# Supplementary material for: Laboratory Evolution and Reverse Engineering of Clostridium thermocellum for Growth on Glucose and Fructose
Source: Appl Environ Microbiol. 2021 Apr 13;87(9):e03017-20. doi: 10.1128/AEM.03017-20 (PMC8091016; doi:10.1128/AEM.03017-20)
Supplement: Supplemental file 1 [file AEM.03017-20-s0001.xlsx]

## Sheet: Sheet1
DATASET S1. Identified mutations from whole-genome sequencing of single-colony isolates from glucose- and fructose-limited chemostats. The frequencies of found mutations are reported as a number between 0 and 1. LL1004 is the freezer stock of the wild-type DSM 1313. Abbreviations and symbols: fs, frameshift; *, premature stop codon; SNV, single-nucleotide variation.
							Glucose-limited								Fructose-limited
							Chemostat A				Chemostat B				Chemostat A				Chemostat B
Start position	Description	Type	Annotation name	Locus tag	Locus description	LL1004	G-LL1516	G-LL1517	G-LL1518	G-LL1523	G-LL1519	G-LL1520	G-LL1521	G-LL1522	F-LL1538	F-LL1539	F-LL1540	F-LL1545	F-LL1541	F-LL1542	F-LL1543	F-LL1544
54703	T --> -, Arg306fs	Deletion	Clo1313_0050	Clo1313_0050	cce:Ccel_0042 primosome, DnaD subunit	1	1	1	1	1	1	1	1	1	1	1	1	1	1	1	1	1
103482		Deletion	Clo1313_0090	Clo1313_0090	S-layer domain-containing protein	0	0	0	0	0	0	0	0	0	0	0.93	0	0	0	0	0	0
198012	G --> A	SNV	Clo1313_0182	Clo1313_0182	SUA5/yciO/yrdC domain	0	0	0	0	0	0	0	0	0	0	0	0	0	1	0	0	0
237736	A --> -	Deletion	23 bp upstream of Clo1313_0217	Clo1313_0217	Nucleotidyl transferase	1	1	1	1	1	1	1	1	1	1	1	1	1	1	1	1	1
315368	T --> -, Leu15fs	Deletion	Clo1313_0289	Clo1313_0289	cce:Ccel_2925 putative transcriptional regulator, CopG family	0	0	0	0	0	0	0	0	0	0	0	0	0	0	1	1	1
324379	ISCth2	Insertion	Clo1313_0297-Clo1313_0298	Clo1313_0297	multiple loci	0	0	0.88	0	0	0	0	0	0	0	0	0	0	0	0	0	0
325767	- --> T, Ala228fs	Insertion	Clo1313_0299	Clo1313_0299	ABC-type uncharacterised transport system	0	0	0	0	0	0	0	0	0.98	0	0	0	0	0	0	0	0
344411	G --> A, Ala435Thr	SNV	Clo1313_0314	Clo1313_0314	RNA polymerase Rpb1 domain 1	0	0	0	0	0	0	0	1	1	0	0	0	0	0	0	0	0
399956	IS120	Insertion	Clo1313_0362	Clo1313_0362		0	0	0	0	0	0	0	0	0	0.97	0.93	0.97	0.98	0	0	0	0
558122		Deletion	no CDS match			0	0	0	0.96	0	0	0	0	0	0	0	0	0	0	0	0	0
558146		Deletion	no CDS match			0	0	0	0	0	0.96	0	0	0	0	0	0	0	0	0	0	0
559117	- --> T	Insertion	no CDS match			1	1	0.97	1	0.97	1	1	1	1	1	1	0	0	1	1	1	1
575494	C --> T	SNV	Clo1313_0521	Clo1313_0521	glycoside hydrolase family 11	1	1	1	0.98	1	1	1	0	1	1	1	1	0	1	1	1	0.96
664797	G --> A	SNV	Clo1313_0602	Clo1313_0602	transposase mutator type	1	1	1	0.96	1	1	1	1	0.98	1	1	1	0	1	0	0	1
665962	T --> C	SNV	282 bp upstream of Clo1313_0603	Clo1313_0603	Kelch repeat type 1-containing protein	1	1	1	1	0.98	1	1	1	1	1	1	1	1	1	1	1	1
676730	G --> A	SNV	no CDS match			0	0	0	0	0	0	0	0	0	0	0.36	0	0	0	0.36	0	0
677214	T --> C	SNV	no CDS match			0	0.43	0.41	0.44	0.41	0	0.37	0	0.41	0.36	0.41	0.36	0.5	0.37	0	0.44	0.39
677241	T --> C	SNV	no CDS match			0	0.35	0	0.42	0.36	0	0	0	0.39	0.37	0	0	0	0	0	0	0
677287	A --> G	SNV	no CDS match			0.77	0.75	0.79	0.79	0.81	0.82	0.82	0.96	0.81	0.86	1	0.86	1	0.89	1	0.84	0.88
677297	A --> G	SNV	no CDS match			0.78	0.89	0.88	0.85	0.83	0.88	0.88	0.96	0.86	0.87	1	0.92	0	0.94	1	0.96	0.97
711081		Deletion	Clo1313_0628	Clo1313_0628	cellulosome anchoring protein cohesin region	0	0	0	0	0	0	0	0	0	0	0	0	0	0	0	0	0.95
711083		Deletion	Clo1313_0628	Clo1313_0628	cellulosome anchoring protein cohesin region	0	0	0	0	0	0	0	0	0	0	0	0	0	0.93	0	0	0
711114		Deletion	Clo1313_0628	Clo1313_0628	cellulosome anchoring protein cohesin region	0	0	0	0	0	0	0	0	0	0	0	0.94	0	0	0	0	0
711129		Deletion	Clo1313_0628	Clo1313_0628	cellulosome anchoring protein cohesin region	0	0	0	0	0	0	0	0	0	0	0	0	0	0	0	0.93	0
711131		Deletion	Clo1313_0628	Clo1313_0628	cellulosome anchoring protein cohesin region	0	0	0	0	0	0	0	0	0	0	0	0	0.97	0	0	0	0
711131		Deletion	Clo1313_0628	Clo1313_0628	cellulosome anchoring protein cohesin region	0	0	0	0	0	0	0	0	0	0	0	0	0	0	0.92	0	0
711169		Deletion	Clo1313_0628	Clo1313_0628	cellulosome anchoring protein cohesin region	0	0	0	0	0	0	0	0	0	0	0.93	0	0	0	0	0	0
724896	T --> -, Asn20fs	Deletion	Clo1313_0638	Clo1313_0638	histone family protein DNA-binding protein	0	0	0	0	0.58	0	0	0	0	0	0	0	0	0	0	0	0
729753	- --> A	Insertion	no CDS match			1	1	1	0.98	0.99	1	1	1	0.99	0.97	1	1	1	1	1	1	0.97
730420	G --> A	SNV	36 bp upstream of metH-1	Clo1313_0644	transposase IS200-family protein	1	0.97	0.92	0.91	0.98	0.95	0.98	0.95	0.93	0.82	0.93	0.95	0	0.91	1	1	1
731064	ISCth4	Insertion	no CDS match			0	0.99	0	0	0	0	0	0	0	0	0	0	0	0	0	0	0
754779	- --> ATTTAGTA	Insertion	100 bp upstream of Clo1313_0663	Clo1313_0663	dae:Dtox_2165 hypothetical protein	0	0	0	0	0.51	0	0	0	0	0	0	0	0	0	0	0	0
759836	A --> -, Gly242fs	Deletion	Clo1313_0668	Clo1313_0668	tit:Thit_0057 hypothetical protein	0	0	0	0	0	0	1	0	0	0	0	0	0	0	0	0	0
853672	A --> -, Ser678fs	Deletion	recD	Clo1313_0739	helicase, RecD/TraA family	1	1	1	1	1	0.99	1	1	1	1	1	1	1	1	1	1	1
871514	IS120	Insertion	Clo1313_0756	Clo1313_0756	protein of unknown function DUF324	0	0	0	0	0	0	0	0	0	0	0	1	0	0	0	0	0
883898	A --> -	Deletion	480 bp upstream of Clo1313_0769	Clo1313_0769	cac:CA_C3039 hypothetical protein	0	0.99	1	1	1	0	0	1	1	0	0	0	0	0	0	0	0
907589	A --> G	SNV	Clo1313_0786	Clo1313_0786	YD repeat-containing protein	1	0.99	1	1	1	0.99	1	1	1	1	1	0.96	1	0.96	0.92	1	1
907843	A --> G, Asn687Ser	SNV	Clo1313_0786	Clo1313_0786	YD repeat-containing protein	1	1	1	1	1	1	1	1	1	1	0.96	1	1	1	1	1	1
929330	T --> -, Ser506fs	Deletion	Clo1313_0805	Clo1313_0805	TIR protein	0	0	0	0	0	0	0	0	0	1	1	1	1	0	0	0	0
968511	A --> -, Ser66fs	Deletion	Clo1313_0840	Clo1313_0840	gga:428690 G protein-coupled receptor 119	1	1	1	1	1	1	1	1	1	1	1	1	1	1	1	1	1
1079405	C --> -, Thr455fs	Deletion	Clo1313_0925	Clo1313_0925	Protein of unknown function DUF2229, CoA enzyme activase	0	0	0	0	0	0	0	0	0	0	0	0	1	0	0	0	0
1197201	C --> T	SNV	Clo1313_1021	Clo1313_1021	PKD domain containing protein	0.47	0.37	0.45	0	0	0.35	0	0.43	0	0.42	0	0.38	0	0.48	0	0	0
1198434	C --> T	SNV	Clo1313_1021	Clo1313_1021	PKD domain containing protein	0	0	0.35	0	0	0.36	0	0	0.4	0	0	0	0	0.41	0	0.42	0
1221545	T --> -, Val351fs	Deletion	Clo1313_1024	Clo1313_1024	AMP-dependent synthetase and ligase	0	0	0	0	0	0	0	0	0	0	0	0	0	1	0	0	0
1239862	T --> C, Val2220Ala	SNV	Clo1313_1036	Clo1313_1036	glycosyltransferase 36	0	0	0	0	0	1	0	0	0	0	0	0	0	0	0	0	0
1269417	- --> A	Insertion	no CDS match			1	1	1	1	1	1	1	1	1	1	1	1	1	1	1	1	1
1271513	- --> A	Insertion	no CDS match			0.99	1	1	1	1	1	1	1	1	1	1	1	0.97	1	1	1	1
1305909	G --> A, Cys89Tyr	SNV	Clo1313_1094	Clo1313_1094	Radical SAM domain protein	0	0	0	0	0	0	0	1	0	0	0	0	0	0	0	0	0
1365841		Insertion - tandem dup	Clo1313_1148-Clo1313_1198	Clo1313_1148	multiple loci	0	0	0	0	0	0	0	0	0	0	0	0	0	0	0	0.26	0
1380335	G --> A, Pro75Leu	SNV	Clo1313_1159	Clo1313_1159	ATPase associated with various cellular activities AAA_3	0	0	0	0	0	0	0	0	0	0	0	0	0.9	0	0	0	0
1407629	- --> A	Insertion	106 bp upstream of pta	Clo1313_1185	phosphate acetyl/butaryl transferase	0	1	1	0.99	1	0	0	1	1	0	0	0	0	0	0	0	0
1418197	T --> A, Leu8*	SNV	cbpB	Clo1313_1194	extracellular solute-binding protein family 1	0	0	0	1	0	0	0	0	0	0	0	0	0	0	0	0	0
1418737	G --> A, Trp188*	SNV	cbpB	Clo1313_1194	extracellular solute-binding protein family 1	0	0	0	0	0	0	0	1	0	0	0	0	0	0	0	0	0
1419366	A --> -, Lys398fs	Deletion	cbpB	Clo1313_1194	extracellular solute-binding protein family 1	0	0	0	0	0	1	0	0	0	0	0	0	0	0	0	0	0
1419411	G --> T, Glu413*	SNV	cbpB	Clo1313_1194	extracellular solute-binding protein family 1	0	0	0	0	0	0	1	0	0	0	0	0	0	0	0	0	0
1445588	G --> -	Deletion	12 bp upstream of Clo1313_1219	Clo1313_1219	DNA polymerase III alpha subunit	0	0	0	0	0	0	1	0	0	0	0	0	0	0	0	0	0
1617992	C --> T, Pro70Leu	SNV	Clo1313_1375	Clo1313_1375	transposase IS200-family protein	0.91	1	1	1	1	1	1	1	1	0.94	0.95	0.94	0	1	1	0.92	0.92
1618224	G --> A	SNV	Clo1313_1375	Clo1313_1375	transposase IS200-family protein	1	1	1	1	1	0.75	0.88	1	1	0.88	0.94	0.85	0	0.93	0.94	0.73	0.95
1657426	A --> -, Met256fs	Deletion	spo0A	Clo1313_1409	Sporulation initiation factor Spo0A	0	0	0	0	0	0	1	0	0	0	0	0	0	0	0	0	0
1709958	T --> C, Val119Ala	SNV	Clo1313_1455	Clo1313_1455	RimM protein	0	0	0	1	0	0	0	0	0	0	0	0	0	0	0	0	0
1918844	T --> -	Deletion	40 bp upstream of Clo1313_1644	Clo1313_1644	cyb:CYB_2324 hypothetical protein	1	1	1	1	1	1	1	1	1	1	1	1	1	1	1	1	1
2005743	- --> A	Insertion	128 bp upstream of Clo1313_1710	Clo1313_1710	transposase IS200-family protein	1	0.99	1	1	1	1	1	1	1	1	1	1	1	1	1	1	1
2020549	ISCth2	Insertion	Clo1313_1725	Clo1313_1725	sigma-70 region 4 domain protein	0	0	0	0	0	0	0	0	0	0	0	0	0	0	0.89	0.87	0.85
2067011	C --> T, Ala45Thr	SNV	Clo1313_1774	Clo1313_1774	peptidase U4 sporulation factor SpoIIGA	0	0	0	0	0	0	0	0	0	0	0.58	0	0	0	0	0	0
2140395	G --> A, Ala272Val	SNV	cbpA	Clo1313_1828	tit:Thit_1705 periplasmic binding protein/LacI transcriptional regulator	0	0	0	0	0	0	1	0	0	0	0	0	0	0	0	0	0
2140503	C --> G, Gly236Ala	SNV	cbpA	Clo1313_1828	tit:Thit_1705 periplasmic binding protein/LacI transcriptional regulator	0	0	0	0	0	0	1	0	0	0	0	0	0	0	0	0	0
2140693	C --> G, Ala173Pro	SNV	cbpA	Clo1313_1828	tit:Thit_1705 periplasmic binding protein/LacI transcriptional regulator	0	1	1	1	1	1	0	1	1	0	0	0	0	0	0	0	0
2140767	C --> A, Gly148Val	SNV	cbpA	Clo1313_1828	tit:Thit_1705 periplasmic binding protein/LacI transcriptional regulator	0	0	0	0	0	0	0	0	0	1	1	1	1	1	1	0.96	1
2144041	ISCth1	Insertion	192 bp upstream of nbdA	Clo1313_1830	ABC transporter related	0	0.9	0.9	0.93	0.94	0.92	0	0	0	0	0	0	0	0	0	0	0
2144301	- --> T, Ala361fs	Insertion	Clo1313_1831	Clo1313_1831	ROK family protein	0	0	0	0	0	0	0	1	1	1	1	1	1	0	0	0	0
2144421	- --> T, Ala321fs	Insertion	Clo1313_1831	Clo1313_1831	ROK family protein	0	0	0	0	0	0	0	0	0	0	0	0	0	1	0	0	0
2144605	A --> C, Tyr259*	SNV	Clo1313_1831	Clo1313_1831	ROK family protein	0	0	0	0	0	0	0	0	0	0	0	0	0	0	0	1	1
2145039	C --> A, Glu115*	SNV	Clo1313_1831	Clo1313_1831	ROK family protein	0	0	0	0	0	0	1	0	0	0	0	0	0	0	0	0	0
2171867	A --> T, Trp184Arg	SNV	Clo1313_1857	Clo1313_1857	helix-turn-helix domain protein	0	0	0	0	0	0	0	0	0	0	0	0	0	0	1	1	1
2172004	- --> A, Tyr138fs	Insertion	Clo1313_1857	Clo1313_1857	helix-turn-helix domain protein	0	0	0	0	0	1	0	0	0	0	0	0	0	0	0	0	0
2172072	IS120	Insertion	Clo1313_1857	Clo1313_1857	helix-turn-helix domain protein	0	0	0	0	0	0	0	0	0	0	0	0	0	0.96	0	0	0
2172368	A --> -, Ser17fs	Deletion	Clo1313_1857	Clo1313_1857	helix-turn-helix domain protein	0	0	0	0	0	0	0	0	0	1	1	1	1	0	0	0	0
2246618	A --> -	Deletion	326 bp upstream of Clo1313_1918	Clo1313_1918	helicase domain protein	1	1	1	1	1	1	1	1	1	1	1	1	1	1	1	1	1
2331729	T --> C	SNV	no CDS match			0	0.38	0	0.43	0.35	0.36	0	0	0	0	0	0	0	0	0	0	0
2331734	T --> C	SNV	no CDS match			0	0.38	0	0.43	0	0.37	0	0	0	0	0	0	0	0	0	0	0
2343123	- --> TA	Insertion	14 bp upstream of Clo1313_1989	Clo1313_1989	VTC domain	0	0	0	0	0	0	0	0.97	0	0	0	0	0	0	0	0	0
2343124	TA --> -	Deletion	15 bp upstream of Clo1313_1989	Clo1313_1989	VTC domain	0	0	0	0	0	0	0	0	0	0	0	0	0	0	0	1	0
2367921	A --> -	Deletion	no CDS match			1	1	1	1	1	1	1	1	1	1	1	1	1	1	0.94	1	1
2370605	IS120	Insertion	no CDS match			0	0	0	0	0	0	0	0	0	0.92	0.97	0.9	0.92	0	0	0	0
2676643	C --> T	SNV	14 bp upstream of Clo1313_2267	Clo1313_2267	protein of unknown function DUF1113	0	0	0	0	0	0	0	0	0	0	0	0	0	0	0	1	0
2704355	- --> T	Insertion	no CDS match			0	0	0	1	1	1	0	0	1	0	0	0	0	0	0	0	0
2704913	- --> T	Insertion	no CDS match			1	1	1	0.97	1	1	1	1	1	1	1	1	1	1	1	1	1
2705382	- --> T	Insertion	no CDS match			1	1	1	1	0.98	1	1	1	1	1	1	1	1	1	1	1	1
2728110	C --> A, Gly21Val	SNV	Clo1313_2318	Clo1313_2318	flavin reductase domain protein FMN-binding	0	0	0	0	0	0	0	0	1	0	0	0	0	0	0	0	0
2930178	A --> C	SNV	no CDS match			0	0	0	0	0	0	0	0	0	0.36	0	0	0	0	0.36	0	0
2930181	C --> T	SNV	no CDS match			0	0	0	0	0	0	0	0	0	0.36	0	0	0	0	0.36	0	0
2930193	G --> A	SNV	no CDS match			0	0	0.36	0	0.38	0	0	0	0	0.4	0.36	0	0.39	0	0.38	0	0
2930199	G --> T	SNV	no CDS match			0	0	0.37	0	0.38	0	0	0	0	0.4	0.4	0	0.38	0	0.39	0	0
2941043	C --> T	SNV	no CDS match			0.5	0.4	0.42	0.38	0.43	0.43	0.47	0.39	0	0.42	0.38	0	0.36	0	0.36	0.42	0
2941064	C --> T	SNV	no CDS match			0.4	0	0.37	0	0.35	0.4	0.39	0	0	0	0	0	0	0	0	0	0
2946238		Deletion	no CDS match			0	0	0	0	0	0	0	0	0	0	0.94	0	0	0	0	0	0
2946253		Deletion	no CDS match			0	0	0	0	0	0	0	0	0.97	0	0	0	0	0	0	0	0
2963461	C --> A	SNV	no CDS match			1	1	1	1	1	1	1	0	1	0	0	1	0	0	0	0	0
2964040	G --> T	SNV	no CDS match			0	0.48	0.56	0.55	0.46	0.49	0.44	0	0.56	0	0	0	0	0.59	0	0.41	0.62
3085422	A --> -	Deletion	263 bp upstream of Clo1313_2620	Clo1313_2620	cytochrome c biogenesis protein transmembrane region	1	1	1	1	1	1	1	1	1	1	1	1	1	1	1	1	1
3098776	- --> C, Cys267fs	Insertion	Clo1313_2633	Clo1313_2633	Nucleotidyl transferase	0	1	0	0	0	0	0	0	0	0	0	0	0	0	0	0	0
3132364	T --> C	SNV	Clo1313_2666	Clo1313_2666	rca:Rcas_1719 hypothetical protein	1	1	1	0.96	0.97	1	1	0	1	1	0	0	1	1	0	0	0
3132643	C --> T	SNV	Clo1313_2666	Clo1313_2666	rca:Rcas_1719 hypothetical protein	0	1	1	1	1	1	1	0	1	0	0	0	0	0	0	0	0
3138363		Deletion	no CDS match			0	0	0	0	0	0	0	0.98	0	0	0	0	0	0	0	0	0
3240846	G --> A	SNV	Clo1313_2756	Clo1313_2756	cce:Ccel_0166 nucleoside recognition domain protein	0	0	0	0	0	0	0	0	1	0	0	0	0	0	0	0	0
3242180	ISCth2	Insertion	103 bp upstream of Clo1313_2758	Clo1313_2758	SpoVT/AbrB domain-containing protein	0	0	0	0	0	0	0	0.95	0.93	0	0	0	0	0	0	0	0
3264109	A --> -, Phe226fs	Deletion	Clo1313_2779	Clo1313_2779	cce:Ccel_3235 hypothetical protein	1	1	1	1	1	1	1	1	1	1	1	1	1	1	1	1	1
3265056	T --> -	Deletion	20 bp upstream of Clo1313_2780	Clo1313_2780	shc:Shell_1389 translation initiation factor eIF-6	1	1	1	1	1	1	1	1	1	1	1	1	1	1	1	1	1
3337144	G --> A, Pro35Ser	SNV	Clo1313_2843	Clo1313_2843	Pectate lyase/Amb allergen	0	0	0	0	0	0	0	0	0	0	1	0	0	0	0	0	0
3474172		Deletion	Clo1313_2961	Clo1313_2961	integrase family protein	0	0	0.51	0.53	0	0	0	0	0	0.56	0	0.65	0	0	0	0	0
3474193	- --> T	Insertion	no CDS match			1	0.99	1	1	1	0.99	1	1	1	1	0.97	1	1	1	1	0.97	1
