# Supplementary material for: Laboratory Evolution and Reverse Engineering of Clostridium thermocellum for Growth on Glucose and Fructose
Source: Appl Environ Microbiol. 2021 Apr 13;87(9):e03017-20. doi: 10.1128/AEM.03017-20 (PMC8091016; doi:10.1128/AEM.03017-20)
Supplement: Supplemental file 2 [file AEM.03017-20-s0002.xlsx]

## Sheet: Info
DATASET S2. Plate reader OD data. Each plate is labelled with a plate ID (P#) and the OD data can be found on respective sheet. The sheet "Plate layout" describes the strain and media layout on each plate. The sheet "Processed data" displays the processed growth parameters and statistics generated from the script plate_reader_analytics.py (https://github.com/johannesyayo/plate_reader_analytics) a…
Strain	Inocula carbon source	Plate ID
WT	cb	P1, P3, P6, P7, P9
LL345	cb	P10, P11, P12, P13
G-LL1516	glu	P1
G-LL1517	glu	P3
G-LL1518	glu	P1
G-LL1519	glu	P3
G-LL1520	glu	P7
G-LL1521	glu	P9
G-LL1522	glu	P7
G-LL1523	glu	P7
F-LL1538	fru	P3
F-LL1539	fru	P4
F-LL1540	fru	P2
F-LL1541	fru	P2
F-LL1542	fru	P2
F-LL1543	fru	P2
F-LL1544	fru	P2
F-LL1545	fru	P4
G-LL1516	cb	P4
G-LL1517	cb	P7
G-LL1518	cb	P9
G-LL1519	cb	P8
G-LL1520	cb	P8
G-LL1521	cb	P8
G-LL1522	cb	P8
G-LL1523	cb	P6
F-LL1538	cb	P5
F-LL1539	cb	P5
F-LL1540	cb	P4
F-LL1541	cb	P5
F-LL1542	cb	P5
F-LL1543	cb	P5
F-LL1544	cb	P6
F-LL1545	cb	P6
AVM009	cb	P10
AVM011	cb	P12
AVM012	cb	P10
AVM013	cb	P10
AVM027	cb	P13
AVM028	cb	P10
AVM055	cb	P12
AVM058	cb	P12

## Sheet: Plate layout
Plate ID:	P1
Media layout	1	2	3	4	5	6	7	8	9	10	11	12		Strain layout	1	2	3	4	5	6	7	8	9	10	11	12
A	cb	glu	fru	cb	glu	fru	cb	glu	fru	cb	glu	fru		A	G-LL1516	G-LL1516	G-LL1516	G-LL1516	G-LL1516	G-LL1516	WT	WT	WT	WT	WT	WT
B	cb	glu	fru	cb	glu	fru	cb	glu	fru	cb	glu	fru		B	N.A.	N.A.	N.A.	N.A.	N.A.	N.A.	N.A.	N.A.	N.A.	N.A.	N.A.	N.A.
C	cb	glu	fru	cb	glu	fru	cb	glu	fru	cb	glu	fru		C	G-LL1518	G-LL1518	G-LL1518	G-LL1518	G-LL1518	G-LL1518	G-LL1518	G-LL1518	G-LL1518	N.A.	N.A.	N.A.
D	cb	glu	fru	cb	glu	fru	cb	glu	fru	cb	glu	fru		D	N.A.	N.A.	N.A.	N.A.	N.A.	N.A.	G-LL1516	G-LL1516	G-LL1516	G-LL1516	G-LL1516	G-LL1516
E	cb	glu	fru	cb	glu	fru	cb	glu	fru	cb	glu	fru		E	N.A.	N.A.	N.A.	N.A.	N.A.	N.A.	N.A.	N.A.	N.A.	N.A.	N.A.	N.A.
F	cb	glu	fru	cb	glu	fru	cb	glu	fru	cb	glu	fru		F	WT	WT	WT	WT	WT	WT	B	B	B	G-LL1516	G-LL1516	G-LL1516
G	cb	glu	fru	cb	glu	fru	cb	glu	fru	cb	glu	fru		G	G-LL1518	G-LL1518	G-LL1518	G-LL1518	G-LL1518	G-LL1518	WT	WT	WT	N.A.	N.A.	N.A.
H	cb	glu	fru	cb	glu	fru	cb	glu	fru	cb	glu	fru		H	N.A.	N.A.	N.A.	N.A.	N.A.	N.A.	N.A.	N.A.	N.A.	B	B	B
Plate ID:	P2
Media layout	1	2	3	4	5	6	7	8	9	10	11	12		Strain layout	1	2	3	4	5	6	7	8	9	10	11	12
A	cb	glu	fru	cb	glu	fru	cb	glu	fru	cb	glu	fru		A	F-LL1540	F-LL1540	F-LL1540	F-LL1540	F-LL1540	F-LL1540	N.A.	N.A.	N.A.	N.A.	N.A.	N.A.
B	cb	glu	fru	cb	glu	fru	cb	glu	fru	cb	glu	fru		B	F-LL1541	F-LL1541	F-LL1541	F-LL1541	F-LL1541	F-LL1541	F-LL1544	F-LL1544	F-LL1544	F-LL1544	F-LL1544	F-LL1544
C	cb	glu	fru	cb	glu	fru	cb	glu	fru	cb	glu	fru		C	F-LL1542	F-LL1542	F-LL1542	F-LL1542	F-LL1542	F-LL1542	F-LL1542	F-LL1542	F-LL1542	F-LL1544	F-LL1544	F-LL1544
D	cb	glu	fru	cb	glu	fru	cb	glu	fru	cb	glu	fru		D	F-LL1543	F-LL1543	F-LL1543	F-LL1543	F-LL1543	F-LL1543	F-LL1540	F-LL1540	F-LL1540	F-LL1540	F-LL1540	F-LL1540
E	cb	glu	fru	cb	glu	fru	cb	glu	fru	cb	glu	fru		E	F-LL1544	F-LL1544	F-LL1544	F-LL1544	F-LL1544	F-LL1544	F-LL1541	F-LL1541	F-LL1541	F-LL1541	F-LL1541	F-LL1541
F	cb	glu	fru	cb	glu	fru	cb	glu	fru	cb	glu	fru		F	N.A.	N.A.	N.A.	N.A.	N.A.	N.A.	B	B	B	F-LL1540	F-LL1540	F-LL1540
G	cb	glu	fru	cb	glu	fru	cb	glu	fru	cb	glu	fru		G	F-LL1542	F-LL1542	F-LL1542	F-LL1542	F-LL1542	F-LL1542	N.A.	N.A.	N.A.	F-LL1543	F-LL1543	F-LL1543
H	cb	glu	fru	cb	glu	fru	cb	glu	fru	cb	glu	fru		H	F-LL1543	F-LL1543	F-LL1543	F-LL1543	F-LL1543	F-LL1543	F-LL1541	F-LL1541	F-LL1541	B	B	B
Plate ID:	P3
Media layout	1	2	3	4	5	6	7	8	9	10	11	12		Strain layout	1	2	3	4	5	6	7	8	9	10	11	12
A	cb	glu	fru	cb	glu	fru	cb	glu	fru	cb	glu	fru		A	G-LL1517	G-LL1517	G-LL1517	G-LL1517	G-LL1517	G-LL1517	WT	WT	WT	WT	WT	WT
B	cb	glu	fru	cb	glu	fru	cb	glu	fru	cb	glu	fru		B	G-LL1519	G-LL1519	G-LL1519	G-LL1519	G-LL1519	G-LL1519	N.A.	N.A.	N.A.	N.A.	N.A.	N.A.
C	cb	glu	fru	cb	glu	fru	cb	glu	fru	cb	glu	fru		C	F-LL1538	F-LL1538	F-LL1538	F-LL1538	F-LL1538	F-LL1538	F-LL1538	F-LL1538	F-LL1538	N.A.	N.A.	N.A.
D	cb	glu	fru	cb	glu	fru	cb	glu	fru	cb	glu	fru		D	N.A.	N.A.	N.A.	N.A.	N.A.	N.A.	G-LL1517	G-LL1517	G-LL1517	G-LL1517	G-LL1517	G-LL1517
E	cb	glu	fru	cb	glu	fru	cb	glu	fru	cb	glu	fru		E	N.A.	N.A.	N.A.	N.A.	N.A.	N.A.	G-LL1519	G-LL1519	G-LL1519	G-LL1519	G-LL1519	G-LL1519
F	cb	glu	fru	cb	glu	fru	cb	glu	fru	cb	glu	fru		F	WT	WT	WT	WT	WT	WT	B	B	B	G-LL1517	G-LL1517	G-LL1517
G	cb	glu	fru	cb	glu	fru	cb	glu	fru	cb	glu	fru		G	F-LL1538	F-LL1538	F-LL1538	F-LL1538	F-LL1538	F-LL1538	WT	WT	WT	N.A.	N.A.	N.A.
H	cb	glu	fru	cb	glu	fru	cb	glu	fru	cb	glu	fru		H	N.A.	N.A.	N.A.	N.A.	N.A.	N.A.	G-LL1519	G-LL1519	G-LL1519	B	B	B
Plate ID:	P4
Media layout	1	2	3	4	5	6	7	8	9	10	11	12		Strain layout	1	2	3	4	5	6	7	8	9	10	11	12
A	cb	glu	fru	cb	glu	fru	cb	glu	fru	cb	glu	fru		A	G-LL1516	G-LL1516	G-LL1516	G-LL1516	G-LL1516	G-LL1516	N.A.	N.A.	N.A.	N.A.	N.A.	N.A.
B	cb	glu	fru	cb	glu	fru	cb	glu	fru	cb	glu	fru		B	N.A.	N.A.	N.A.	N.A.	N.A.	N.A.	F-LL1545	F-LL1545	F-LL1545	F-LL1545	F-LL1545	F-LL1545
C	cb	glu	fru	cb	glu	fru	cb	glu	fru	cb	glu	fru		C	F-LL1539	F-LL1539	F-LL1539	F-LL1539	F-LL1539	F-LL1539	F-LL1539	F-LL1539	F-LL1539	F-LL1545	F-LL1545	F-LL1545
D	cb	glu	fru	cb	glu	fru	cb	glu	fru	cb	glu	fru		D	F-LL1540	F-LL1540	F-LL1540	F-LL1540	F-LL1540	F-LL1540	G-LL1516	G-LL1516	G-LL1516	G-LL1516	G-LL1516	G-LL1516
E	cb	glu	fru	cb	glu	fru	cb	glu	fru	cb	glu	fru		E	F-LL1545	F-LL1545	F-LL1545	F-LL1545	F-LL1545	F-LL1545	N.A.	N.A.	N.A.	N.A.	N.A.	N.A.
F	cb	glu	fru	cb	glu	fru	cb	glu	fru	cb	glu	fru		F	N.A.	N.A.	N.A.	N.A.	N.A.	N.A.	B	B	B	G-LL1516	G-LL1516	G-LL1516
G	cb	glu	fru	cb	glu	fru	cb	glu	fru	cb	glu	fru		G	F-LL1539	F-LL1539	F-LL1539	F-LL1539	F-LL1539	F-LL1539	N.A.	N.A.	N.A.	F-LL1540	F-LL1540	F-LL1540
H	cb	glu	fru	cb	glu	fru	cb	glu	fru	cb	glu	fru		H	F-LL1540	F-LL1540	F-LL1540	F-LL1540	F-LL1540	F-LL1540	N.A.	N.A.	N.A.	B	B	B
Plate ID:	P5
Media layout	1	2	3	4	5	6	7	8	9	10	11	12		Strain layout	1	2	3	4	5	6	7	8	9	10	11	12
A	cb	glu	fru	cb	glu	fru	cb	glu	fru	cb	glu	fru		A	F-LL1538	F-LL1538	F-LL1538	F-LL1538	F-LL1538	F-LL1538	N.A.	N.A.	N.A.	N.A.	N.A.	N.A.
B	cb	glu	fru	cb	glu	fru	cb	glu	fru	cb	glu	fru		B	F-LL1539	F-LL1539	F-LL1539	F-LL1539	F-LL1539	F-LL1539	F-LL1543	F-LL1543	F-LL1543	F-LL1543	F-LL1543	F-LL1543
C	cb	glu	fru	cb	glu	fru	cb	glu	fru	cb	glu	fru		C	F-LL1541	F-LL1541	F-LL1541	F-LL1541	F-LL1541	F-LL1541	F-LL1541	F-LL1541	F-LL1541	F-LL1543	F-LL1543	F-LL1543
D	cb	glu	fru	cb	glu	fru	cb	glu	fru	cb	glu	fru		D	F-LL1542	F-LL1542	F-LL1542	F-LL1542	F-LL1542	F-LL1542	F-LL1538	F-LL1538	F-LL1538	F-LL1538	F-LL1538	F-LL1538
E	cb	glu	fru	cb	glu	fru	cb	glu	fru	cb	glu	fru		E	F-LL1543	F-LL1543	F-LL1543	F-LL1543	F-LL1543	F-LL1543	F-LL1539	F-LL1539	F-LL1539	F-LL1539	F-LL1539	F-LL1539
F	cb	glu	fru	cb	glu	fru	cb	glu	fru	cb	glu	fru		F	N.A.	N.A.	N.A.	N.A.	N.A.	N.A.	B	B	B	F-LL1538	F-LL1538	F-LL1538
G	cb	glu	fru	cb	glu	fru	cb	glu	fru	cb	glu	fru		G	F-LL1541	F-LL1541	F-LL1541	F-LL1541	F-LL1541	F-LL1541	N.A.	N.A.	N.A.	F-LL1542	F-LL1542	F-LL1542
H	cb	glu	fru	cb	glu	fru	cb	glu	fru	cb	glu	fru		H	F-LL1542	F-LL1542	F-LL1542	F-LL1542	F-LL1542	F-LL1542	F-LL1539	F-LL1539	F-LL1539	B	B	B
Plate ID:	P6
Media layout	1	2	3	4	5	6	7	8	9	10	11	12		Strain layout	1	2	3	4	5	6	7	8	9	10	11	12
A	cb	glu	fru	cb	glu	fru	cb	glu	fru	cb	glu	fru		A	N.A.	N.A.	N.A.	N.A.	N.A.	N.A.	WT	WT	WT	WT	WT	WT
B	cb	glu	fru	cb	glu	fru	cb	glu	fru	cb	glu	fru		B	G-LL1523	G-LL1523	G-LL1523	G-LL1523	G-LL1523	G-LL1523	B	B	B	B	B	B
C	cb	glu	fru	cb	glu	fru	cb	glu	fru	cb	glu	fru		C	F-LL1544	F-LL1544	F-LL1544	F-LL1544	F-LL1544	F-LL1544	F-LL1544	F-LL1544	F-LL1544	B	B	B
D	cb	glu	fru	cb	glu	fru	cb	glu	fru	cb	glu	fru		D	F-LL1545	F-LL1545	F-LL1545	F-LL1545	F-LL1545	F-LL1545	N.A.	N.A.	N.A.	N.A.	N.A.	N.A.
E	cb	glu	fru	cb	glu	fru	cb	glu	fru	cb	glu	fru		E	B	B	B	B	B	B	G-LL1523	G-LL1523	G-LL1523	G-LL1523	G-LL1523	G-LL1523
F	cb	glu	fru	cb	glu	fru	cb	glu	fru	cb	glu	fru		F	WT	WT	WT	WT	WT	WT	B	B	B	N.A.	N.A.	N.A.
G	cb	glu	fru	cb	glu	fru	cb	glu	fru	cb	glu	fru		G	F-LL1544	F-LL1544	F-LL1544	F-LL1544	F-LL1544	F-LL1544	WT	WT	WT	F-LL1545	F-LL1545	F-LL1545
H	cb	glu	fru	cb	glu	fru	cb	glu	fru	cb	glu	fru		H	F-LL1545	F-LL1545	F-LL1545	F-LL1545	F-LL1545	F-LL1545	G-LL1523	G-LL1523	G-LL1523	B	B	B
Plate ID:	P7
Media layout	1	2	3	4	5	6	7	8	9	10	11	12		Strain layout	1	2	3	4	5	6	7	8	9	10	11	12
A	cb	glu	fru	cb	glu	fru	cb	glu	fru	cb	glu	fru		A	N.A.	G-LL1520	G-LL1520	G-LL1520	G-LL1520	G-LL1520	WT	WT	WT	WT	WT	WT
B	cb	glu	fru	cb	glu	fru	cb	glu	fru	cb	glu	fru		B	G-LL1522	G-LL1522	G-LL1522	G-LL1522	G-LL1522	G-LL1522	B	B	B	B	B	B
C	cb	glu	fru	cb	glu	fru	cb	glu	fru	cb	glu	fru		C	G-LL1523	G-LL1523	G-LL1523	G-LL1523	G-LL1523	G-LL1523	G-LL1523	G-LL1523	G-LL1523	B	B	B
D	cb	glu	fru	cb	glu	fru	cb	glu	fru	cb	glu	fru		D	G-LL1517	G-LL1517	G-LL1517	G-LL1517	G-LL1517	G-LL1517	G-LL1520	G-LL1520	G-LL1520	G-LL1520	G-LL1520	G-LL1520
E	cb	glu	fru	cb	glu	fru	cb	glu	fru	cb	glu	fru		E	G-LL1520	B	B	B	B	B	G-LL1522	G-LL1522	G-LL1522	G-LL1522	G-LL1522	G-LL1522
F	cb	glu	fru	cb	glu	fru	cb	glu	fru	cb	glu	fru		F	WT	WT	WT	WT	WT	WT	B	B	B	G-LL1520	G-LL1520	G-LL1520
G	cb	glu	fru	cb	glu	fru	cb	glu	fru	cb	glu	fru		G	G-LL1523	G-LL1523	G-LL1523	G-LL1523	G-LL1523	G-LL1523	WT	WT	WT	G-LL1517	G-LL1517	G-LL1517
H	cb	glu	fru	cb	glu	fru	cb	glu	fru	cb	glu	fru		H	G-LL1517	G-LL1517	G-LL1517	G-LL1517	G-LL1517	G-LL1517	G-LL1522	G-LL1522	G-LL1522	B	B	B
Plate ID:	P8
Media layout	1	2	3	4	5	6	7	8	9	10	11	12		Strain layout	1	2	3	4	5	6	7	8	9	10	11	12
A	cb	glu	fru	cb	glu	fru	cb	glu	fru	cb	glu	fru		A	G-LL1519	G-LL1519	G-LL1519	G-LL1519	G-LL1519	G-LL1519	B	B	B	B	B	B
B	cb	glu	fru	cb	glu	fru	cb	glu	fru	cb	glu	fru		B	G-LL1520	G-LL1520	G-LL1520	G-LL1520	G-LL1520	G-LL1520	B	B	B	B	B	B
C	cb	glu	fru	cb	glu	fru	cb	glu	fru	cb	glu	fru		C	G-LL1521	G-LL1521	G-LL1521	G-LL1521	G-LL1521	G-LL1521	G-LL1521	G-LL1521	G-LL1521	B	B	B
D	cb	glu	fru	cb	glu	fru	cb	glu	fru	cb	glu	fru		D	G-LL1522	G-LL1522	G-LL1522	G-LL1522	G-LL1522	G-LL1522	G-LL1519	G-LL1519	G-LL1519	G-LL1519	G-LL1519	G-LL1519
E	cb	glu	fru	cb	glu	fru	cb	glu	fru	cb	glu	fru		E	B	B	B	B	B	B	G-LL1520	G-LL1520	G-LL1520	G-LL1520	G-LL1520	G-LL1520
F	cb	glu	fru	cb	glu	fru	cb	glu	fru	cb	glu	fru		F	B	B	B	B	B	B	B	B	B	G-LL1519	G-LL1519	G-LL1519
G	cb	glu	fru	cb	glu	fru	cb	glu	fru	cb	glu	fru		G	G-LL1521	G-LL1521	G-LL1521	G-LL1521	G-LL1521	G-LL1521	B	B	B	G-LL1522	G-LL1522	G-LL1522
H	cb	glu	fru	cb	glu	fru	cb	glu	fru	cb	glu	fru		H	G-LL1522	G-LL1522	G-LL1522	G-LL1522	G-LL1522	G-LL1522	G-LL1520	G-LL1520	G-LL1520	B	B	B
Plate ID:	P9
Media layout	1	2	3	4	5	6	7	8	9	10	11	12		Strain layout	1	2	3	4	5	6	7	8	9	10	11	12
A	cb	glu	fru	cb	glu	fru	cb	glu	fru	cb	glu	fru		A	N.A.	N.A.	N.A.	N.A.	N.A.	N.A.	WT	WT	WT	WT	WT	WT
B	cb	glu	fru	cb	glu	fru	cb	glu	fru	cb	glu	fru		B	G-LL1518	G-LL1518	G-LL1518	G-LL1518	G-LL1518	G-LL1518	B	B	B	B	B	B
C	cb	glu	fru	cb	glu	fru	cb	glu	fru	cb	glu	fru		C	N.A.	N.A.	N.A.	N.A.	N.A.	N.A.	N.A.	N.A.	N.A.	B	B	B
D	cb	glu	fru	cb	glu	fru	cb	glu	fru	cb	glu	fru		D	G-LL1521	G-LL1521	G-LL1521	G-LL1521	G-LL1521	G-LL1521	N.A.	N.A.	N.A.	N.A.	N.A.	N.A.
E	cb	glu	fru	cb	glu	fru	cb	glu	fru	cb	glu	fru		E	B	B	B	B	B	B	G-LL1518	G-LL1518	G-LL1518	G-LL1518	G-LL1518	G-LL1518
F	cb	glu	fru	cb	glu	fru	cb	glu	fru	cb	glu	fru		F	WT	WT	WT	WT	WT	WT	B	B	B	N.A.	N.A.	N.A.
G	cb	glu	fru	cb	glu	fru	cb	glu	fru	cb	glu	fru		G	N.A.	N.A.	N.A.	N.A.	N.A.	N.A.	WT	WT	WT	G-LL1521	G-LL1521	G-LL1521
H	cb	glu	fru	cb	glu	fru	cb	glu	fru	cb	glu	fru		H	G-LL1521	G-LL1521	G-LL1521	G-LL1521	G-LL1521	G-LL1521	G-LL1518	G-LL1518	G-LL1518	B	B	B
Plate ID:	P10
Media layout	1	2	3	4	5	6	7	8	9	10	11	12		Strain layout	1	2	3	4	5	6	7	8	9	10	11	12
A	cb	glu	fru	cb	glu	fru	cb	glu	fru	cb	glu	fru		A	AVM009	AVM009	AVM009	AVM009	AVM009	AVM009	LL345	LL345	LL345	LL345	LL345	LL345
B	cb	glu	fru	cb	glu	fru	cb	glu	fru	cb	glu	fru		B	AVM012	AVM012	AVM012	AVM012	AVM012	AVM012	B	B	B	LL345	LL345	LL345
C	cb	glu	fru	cb	glu	fru	cb	glu	fru	cb	glu	fru		C	AVM013	AVM013	AVM013	AVM013	AVM013	AVM013	AVM013	AVM013	AVM013	LL345	LL345	LL345
D	cb	glu	fru	cb	glu	fru	cb	glu	fru	cb	glu	fru		D	AVM028	AVM028	AVM028	AVM028	AVM028	AVM028	AVM009	AVM009	AVM009	AVM009	AVM009	AVM009
E	cb	glu	fru	cb	glu	fru	cb	glu	fru	cb	glu	fru		E	LL345	LL345	LL345	LL345	LL345	LL345	AVM012	AVM012	AVM012	AVM012	AVM012	AVM012
F	cb	glu	fru	cb	glu	fru	cb	glu	fru	cb	glu	fru		F	LL345	LL345	LL345	LL345	LL345	LL345	B	B	B	AVM009	AVM009	AVM009
G	cb	glu	fru	cb	glu	fru	cb	glu	fru	cb	glu	fru		G	AVM013	AVM013	AVM013	AVM013	AVM013	AVM013	LL345	LL345	LL345	AVM028	AVM028	AVM028
H	cb	glu	fru	cb	glu	fru	cb	glu	fru	cb	glu	fru		H	AVM028	AVM028	AVM028	AVM028	AVM028	AVM028	AVM012	AVM012	AVM012	B	B	B
Plate ID:	P11
Media layout	1	2	3	4	5	6	7	8	9	10	11	12		Strain layout	1	2	3	4	5	6	7	8	9	10	11	12
A	cb	cb	cb	cb	cb	cb	cb	glu	fru	cb	glu	fru		A	N.A.	N.A.	N.A.	N.A.	N.A.	N.A.	LL345	LL345	LL345	LL345	LL345	LL345
B	cb	cb	cb	cb	cb	cb	cb	glu	fru	cb	glu	fru		B	B	B	B	B	B	B	B	B	B	B	B	B
C	cb	glu	fru	cb	glu	fru	cb	glu	fru	cb	glu	fru		C	N.A.	N.A.	N.A.	N.A.	N.A.	N.A.	N.A.	N.A.	N.A.	B	B	B
D	cb	glu	fru	cb	glu	fru	cb	cb	cb	cb	cb	cb		D	B	B	B	B	B	B	N.A.	N.A.	N.A.	N.A.	N.A.	N.A.
E	cb	glu	fru	cb	glu	fru	cb	cb	cb	cb	cb	cb		E	B	B	B	B	B	B	N.A.	N.A.	B	B	N.A.	N.A.
F	cb	glu	fru	cb	glu	fru	cb	cb	cb	cb	cb	cb		F	LL345	LL345	LL345	LL345	LL345	LL345	LL345	LL345	LL345	B	B	B
G	cb	glu	fru	cb	glu	fru	cb	glu	fru	cb	glu	fru		G	N.A.	N.A.	N.A.	N.A.	N.A.	N.A.	B	B	B	B	B	B
H	cb	glu	fru	cb	glu	fru	cb	glu	fru	cb	glu	fru		H	N.A.	N.A.	N.A.	N.A.	N.A.	N.A.	LL345	LL345	LL345	B	B	B
Plate ID:	P12
Media layout	1	2	3	4	5	6	7	8	9	10	11	12		Strain layout	1	2	3	4	5	6	7	8	9	10	11	12
A	cb	glu	fru	cb	glu	fru	cb	glu	fru	cb	glu	fru		A	AVM011	AVM011	AVM011	AVM011	AVM011	AVM011	LL345	LL345	LL345	LL345	LL345	LL345
B	cb	glu	fru	cb	glu	fru	cb	glu	fru	cb	glu	fru		B	AVM055	AVM055	AVM055	AVM055	AVM055	AVM055	B	B	B	B	B	B
C	cb	glu	fru	cb	glu	fru	cb	glu	fru	cb	glu	fru		C	N.A.	N.A.	N.A.	N.A.	N.A.	N.A.	N.A.	N.A.	N.A.	B	B	B
D	cb	glu	fru	cb	glu	fru	cb	glu	fru	cb	glu	fru		D	AVM058	AVM058	AVM058	AVM058	AVM058	AVM058	AVM011	AVM011	AVM011	AVM011	AVM011	AVM011
E	cb	glu	fru	cb	glu	fru	cb	glu	fru	cb	glu	fru		E	B	B	B	B	B	B	AVM055	AVM055	AVM055	AVM055	AVM055	AVM055
F	cb	glu	fru	cb	glu	fru	cb	glu	fru	cb	glu	fru		F	LL345	LL345	LL345	LL345	LL345	LL345	B	B	B	AVM011	AVM011	AVM011
G	cb	glu	fru	cb	glu	fru	cb	glu	fru	cb	glu	fru		G	N.A.	N.A.	N.A.	N.A.	N.A.	N.A.	LL345	LL345	LL345	AVM058	AVM058	AVM058
H	cb	glu	fru	cb	glu	fru	cb	glu	fru	cb	glu	fru		H	AVM058	AVM058	AVM058	AVM058	AVM058	AVM058	AVM055	AVM055	AVM055	B	B	B
Plate ID:	P13
Media layout	1	2	3	4	5	6	7	8	9	10	11	12		Strain layout	1	2	3	4	5	6	7	8	9	10	11	12
A	cb	glu	fru	cb	glu	fru	cb	glu	fru	cb	glu	fru		A	AVM027	AVM027	AVM027	AVM027	AVM027	AVM027	N.A.	N.A.	N.A.	N.A.	N.A.	N.A.
B	cb	glu	fru	cb	glu	fru	cb	glu	fru	cb	glu	fru		B	AVM027	AVM027	AVM027	AVM027	AVM027	AVM027	LL345	LL345	LL345	LL345	LL345	LL345
C	cb	glu	fru	cb	glu	fru	cb	glu	fru	cb	glu	fru		C	B	B	B	B	B	B	B	B	B	B	B	B
D	cb	glu	fru	cb	glu	fru	cb	glu	fru	cb	glu	fru		D	LL345	LL345	LL345	LL345	LL345	LL345	AVM027	AVM027	AVM027	AVM027	AVM027	AVM027
E	cb	glu	fru	cb	glu	fru	cb	glu	fru	cb	glu	fru		E	B	B	B	B	B	B	AVM027	AVM027	AVM027	AVM027	AVM027	AVM027
F	cb	glu	fru	cb	glu	fru	cb	glu	fru	cb	glu	fru		F	N.A.	N.A.	N.A.	N.A.	N.A.	N.A.	B	B	B	AVM027	AVM027	AVM027
G	cb	glu	fru	cb	glu	fru	cb	glu	fru	cb	glu	fru		G	LL345	LL345	LL345	LL345	LL345	LL345	LL345	LL345	LL345	B	B	B
H	cb	glu	fru	cb	glu	fru	cb	glu	fru	cb	glu	fru		H	B	B	B	B	B	B	AVM027	AVM027	AVM027	B	B	B

## Sheet: Processed data
Plate ID	P1									P2															P3												P4												P5
Strain	LL1516	LL1518	WT	LL1516	LL1518	WT	LL1516	LL1518	WT	LL1540	LL1541	LL1542	LL1543	LL1544	LL1540	LL1541	LL1542	LL1543	LL1544	LL1540	LL1541	LL1542	LL1543	LL1544	LL1517	LL1519	LL1538	WT	LL1517	LL1519	LL1538	WT	LL1517	LL1519	LL1538	WT	LL1516	LL1539	LL1540	LL1545	LL1516	LL1539	LL1540	LL1545	LL1516	LL1539	LL1540	LL1545	LL1538
Inocula carbon source	glu	glu	cb	glu	glu	cb	glu	glu	cb	fru	fru	fru	fru	fru	fru	fru	fru	fru	fru	fru	fru	fru	fru	fru	glu	glu	fru	cb	glu	glu	fru	cb	glu	glu	fru	cb	cb	fru	cb	fru	cb	fru	cb	fru	cb	fru	cb	fru	cb
Plate carbon source	cb	cb	cb	glu	glu	glu	fru	fru	fru	cb	cb	cb	cb	cb	glu	glu	glu	glu	glu	fru	fru	fru	fru	fru	cb	cb	cb	cb	glu	glu	glu	glu	fru	fru	fru	fru	cb	cb	cb	cb	glu	glu	glu	glu	fru	fru	fru	fru	cb
Wells	A1	C1	A7	A2	C2	A8	A3	C3	A9	A1	B1	C1	D1	B7	A2	B2	C2	D2	B8	A3	B3	C3	D3	B9	A1	B1	C1	A7	A2	B2	C2	A8	A3	B3	C3	A9	A1	C1	D1	B7	A2	C2	D2	B8	A3	C3	D3	B9	A1
	A4	C4	A10	A5	C5	A11	A6	C6	A12	A4	B4	C4	D4	B10	A5	B5	C5	D5	B11	A6	B6	C6	D6	B12	A4	B4	C4	A10	A5	B5	C5	A11	A6	B6	C6	A12	A4	C4	D4	B10	A5	C5	D5	B11	A6	C6	D6	B12	A4
	D7	C7	F1	D8	C8	F2	D9	C9	F3	D7	E7	C7	G10	C10	D8	E8	C8	G11	C11	D9	E9	C9	G12	C12	D7	E7	C7	F1	D8	E8	C8	F2	D9	E9	C9	F3	D7	C7	G10	C10	D8	C8	G11	C11	D9	C9	G12	C12	D7
	D10	G1	F4	D11	G2	F5	D12	G3	F6	D10	E10	G1	H1	E1	D11	E11	G2	H2	E2	D12	E12	G3	H3	E3	D10	E10	G1	F4	D11	E11	G2	F5	D12	E12	G3	F6	D10	G1	H1	E1	D11	G2	H2	E2	D12	G3	H3	E3	D10
	F10	G4	G7	F11	G5	G8	F12	G6	G9	F10	H7	G4	H4	E4	F11	H8	G5	H5	E5	F12	H9	G6	H6	E6	F10	H7	G4	G7	F11	H8	G5	G8	F12	H9	G6	G9	F10	G4	H4	E4	F11	G5	H5	E5	F12	G6	H6	E6	F10
Growth rate per well (h-1)	0.369026	0.209762	0.459441	0.293355	0.361724	0.226404	N.D.	N.D.	N.D.	0.335468	0.412692	0.407167	0.4183	0.414249	0.243717	0.207326	0.20213	0.171421	0.246733	0.38071	0.458043	0.47753	0.356442	0.42977	0.23786	0.504832	0.492327	0.600222	0.294075	0.235571	0.335435	0.186041	N.D.	N.D.	0.550137	N.D.	0.345873	0.3346	0.270114	0.349552	0.233766	0.224476	0.187982	0.158247	N.D.	0.427327	0.35156	0.340461	0.395375
	0.383131	0.256458	0.471709	0.316095	0.362466	0.225122	N.D.	N.D.	N.D.	0.338392	0.386526	0.37638	0.382802	0.346482	0.235115	0.246589	0.251509	0.130368	0.166226	0.416627	0.459788	0.500961	0.401467	0.407021	0.18152	0.492304	0.490987	0.562977	0.29881	0.25136	0.252754	0.193564	N.D.	0.0413746	0.470137	N.D.	0.351208	0.362809	0.295994	0.366372	0.247535	0.233407	0.191536	0.165545	0.156613	0.378472	0.343927	0.320707	0.389424
	N.D.	0.257686	0.466503	0.309503	0.372965	0.240627	0.0494648	N.D.	N.D.	0.365919	0.441769	0.388467	0.415062	0.383821	0.211305	0.204247	0.175657	0.200664	0.182075	0.327718	0.405634	0.412916	0.396397	0.375984	0.2023	0.459895	0.48214	0.646698	0.23976	0.212585	0.219882	0.331977	0.0626534	0.0611108	0.419953	N.D.	0.355114	0.348472	0.304459	0.364643	0.211686	0.222291	0.180289	0.161581	0.308967	0.422125	0.299808	0.333103	0.55592
	N.D.	0.310607	0.478741	0.290688	0.372214	0.238874	N.D.	N.D.	N.D.	0.351944	0.399024	0.44723	0.350505	0.355859	0.214751	0.190337	0.244193	0.209422	0.165671	0.370698	0.375821	0.458146	0.424662	0.384284	0.24368	0.306931	0.574109	0.635325	0.247962	0.200395	0.367845	0.249529	0.0477174	N.D.	N.D.	N.D.	0.331619	0.406493	0.281324	0.388341	0.235659	0.250504	0.219072	0.170089	0.129112	0.345043	0.319056	0.2959	0.404014
	0.367942	0.271537	0.492707	0.279052	0.362758	0.195145	N.D.	N.D.	N.D.	0.354314	0.48575	0.428632	0.379149	0.371097	0.206479	0.21709	0.227407	0.184174	0.16107	0.328913	0.390546	0.462679	0.458999	0.395819	0.24114	0.553218	0.574369	0.606887	0.265826	0.21497	0.310877	0.231373	0.03839	0.0454462	0.536841	N.D.	0.334986	0.364332	0.312391	0.423227	0.215342	0.259901	0.213767	0.156369	0.0544797	0.302417	0.33466	0.281947	0.458459
Ave	0.373366	0.248861	0.47382	0.297739	0.366425	0.232757	N.D.	N.D.	N.D.	0.349207	0.425152	0.409575	0.389164	0.374302	0.222274	0.20475	0.224577	0.19142	0.164322	0.364933	0.417966	0.462446	0.407593	0.398576	0.2213	0.502562	0.522787	0.610422	0.269287	0.222976	0.297358	0.215127	0.0495869	0.0493105	0.494267	N.D.	0.34376	0.352553	0.292856	0.378427	0.228798	0.238116	0.198529	0.162366	N.D.	0.393242	0.329802	0.314424	0.411818
SD	0.0084738	0.0269479	0.0127055	0.0149455	0.00564572	0.00812434	N.D.	N.D.	N.D.	0.0124356	0.0396173	0.0288719	0.0280847	0.0265083	0.0162102	0.0110588	0.0211739	0.0169508	0.00282997	0.0375395	0.0388438	0.0323367	0.0377931	0.0210159	0.0278934	0.0207314	0.0471326	0.0328013	0.0265736	0.0202871	0.0604009	0.0303227	0.0122392	0.0104202	0.0606597	N.D.	0.0101642	0.0139393	0.0171485	0.0286112	0.0149724	0.0164824	0.0169342	0.00555186	N.D.	0.03889	0.0206859	0.0248202	0.0316658
CV (%)	2.26957	10.8285	2.6815	5.01965	1.54076	3.49049	N.D.	N.D.	N.D.	3.56109	9.31838	7.04924	7.21668	7.08206	7.29292	9.86294	9.42837	8.85529	1.72221	10.2867	9.29353	6.99254	9.27225	5.27274	0.126043	4.12514	9.01565	5.37355	9.86816	9.09834	20.3125	14.0952	24.6824	21.1317	12.2727	N.D.	2.95676	3.95382	5.85562	7.56057	6.54396	6.92201	8.52984	3.41935	N.D.	9.88959	6.27222	7.89388	7.68928
Quartile 1	0.368484	0.256458	0.466503	0.290688	0.362466	0.225122	N.D.	N.D.	N.D.	0.338392	0.399024	0.388467	0.379149	0.355859	0.211305	0.204247	0.20213	0.171421	0.165671	0.328913	0.390546	0.458146	0.396397	0.384284	0.2023	0.459895	0.490987	0.600222	0.247962	0.212585	0.252754	0.193564	0.0430537	0.0434104	0.457591	N.D.	0.334986	0.348472	0.281324	0.364643	0.215342	0.224476	0.187982	0.158247	0.110454	0.345043	0.319056	0.2959	0.395375
Quartile 3	0.376078	0.271537	0.478741	0.309503	0.372214	0.238874	N.D.	N.D.	N.D.	0.354314	0.441769	0.428632	0.415062	0.383821	0.235115	0.21709	0.244193	0.200664	0.182075	0.38071	0.458043	0.47753	0.424662	0.407021	0.24114	0.504832	0.574109	0.635325	0.294075	0.235571	0.335435	0.249529	0.0551854	0.0532785	0.540165	N.D.	0.351208	0.364332	0.304459	0.388341	0.235659	0.250504	0.213767	0.165545	0.194701	0.422125	0.343927	0.333103	0.458459
Lower bound	0.357092	0.233839	0.448145	0.262466	0.347844	0.204492	N.D.	N.D.	N.D.	0.314509	0.334907	0.32822	0.325278	0.313916	0.175591	0.184982	0.139035	0.127557	0.141064	0.251217	0.289302	0.429071	0.354001	0.350178	0.14404	0.392489	0.366303	0.547566	0.178792	0.178106	0.128733	0.109616	0.0248562	0.0286082	0.333731	N.D.	0.310653	0.324681	0.24662	0.329097	0.184868	0.185435	0.149305	0.147301	-0.0159178	0.229421	0.28175	0.240096	0.300748
Upper bound	0.38747	0.294157	0.497098	0.337726	0.386835	0.259504	N.D.	N.D.	N.D.	0.378197	0.505886	0.488879	0.468933	0.425764	0.27083	0.236355	0.307288	0.244528	0.206681	0.458406	0.559287	0.506605	0.467058	0.441127	0.2994	0.572237	0.698793	0.687981	0.363245	0.270049	0.459456	0.333477	0.0733829	0.0680807	0.664025	N.D.	0.375541	0.388122	0.339163	0.423887	0.266133	0.289546	0.252445	0.176491	0.321073	0.537747	0.381232	0.388908	0.553086
R2 per well	0.998627	0.999013	0.998359	0.998698	0.998404	0.999532	N.D.	N.D.	N.D.	0.998562	0.997536	0.998772	0.999386	0.998849	0.998103	0.999157	0.998731	0.999002	0.997291	0.995287	0.997509	0.997275	0.998772	0.998391	0.99952	0.995044	0.997631	0.996197	0.999036	0.999686	0.998037	0.999517	N.D.	N.D.	0.997347	N.D.	0.998358	0.999608	0.999165	0.998975	0.998222	0.99919	0.999307	0.999572	N.D.	0.999863	0.998272	0.999599	0.998357
	0.998328	0.998718	0.998698	0.998624	0.998771	0.99983	N.D.	N.D.	N.D.	0.997959	0.999088	0.997555	0.9977	0.998697	0.99893	0.998896	0.999306	0.999056	0.999284	0.99784	0.996297	0.997389	0.999753	0.996588	0.99876	0.998476	0.998186	0.998126	0.998957	0.999569	0.99892	0.99945	N.D.	0.995581	0.997265	N.D.	0.99923	0.99712	0.99939	0.998845	0.998046	0.998993	0.999312	0.999859	0.995546	0.999751	0.998476	0.998318	0.998729
	N.D.	0.998813	0.998189	0.998588	0.998603	0.999723	0.995719	N.D.	N.D.	0.998605	0.999334	0.99754	0.996876	0.998484	0.999411	0.999104	0.997839	0.99861	0.997249	0.999057	0.999209	0.998266	0.999084	0.998414	0.99724	0.99897	0.997669	0.995026	0.999314	0.999708	0.999142	0.997655	0.995519	0.995089	0.999239	N.D.	0.999832	0.998163	0.999299	0.999099	0.998345	0.999231	0.999508	0.999614	0.99785	0.99936	0.996566	0.999201	0.995109
	N.D.	0.99656	0.998419	0.999022	0.998837	0.999533	N.D.	N.D.	N.D.	0.99882	0.999277	0.996696	0.997105	0.999193	0.999461	0.999249	0.998852	0.998976	0.999603	0.999264	0.999688	0.997945	0.998171	0.998705	0.99531	0.995055	0.99748	0.995298	0.999132	0.999898	0.997856	0.999344	0.997079	N.D.	N.D.	N.D.	0.999128	0.99641	0.995419	0.999278	0.998233	0.999143	0.999069	0.999164	0.995052	0.999247	0.999453	0.999422	0.997719
	0.999333	0.998488	0.998759	0.999106	0.999023	0.999425	N.D.	N.D.	N.D.	0.998945	0.998147	0.999172	0.996749	0.998871	0.998999	0.999296	0.997144	0.995723	0.998843	0.999292	0.997841	0.998877	0.99832	0.995616	0.99866	0.998029	0.997783	0.995009	0.999022	0.99965	0.998102	0.99939	0.998077	0.998379	0.998264	N.D.	0.999148	0.997468	0.999439	0.997829	0.998826	0.998732	0.999134	0.999616	0.995411	0.999916	0.999856	0.999153	0.997724
Lag time per well (h)	1.58	30.5	0	3.92	2.5	37.3333	N.D.	N.D.	N.D.	0	0	2.3	2.3	1.8	1	2	3.4	12.9	14.9878	2.90444	1.8	1.73778	0	0	13	14	0	0	6.83333	2	1.3	39.1667	N.D.	N.D.	0	N.D.	1	0.5		3.9	2.5	6.67	3.58333	2.3	N.D.	2.2	1	0	0
	1.67	30.25	0	2.92	0.916667	38.8333	N.D.	N.D.	N.D.	0	0	3.3	4	4.3	1	8.82111	14.9044	11.6544	6.4	2.73778	0	2.15444	0	0	11.25	14.1667	0	0	7.08333	6.2	1.2	35.5	N.D.	33.75	0	N.D.	0.5	0	2	4.1	1.33333	8.48778	3.66667	4	N.D.	2	1.5	0	0
	N.D.	27.3333	0	2.08	1.58333	36.6667	57.4044	N.D.	N.D.	0	0	3.2	2	5.8	1.5	1.8	9.98778	6.75	12.7378	4.07111	0	1.07111	0	0	11.6667	13.7	0	0	9	10	2.3		9.4	14.33	0	N.D.	1	0	1.4	3.7	3	8.32111	3.91667	4.2	N.D.	0.3	1.2	0	0
	N.D.	28.5	0	2	1.58333	36	N.D.	N.D.	N.D.	0	0	0	5	3.6	1.4	2.5	3.2	4	9.6	4.32111	0	1.07111	0	0	11.6667	12.75	0	0	10.2	8.2	1.3	39.3331	8.4	N.D.	N.D.	N.D.	2	0	2.6	0	2.83333	8.07111	3.75	3.8	N.D.	0.3	1	0.7	0
	2.42	27.75	0	0	2.08333	37.5833	N.D.	N.D.	N.D.	0	0	0	4.5	2.5	1.5	2.2	4.8	11.1	8.8	4.32111	1.6	1.82111	0	0	11.4167	16.25	0	0	9.6	8.5	1.9	33.0833	9.17	13.75	0	N.D.	1	0	1.5	4	2.5	8.15444	3.25	3.9	N.D.	3	1	0.5	0
Ave	1.89	28.9583	0	2.184	1.73333	37.2083	N.D.	N.D.	N.D.	0	0	1.76	3.56	3.6	1.28	2.125	3.8	8.6875	8.26667	3.67111	0.68	1.57111	0	0	11.8	14.5292	0	0	8.54333	6.98	1.6	36.7708	8.99	20.61	0	N.D.	1.1	0.125	1.875	3.14	2.43333	7.94089	3.63333	3.64	N.D.	1.56	1.14	0.24	0
SD	0.461194	1.64781	0	1.44654	0.596285	1.2124	N.D.	N.D.	N.D.	0	0	1.65318	1.33903	1.56365	0.258844	0.298608	0.87178	4.05347	1.66533	0.784839	0.933809	0.482327	0	0	0.693722	0.345748	0	0	1.51041	3.09548	0.479583	3.02862	0.523737	11.3833	0	N.D.	0.547723	0.25	0.55	1.76153	0.65192	0.728248	0.247207	0.763544	N.D.	1.20955	0.219089	0.336155	0
CV (%)	24.4018	5.69028	0	66.2335	34.401	3.2584	N.D.	N.D.	N.D.	0	0	93.9306	37.6132	43.4347	20.2222	14.0521	22.9416	46.6587	20.1452	21.3788	137.325	30.6997	0	0	5.879	2.37968	0	0	17.6794	44.3479	29.9739	8.2365	5.82577	55.2318	0	N.D.	49.793	200	29.3333	56.0998	26.7912	9.17086	6.80385	20.9765	N.D.	77.535	19.2183	140.064	0
[truncated: 98 more columns]

## Sheet: P1
Time	T	A1	A2	A3	A4	A5	A6	A7	A8	A9	A10	A11	A12	B1	B2	B3	B4	B5	B6	B7	B8	B9	B10	B11	B12	C1	C2	C3	C4	C5	C6	C7	C8	C9	C10	C11	C12	D1	D2	D3	D4	D5	D6	D7	D8	D9	D10	D11	D12
00:04:16	54.9	0.093	0.093	0.088	0.092	0.089	0.088	0.094	0.094	0.091	0.095	0.091	0.088	0	0	0	0	0	0	0	0	0	0	0	0	0.095	0.093	0.087	0.092	0.091	0.087	0.094	0.089	0.087	0	0	0	0	0	0	0	0	0	0.094	0.091	0.089	0.095	0.093	0.09
00:09:16	54.9	0.091	0.092	0.088	0.093	0.089	0.088	0.094	0.095	0.091	0.094	0.092	0.088	0	0	0	0	0	0	0	0	0	0	0	0	0.095	0.092	0.087	0.091	0.091	0.087	0.094	0.089	0.087	0	0	0	0	0	0	0	0	0	0.095	0.091	0.089	0.091	0.091	0.088
00:14:16	55	0.091	0.092	0.088	0.089	0.088	0.088	0.092	0.094	0.092	0.093	0.091	0.088	0	0	0	0	0	0	0	0	0	0	0	0	0.095	0.092	0.087	0.091	0.091	0.087	0.094	0.089	0.087	0	0	0	0	0	0	0	0	0	0.09	0.091	0.089	0.09	0.091	0.088
00:19:16	55	0.09	0.092	0.087	0.09	0.088	0.088	0.092	0.094	0.092	0.091	0.091	0.088	0	0	0	0	0	0	0	0	0	0	0	0	0.095	0.092	0.087	0.092	0.09	0.086	0.094	0.088	0.087	0	0	0	0	0	0	0	0	0	0.1	0.093	0.089	0.088	0.092	0.087
00:24:16	55	0.092	0.092	0.088	0.09	0.088	0.088	0.092	0.094	0.092	0.091	0.091	0.088	0	0	0	0	0	0	0	0	0	0	0	0	0.096	0.092	0.087	0.091	0.09	0.087	0.095	0.089	0.087	0	0	0	0	0	0	0	0	0	0.088	0.093	0.09	0.088	0.093	0.087
00:29:16	55.1	0.094	0.092	0.087	0.089	0.088	0.088	0.092	0.093	0.091	0.093	0.098	0.088	0	0	0	0	0	0	0	0	0	0	0	0	0.096	0.092	0.087	0.092	0.09	0.086	0.095	0.088	0.087	0	0	0	0	0	0	0	0	0	0.087	0.092	0.09	0.088	0.093	0.087
00:34:16	55.1	0.095	0.092	0.087	0.09	0.089	0.089	0.094	0.094	0.092	0.093	0.099	0.092	0	0	0	0	0	0	0	0	0	0	0	0	0.096	0.092	0.087	0.093	0.09	0.086	0.095	0.088	0.087	0	0	0	0	0	0	0	0	0	0.087	0.093	0.091	0.088	0.094	0.089
00:39:16	55.1	0.094	0.093	0.088	0.091	0.089	0.089	0.095	0.095	0.094	0.094	0.1	0.093	0	0	0	0	0	0	0	0	0	0	0	0	0.097	0.092	0.086	0.093	0.09	0.087	0.095	0.088	0.087	0	0	0	0	0	0	0	0	0	0.087	0.092	0.091	0.088	0.093	0.089
00:44:16	55.1	0.096	0.093	0.087	0.09	0.09	0.089	0.098	0.096	0.097	0.095	0.101	0.094	0	0	0	0	0	0	0	0	0	0	0	0	0.096	0.092	0.087	0.093	0.09	0.087	0.095	0.088	0.087	0	0	0	0	0	0	0	0	0	0.087	0.093	0.092	0.088	0.094	0.089
00:49:16	55.1	0.096	0.093	0.087	0.09	0.089	0.089	0.099	0.097	0.098	0.096	0.102	0.094	0	0	0	0	0	0	0	0	0	0	0	0	0.096	0.091	0.086	0.092	0.089	0.087	0.095	0.087	0.087	0	0	0	0	0	0	0	0	0	0.087	0.092	0.092	0.088	0.094	0.089
00:54:16	54.9	0.097	0.093	0.087	0.091	0.089	0.089	0.099	0.098	0.1	0.096	0.102	0.095	0	0	0	0	0	0	0	0	0	0	0	0	0.096	0.091	0.086	0.092	0.089	0.087	0.095	0.087	0.087	0	0	0	0	0	0	0	0	0	0.087	0.092	0.092	0.088	0.094	0.089
00:59:16	55	0.096	0.093	0.088	0.091	0.089	0.089	0.1	0.098	0.101	0.097	0.103	0.097	0	0	0	0	0	0	0	0	0	0	0	0	0.095	0.091	0.086	0.092	0.089	0.087	0.094	0.087	0.087	0	0	0	0	0	0	0	0	0	0.087	0.092	0.091	0.088	0.094	0.089
01:04:16	55.1	0.098	0.093	0.087	0.093	0.089	0.089	0.101	0.099	0.102	0.098	0.104	0.096	0	0	0	0	0	0	0	0	0	0	0	0	0.095	0.091	0.086	0.092	0.088	0.086	0.094	0.087	0.087	0	0	0	0	0	0	0	0	0	0.088	0.093	0.092	0.088	0.094	0.089
01:09:16	55.1	0.098	0.094	0.087	0.093	0.09	0.089	0.102	0.099	0.102	0.098	0.104	0.097	0	0	0	0	0	0	0	0	0	0	0	0	0.095	0.091	0.086	0.091	0.088	0.086	0.094	0.087	0.087	0	0	0	0	0	0	0	0	0	0.088	0.093	0.092	0.088	0.094	0.089
01:14:16	55	0.098	0.093	0.087	0.094	0.089	0.089	0.102	0.099	0.103	0.099	0.105	0.097	0	0	0	0	0	0	0	0	0	0	0	0	0.095	0.09	0.086	0.091	0.088	0.086	0.094	0.087	0.087	0	0	0	0	0	0	0	0	0	0.087	0.092	0.091	0.088	0.094	0.089
01:19:16	55.1	0.099	0.094	0.087	0.094	0.09	0.089	0.103	0.1	0.103	0.099	0.105	0.098	0	0	0	0	0	0	0	0	0	0	0	0	0.095	0.09	0.086	0.091	0.088	0.086	0.094	0.087	0.086	0	0	0	0	0	0	0	0	0	0.088	0.092	0.091	0.088	0.094	0.089
01:24:16	55	0.098	0.094	0.087	0.094	0.09	0.089	0.103	0.101	0.104	0.1	0.105	0.098	0	0	0	0	0	0	0	0	0	0	0	0	0.095	0.09	0.086	0.091	0.088	0.086	0.093	0.086	0.087	0	0	0	0	0	0	0	0	0	0.087	0.092	0.091	0.088	0.094	0.089
01:29:16	54.9	0.099	0.095	0.087	0.096	0.09	0.089	0.104	0.101	0.104	0.101	0.106	0.099	0	0	0	0	0	0	0	0	0	0	0	0	0.095	0.09	0.086	0.091	0.087	0.086	0.094	0.086	0.086	0	0	0	0	0	0	0	0	0	0.088	0.092	0.091	0.088	0.094	0.089
01:34:16	55.1	0.101	0.096	0.087	0.096	0.09	0.089	0.104	0.101	0.104	0.101	0.107	0.099	0	0	0	0	0	0	0	0	0	0	0	0	0.095	0.09	0.086	0.091	0.088	0.086	0.094	0.087	0.087	0	0	0	0	0	0	0	0	0	0.088	0.093	0.091	0.088	0.094	0.089
01:39:16	55	0.101	0.096	0.087	0.098	0.09	0.089	0.105	0.102	0.105	0.102	0.107	0.099	0	0	0	0	0	0	0	0	0	0	0	0	0.095	0.09	0.086	0.091	0.088	0.086	0.094	0.087	0.087	0	0	0	0	0	0	0	0	0	0.088	0.093	0.092	0.089	0.094	0.089
01:44:16	55	0.103	0.097	0.087	0.098	0.09	0.089	0.105	0.102	0.105	0.103	0.108	0.099	0	0	0	0	0	0	0	0	0	0	0	0	0.096	0.091	0.086	0.091	0.088	0.086	0.094	0.087	0.087	0	0	0	0	0	0	0	0	0	0.088	0.093	0.092	0.089	0.094	0.089
01:49:16	55	0.103	0.097	0.087	0.099	0.09	0.089	0.106	0.102	0.104	0.103	0.108	0.099	0	0	0	0	0	0	0	0	0	0	0	0	0.096	0.091	0.087	0.092	0.088	0.086	0.095	0.087	0.087	0	0	0	0	0	0	0	0	0	0.089	0.093	0.092	0.089	0.094	0.089
01:54:16	54.9	0.103	0.099	0.087	0.1	0.09	0.089	0.107	0.103	0.106	0.104	0.108	0.098	0	0	0	0	0	0	0	0	0	0	0	0	0.096	0.091	0.087	0.092	0.088	0.086	0.095	0.087	0.087	0	0	0	0	0	0	0	0	0	0.089	0.093	0.092	0.089	0.094	0.089
01:59:16	55	0.105	0.099	0.087	0.101	0.09	0.088	0.107	0.102	0.105	0.105	0.109	0.098	0	0	0	0	0	0	0	0	0	0	0	0	0.096	0.091	0.087	0.092	0.088	0.086	0.095	0.087	0.087	0	0	0	0	0	0	0	0	0	0.089	0.093	0.091	0.089	0.094	0.089
02:04:16	55	0.106	0.098	0.087	0.102	0.09	0.089	0.107	0.104	0.106	0.106	0.108	0.097	0	0	0	0	0	0	0	0	0	0	0	0	0.096	0.091	0.087	0.092	0.089	0.087	0.095	0.087	0.088	0	0	0	0	0	0	0	0	0	0.089	0.093	0.092	0.09	0.095	0.089
02:09:16	55	0.106	0.1	0.087	0.102	0.091	0.088	0.108	0.104	0.106	0.106	0.108	0.099	0	0	0	0	0	0	0	0	0	0	0	0	0.096	0.091	0.087	0.092	0.089	0.087	0.095	0.088	0.088	0	0	0	0	0	0	0	0	0	0.089	0.093	0.091	0.09	0.094	0.089
02:14:16	55.1	0.106	0.1	0.087	0.102	0.091	0.088	0.108	0.102	0.104	0.107	0.107	0.099	0	0	0	0	0	0	0	0	0	0	0	0	0.096	0.092	0.087	0.092	0.089	0.087	0.095	0.088	0.088	0	0	0	0	0	0	0	0	0	0.089	0.093	0.091	0.09	0.095	0.089
02:19:16	54.9	0.107	0.101	0.087	0.102	0.091	0.088	0.108	0.101	0.103	0.107	0.106	0.098	0	0	0	0	0	0	0	0	0	0	0	0	0.097	0.092	0.088	0.093	0.089	0.087	0.096	0.088	0.088	0	0	0	0	0	0	0	0	0	0.09	0.094	0.092	0.091	0.095	0.089
02:24:16	55	0.106	0.101	0.087	0.103	0.091	0.088	0.109	0.101	0.102	0.108	0.106	0.097	0	0	0	0	0	0	0	0	0	0	0	0	0.097	0.092	0.088	0.092	0.089	0.087	0.095	0.088	0.088	0	0	0	0	0	0	0	0	0	0.09	0.093	0.091	0.091	0.095	0.089
02:29:16	55.1	0.107	0.101	0.087	0.103	0.091	0.088	0.109	0.1	0.101	0.108	0.105	0.096	0	0	0	0	0	0	0	0	0	0	0	0	0.097	0.092	0.088	0.093	0.09	0.088	0.096	0.088	0.089	0	0	0	0	0	0	0	0	0	0.09	0.094	0.091	0.091	0.095	0.089
02:34:16	55.1	0.107	0.102	0.087	0.103	0.091	0.088	0.11	0.1	0.1	0.109	0.104	0.095	0	0	0	0	0	0	0	0	0	0	0	0	0.097	0.093	0.088	0.093	0.09	0.088	0.096	0.088	0.089	0	0	0	0	0	0	0	0	0	0.091	0.094	0.091	0.092	0.095	0.089
02:39:16	54.9	0.108	0.101	0.087	0.104	0.092	0.089	0.111	0.099	0.1	0.11	0.104	0.095	0	0	0	0	0	0	0	0	0	0	0	0	0.098	0.093	0.089	0.093	0.09	0.088	0.096	0.089	0.089	0	0	0	0	0	0	0	0	0	0.091	0.094	0.092	0.092	0.096	0.089
02:44:16	55	0.107	0.102	0.087	0.105	0.092	0.089	0.111	0.099	0.1	0.11	0.103	0.095	0	0	0	0	0	0	0	0	0	0	0	0	0.098	0.093	0.089	0.093	0.091	0.089	0.096	0.089	0.089	0	0	0	0	0	0	0	0	0	0.091	0.095	0.091	0.092	0.096	0.089
02:49:16	55.1	0.108	0.102	0.087	0.104	0.092	0.089	0.112	0.099	0.099	0.111	0.103	0.094	0	0	0	0	0	0	0	0	0	0	0	0	0.098	0.093	0.089	0.094	0.091	0.089	0.097	0.089	0.09	0	0	0	0	0	0	0	0	0	0.091	0.094	0.091	0.092	0.096	0.089
02:54:16	55	0.107	0.102	0.087	0.104	0.092	0.089	0.113	0.098	0.099	0.111	0.103	0.094	0	0	0	0	0	0	0	0	0	0	0	0	0.099	0.093	0.089	0.094	0.091	0.089	0.097	0.089	0.09	0	0	0	0	0	0	0	0	0	0.092	0.095	0.091	0.092	0.096	0.089
02:59:16	54.9	0.108	0.103	0.087	0.106	0.093	0.089	0.114	0.098	0.099	0.112	0.103	0.094	0	0	0	0	0	0	0	0	0	0	0	0	0.099	0.094	0.089	0.094	0.091	0.089	0.097	0.09	0.09	0	0	0	0	0	0	0	0	0	0.092	0.095	0.092	0.093	0.097	0.089
03:04:16	55	0.108	0.103	0.087	0.105	0.093	0.089	0.115	0.098	0.098	0.113	0.102	0.094	0	0	0	0	0	0	0	0	0	0	0	0	0.099	0.094	0.09	0.095	0.092	0.089	0.097	0.09	0.09	0	0	0	0	0	0	0	0	0	0.092	0.095	0.091	0.093	0.097	0.09
03:09:16	55.1	0.108	0.104	0.087	0.108	0.094	0.089	0.117	0.098	0.098	0.114	0.102	0.094	0	0	0	0	0	0	0	0	0	0	0	0	0.099	0.095	0.09	0.095	0.092	0.09	0.098	0.09	0.091	0	0	0	0	0	0	0	0	0	0.092	0.095	0.092	0.093	0.097	0.09
03:14:16	55.1	0.107	0.104	0.088	0.108	0.094	0.089	0.117	0.098	0.098	0.115	0.102	0.093	0	0	0	0	0	0	0	0	0	0	0	0	0.1	0.095	0.09	0.095	0.092	0.089	0.098	0.09	0.091	0	0	0	0	0	0	0	0	0	0.092	0.095	0.091	0.093	0.097	0.089
03:19:16	55.1	0.107	0.104	0.088	0.104	0.094	0.089	0.118	0.098	0.098	0.117	0.102	0.094	0	0	0	0	0	0	0	0	0	0	0	0	0.1	0.095	0.091	0.095	0.092	0.09	0.098	0.091	0.091	0	0	0	0	0	0	0	0	0	0.092	0.096	0.092	0.094	0.097	0.09
03:24:16	55.1	0.108	0.104	0.088	0.104	0.094	0.089	0.119	0.098	0.097	0.118	0.102	0.093	0	0	0	0	0	0	0	0	0	0	0	0	0.1	0.095	0.091	0.095	0.093	0.091	0.098	0.091	0.092	0	0	0	0	0	0	0	0	0	0.093	0.096	0.092	0.094	0.097	0.09
03:29:16	54.9	0.107	0.104	0.088	0.104	0.094	0.089	0.12	0.098	0.097	0.119	0.102	0.092	0	0	0	0	0	0	0	0	0	0	0	0	0.101	0.096	0.091	0.096	0.093	0.091	0.099	0.091	0.092	0	0	0	0	0	0	0	0	0	0.093	0.096	0.091	0.094	0.098	0.09
03:34:16	55	0.108	0.104	0.088	0.106	0.095	0.089	0.122	0.097	0.097	0.12	0.102	0.092	0	0	0	0	0	0	0	0	0	0	0	0	0.101	0.096	0.091	0.096	0.093	0.091	0.099	0.091	0.092	0	0	0	0	0	0	0	0	0	0.093	0.097	0.092	0.095	0.098	0.09
03:39:16	55	0.108	0.104	0.088	0.106	0.095	0.089	0.124	0.097	0.097	0.121	0.102	0.092	0	0	0	0	0	0	0	0	0	0	0	0	0.102	0.097	0.092	0.096	0.093	0.091	0.099	0.091	0.092	0	0	0	0	0	0	0	0	0	0.093	0.097	0.092	0.095	0.099	0.09
03:44:16	54.9	0.108	0.105	0.089	0.106	0.095	0.089	0.125	0.097	0.097	0.123	0.101	0.092	0	0	0	0	0	0	0	0	0	0	0	0	0.103	0.097	0.092	0.097	0.094	0.091	0.099	0.092	0.093	0	0	0	0	0	0	0	0	0	0.094	0.098	0.092	0.096	0.099	0.09
03:49:16	54.9	0.108	0.105	0.088	0.106	0.095	0.089	0.127	0.097	0.096	0.124	0.101	0.091	0	0	0	0	0	0	0	0	0	0	0	0	0.103	0.097	0.092	0.096	0.094	0.091	0.1	0.092	0.092	0	0	0	0	0	0	0	0	0	0.094	0.098	0.092	0.095	0.099	0.09
03:54:16	55.1	0.108	0.105	0.088	0.106	0.095	0.09	0.128	0.097	0.096	0.126	0.101	0.091	0	0	0	0	0	0	0	0	0	0	0	0	0.103	0.097	0.092	0.097	0.094	0.091	0.1	0.092	0.092	0	0	0	0	0	0	0	0	0	0.094	0.098	0.092	0.096	0.099	0.09
03:59:16	55.1	0.109	0.105	0.088	0.107	0.096	0.09	0.13	0.097	0.096	0.128	0.101	0.091	0	0	0	0	0	0	0	0	0	0	0	0	0.107	0.098	0.092	0.097	0.095	0.091	0.1	0.092	0.092	0	0	0	0	0	0	0	0	0	0.095	0.098	0.092	0.096	0.099	0.091
04:04:16	55	0.109	0.105	0.089	0.107	0.097	0.09	0.132	0.097	0.096	0.13	0.101	0.091	0	0	0	0	0	0	0	0	0	0	0	0	0.104	0.098	0.092	0.097	0.095	0.091	0.1	0.093	0.092	0	0	0	0	0	0	0	0	0	0.095	0.098	0.092	0.096	0.099	0.09
04:09:16	55	0.109	0.105	0.088	0.107	0.096	0.09	0.133	0.096	0.095	0.132	0.1	0.091	0	0	0	0	0	0	0	0	0	0	0	0	0.102	0.098	0.092	0.097	0.095	0.091	0.1	0.093	0.092	0	0	0	0	0	0	0	0	0	0.095	0.099	0.093	0.097	0.1	0.091
04:14:16	55	0.11	0.105	0.089	0.107	0.096	0.09	0.136	0.096	0.095	0.134	0.1	0.091	0	0	0	0	0	0	0	0	0	0	0	0	0.104	0.099	0.092	0.097	0.095	0.091	0.101	0.093	0.092	0	0	0	0	0	0	0	0	0	0.095	0.099	0.092	0.097	0.1	0.091
04:19:16	55.1	0.11	0.105	0.089	0.107	0.096	0.089	0.138	0.096	0.095	0.137	0.1	0.09	0	0	0	0	0	0	0	0	0	0	0	0	0.106	0.099	0.092	0.098	0.096	0.091	0.101	0.093	0.092	0	0	0	0	0	0	0	0	0	0.096	0.099	0.092	0.098	0.1	0.091
04:24:16	55.1	0.11	0.106	0.088	0.108	0.097	0.091	0.14	0.096	0.095	0.139	0.1	0.09	0	0	0	0	0	0	0	0	0	0	0	0	0.106	0.099	0.092	0.098	0.096	0.091	0.101	0.093	0.092	0	0	0	0	0	0	0	0	0	0.096	0.099	0.092	0.098	0.1	0.091
04:29:16	54.9	0.111	0.106	0.089	0.11	0.097	0.09	0.142	0.096	0.095	0.142	0.1	0.09	0	0	0	0	0	0	0	0	0	0	0	0	0.105	0.1	0.091	0.098	0.096	0.091	0.1	0.093	0.092	0	0	0	0	0	0	0	0	0	0.096	0.099	0.093	0.098	0.101	0.091
04:34:16	55	0.112	0.106	0.09	0.11	0.097	0.091	0.145	0.096	0.095	0.144	0.1	0.09	0	0	0	0	0	0	0	0	0	0	0	0	0.105	0.1	0.092	0.098	0.097	0.091	0.101	0.094	0.092	0	0	0	0	0	0	0	0	0	0.098	0.1	0.093	0.099	0.101	0.091
04:39:16	54.9	0.113	0.107	0.089	0.111	0.097	0.09	0.147	0.096	0.095	0.148	0.1	0.09	0	0	0	0	0	0	0	0	0	0	0	0	0.105	0.1	0.092	0.098	0.098	0.091	0.101	0.094	0.092	0	0	0	0	0	0	0	0	0	0.098	0.1	0.093	0.099	0.101	0.091
04:44:16	54.9	0.113	0.107	0.089	0.111	0.098	0.091	0.151	0.096	0.095	0.15	0.1	0.09	0	0	0	0	0	0	0	0	0	0	0	0	0.107	0.1	0.092	0.098	0.098	0.091	0.1	0.094	0.092	0	0	0	0	0	0	0	0	0	0.098	0.101	0.093	0.099	0.101	0.091
04:49:16	55	0.114	0.107	0.089	0.112	0.097	0.09	0.154	0.095	0.095	0.153	0.099	0.09	0	0	0	0	0	0	0	0	0	0	0	0	0.105	0.1	0.091	0.097	0.099	0.091	0.1	0.094	0.092	0	0	0	0	0	0	0	0	0	0.097	0.101	0.093	0.099	0.102	0.091
04:54:16	55	0.114	0.107	0.089	0.113	0.098	0.09	0.156	0.095	0.094	0.157	0.099	0.09	0	0	0	0	0	0	0	0	0	0	0	0	0.105	0.101	0.091	0.097	0.099	0.091	0.099	0.095	0.092	0	0	0	0	0	0	0	0	0	0.098	0.101	0.092	0.1	0.102	0.091
04:59:16	55	0.115	0.107	0.089	0.114	0.098	0.091	0.16	0.095	0.094	0.16	0.099	0.09	0	0	0	0	0	0	0	0	0	0	0	0	0.106	0.1	0.091	0.097	0.099	0.091	0.099	0.095	0.092	0	0	0	0	0	0	0	0	0	0.099	0.101	0.093	0.1	0.102	0.091
05:04:16	55	0.116	0.108	0.09	0.115	0.098	0.09	0.163	0.095	0.094	0.164	0.099	0.089	0	0	0	0	0	0	0	0	0	0	0	0	0.106	0.101	0.091	0.097	0.1	0.091	0.099	0.095	0.092	0	0	0	0	0	0	0	0	0	0.1	0.101	0.093	0.101	0.102	0.091
05:09:16	55.1	0.117	0.108	0.09	0.116	0.098	0.09	0.168	0.096	0.095	0.168	0.099	0.09	0	0	0	0	0	0	0	0	0	0	0	0	0.106	0.101	0.091	0.097	0.1	0.091	0.099	0.096	0.092	0	0	0	0	0	0	0	0	0	0.1	0.103	0.093	0.101	0.103	0.092
05:14:16	55.1	0.118	0.108	0.09	0.117	0.098	0.09	0.171	0.095	0.094	0.172	0.099	0.089	0	0	0	0	0	0	0	0	0	0	0	0	0.105	0.102	0.091	0.096	0.101	0.091	0.099	0.096	0.092	0	0	0	0	0	0	0	0	0	0.1	0.102	0.093	0.102	0.103	0.091
05:19:16	54.9	0.119	0.108	0.09	0.117	0.099	0.09	0.175	0.095	0.094	0.176	0.099	0.089	0	0	0	0	0	0	0	0	0	0	0	0	0.106	0.102	0.091	0.096	0.101	0.091	0.098	0.096	0.092	0	0	0	0	0	0	0	0	0	0.1	0.102	0.093	0.102	0.103	0.091
05:24:16	55.1	0.12	0.109	0.089	0.118	0.099	0.092	0.179	0.095	0.094	0.18	0.099	0.09	0	0	0	0	0	0	0	0	0	0	0	0	0.104	0.102	0.091	0.096	0.101	0.091	0.098	0.096	0.092	0	0	0	0	0	0	0	0	0	0.101	0.103	0.093	0.103	0.103	0.091
05:29:16	55.1	0.121	0.109	0.089	0.119	0.099	0.09	0.183	0.095	0.094	0.184	0.099	0.089	0	0	0	0	0	0	0	0	0	0	0	0	0.106	0.103	0.091	0.096	0.101	0.091	0.098	0.097	0.092	0	0	0	0	0	0	0	0	0	0.102	0.102	0.093	0.103	0.103	0.091
05:34:16	55.1	0.122	0.109	0.089	0.12	0.099	0.09	0.188	0.095	0.094	0.189	0.099	0.09	0	0	0	0	0	0	0	0	0	0	0	0	0.104	0.103	0.091	0.096	0.102	0.091	0.098	0.097	0.092	0	0	0	0	0	0	0	0	0	0.103	0.103	0.093	0.104	0.104	0.091
05:39:16	55.1	0.124	0.109	0.09	0.122	0.099	0.09	0.192	0.095	0.094	0.193	0.099	0.09	0	0	0	0	0	0	0	0	0	0	0	0	0.104	0.104	0.092	0.096	0.102	0.091	0.098	0.097	0.092	0	0	0	0	0	0	0	0	0	0.103	0.103	0.093	0.105	0.104	0.092
05:44:16	55.1	0.125	0.11	0.09	0.123	0.099	0.091	0.196	0.095	0.094	0.198	0.099	0.089	0	0	0	0	0	0	0	0	0	0	0	0	0.105	0.104	0.091	0.095	0.102	0.091	0.098	0.097	0.092	0	0	0	0	0	0	0	0	0	0.104	0.103	0.094	0.105	0.104	0.092
05:49:16	55	0.126	0.11	0.09	0.124	0.1	0.09	0.202	0.095	0.094	0.203	0.099	0.089	0	0	0	0	0	0	0	0	0	0	0	0	0.104	0.104	0.091	0.095	0.102	0.091	0.098	0.098	0.092	0	0	0	0	0	0	0	0	0	0.105	0.104	0.093	0.106	0.105	0.092
05:54:16	55.1	0.127	0.11	0.09	0.125	0.1	0.09	0.206	0.095	0.094	0.207	0.099	0.089	0	0	0	0	0	0	0	0	0	0	0	0	0.104	0.104	0.092	0.095	0.103	0.091	0.098	0.098	0.092	0	0	0	0	0	0	0	0	0	0.106	0.104	0.093	0.106	0.105	0.092
05:59:16	55.1	0.128	0.11	0.09	0.127	0.1	0.091	0.21	0.095	0.094	0.212	0.099	0.089	0	0	0	0	0	0	0	0	0	0	0	0	0.104	0.105	0.092	0.095	0.102	0.091	0.097	0.098	0.092	0	0	0	0	0	0	0	0	0	0.107	0.104	0.093	0.107	0.105	0.092
06:04:16	55.1	0.13	0.11	0.09	0.128	0.1	0.091	0.216	0.095	0.094	0.218	0.099	0.089	0	0	0	0	0	0	0	0	0	0	0	0	0.104	0.106	0.092	0.095	0.103	0.091	0.097	0.098	0.091	0	0	0	0	0	0	0	0	0	0.108	0.104	0.093	0.108	0.105	0.091
06:09:16	54.9	0.132	0.111	0.09	0.13	0.1	0.091	0.221	0.095	0.094	0.223	0.099	0.089	0	0	0	0	0	0	0	0	0	0	0	0	0.104	0.107	0.092	0.095	0.103	0.091	0.097	0.099	0.092	0	0	0	0	0	0	0	0	0	0.108	0.105	0.093	0.109	0.106	0.092
06:14:16	54.9	0.133	0.111	0.091	0.131	0.101	0.093	0.227	0.096	0.094	0.228	0.099	0.089	0	0	0	0	0	0	0	0	0	0	0	0	0.107	0.106	0.092	0.095	0.102	0.091	0.097	0.098	0.091	0	0	0	0	0	0	0	0	0	0.109	0.105	0.094	0.11	0.106	0.092
06:19:16	55	0.135	0.111	0.093	0.133	0.101	0.093	0.233	0.096	0.094	0.235	0.1	0.089	0	0	0	0	0	0	0	0	0	0	0	0	0.108	0.107	0.092	0.095	0.103	0.091	0.097	0.099	0.092	0	0	0	0	0	0	0	0	0	0.111	0.105	0.095	0.112	0.106	0.093
06:24:16	55	0.137	0.112	0.09	0.135	0.101	0.091	0.237	0.095	0.094	0.24	0.099	0.089	0	0	0	0	0	0	0	0	0	0	0	0	0.105	0.108	0.092	0.095	0.103	0.091	0.097	0.099	0.091	0	0	0	0	0	0	0	0	0	0.112	0.106	0.093	0.113	0.107	0.092
06:29:16	55.1	0.139	0.112	0.09	0.137	0.102	0.091	0.242	0.095	0.095	0.245	0.099	0.089	0	0	0	0	0	0	0	0	0	0	0	0	0.106	0.108	0.092	0.094	0.104	0.091	0.097	0.099	0.092	0	0	0	0	0	0	0	0	0	0.113	0.106	0.093	0.114	0.107	0.092
06:34:16	55	0.141	0.112	0.09	0.139	0.102	0.091	0.247	0.095	0.094	0.25	0.099	0.089	0	0	0	0	0	0	0	0	0	0	0	0	0.103	0.108	0.092	0.094	0.103	0.091	0.097	0.1	0.092	0	0	0	0	0	0	0	0	0	0.115	0.106	0.093	0.116	0.107	0.092
06:39:16	54.9	0.142	0.112	0.09	0.141	0.102	0.091	0.253	0.095	0.094	0.255	0.099	0.089	0	0	0	0	0	0	0	0	0	0	0	0	0.103	0.109	0.092	0.094	0.104	0.091	0.096	0.1	0.091	0	0	0	0	0	0	0	0	0	0.121	0.106	0.093	0.117	0.107	0.092
06:44:16	55.1	0.145	0.113	0.09	0.143	0.102	0.092	0.26	0.095	0.094	0.262	0.099	0.09	0	0	0	0	0	0	0	0	0	0	0	0	0.103	0.109	0.092	0.094	0.105	0.091	0.097	0.1	0.092	0	0	0	0	0	0	0	0	0	0.118	0.107	0.094	0.119	0.108	0.092
06:49:16	54.9	0.147	0.113	0.089	0.145	0.102	0.09	0.266	0.095	0.094	0.269	0.099	0.089	0	0	0	0	0	0	0	0	0	0	0	0	0.106	0.109	0.092	0.094	0.105	0.091	0.096	0.1	0.092	0	0	0	0	0	0	0	0	0	0.134	0.107	0.093	0.121	0.108	0.092
06:54:16	55.1	0.149	0.114	0.09	0.147	0.103	0.091	0.274	0.095	0.094	0.276	0.099	0.089	0	0	0	0	0	0	0	0	0	0	0	0	0.104	0.111	0.092	0.094	0.106	0.091	0.096	0.1	0.092	0	0	0	0	0	0	0	0	0	0.121	0.107	0.094	0.123	0.108	0.092
06:59:16	55.1	0.151	0.114	0.09	0.149	0.103	0.091	0.282	0.095	0.094	0.284	0.099	0.089	0	0	0	0	0	0	0	0	0	0	0	0	0.104	0.111	0.092	0.094	0.106	0.091	0.096	0.1	0.091	0	0	0	0	0	0	0	0	0	0.122	0.107	0.093	0.125	0.108	0.092
07:04:16	55	0.154	0.114	0.091	0.152	0.103	0.093	0.29	0.095	0.094	0.293	0.099	0.09	0	0	0	0	0	0	0	0	0	0	0	0	0.107	0.112	0.092	0.094	0.107	0.091	0.096	0.1	0.092	0	0	0	0	0	0	0	0	0	0.124	0.108	0.094	0.128	0.109	0.093
07:09:16	55	0.157	0.115	0.09	0.155	0.103	0.091	0.299	0.095	0.094	0.301	0.099	0.089	0	0	0	0	0	0	0	0	0	0	0	0	0.104	0.112	0.092	0.094	0.107	0.091	0.096	0.101	0.092	0	0	0	0	0	0	0	0	0	0.126	0.108	0.094	0.13	0.109	0.092
07:14:16	54.9	0.16	0.115	0.091	0.159	0.103	0.092	0.308	0.095	0.094	0.31	0.099	0.089	0	0	0	0	0	0	0	0	0	0	0	0	0.104	0.113	0.092	0.094	0.108	0.091	0.097	0.101	0.092	0	0	0	0	0	0	0	0	0	0.128	0.108	0.094	0.133	0.109	0.092
07:19:16	55.1	0.162	0.116	0.09	0.161	0.104	0.092	0.316	0.095	0.094	0.319	0.099	0.09	0	0	0	0	0	0	0	0	0	0	0	0	0.105	0.114	0.092	0.094	0.109	0.092	0.096	0.101	0.092	0	0	0	0	0	0	0	0	0	0.131	0.109	0.094	0.136	0.11	0.092
07:24:16	55.1	0.165	0.116	0.091	0.164	0.104	0.091	0.326	0.095	0.094	0.328	0.099	0.089	0	0	0	0	0	0	0	0	0	0	0	0	0.106	0.115	0.092	0.093	0.109	0.091	0.096	0.102	0.092	0	0	0	0	0	0	0	0	0	0.133	0.109	0.094	0.14	0.11	0.092
07:29:16	55.1	0.168	0.116	0.089	0.167	0.104	0.09	0.336	0.095	0.094	0.338	0.099	0.09	0	0	0	0	0	0	0	0	0	0	0	0	0.103	0.115	0.092	0.093	0.11	0.091	0.096	0.102	0.092	0	0	0	0	0	0	0	0	0	0.135	0.109	0.094	0.143	0.11	0.092
07:34:16	55	0.171	0.117	0.09	0.171	0.105	0.091	0.346	0.095	0.094	0.348	0.099	0.09	0	0	0	0	0	0	0	0	0	0	0	0	0.108	0.116	0.092	0.093	0.111	0.091	0.096	0.102	0.092	0	0	0	0	0	0	0	0	0	0.139	0.11	0.094	0.146	0.11	0.092
07:39:16	54.9	0.174	0.117	0.09	0.173	0.105	0.092	0.358	0.094	0.094	0.359	0.099	0.089	0	0	0	0	0	0	0	0	0	0	0	0	0.106	0.117	0.092	0.093	0.112	0.091	0.096	0.103	0.092	0	0	0	0	0	0	0	0	0	0.141	0.11	0.094	0.151	0.11	0.092
07:44:16	55	0.177	0.118	0.09	0.176	0.105	0.091	0.368	0.094	0.094	0.369	0.099	0.09	0	0	0	0	0	0	0	0	0	0	0	0	0.107	0.118	0.092	0.093	0.112	0.091	0.096	0.103	0.092	0	0	0	0	0	0	0	0	0	0.144	0.11	0.094	0.155	0.11	0.092
07:49:16	54.9	0.181	0.118	0.091	0.18	0.105	0.091	0.379	0.095	0.095	0.381	0.099	0.09	0	0	0	0	0	0	0	0	0	0	0	0	0.106	0.118	0.092	0.093	0.113	0.092	0.096	0.104	0.092	0	0	0	0	0	0	0	0	0	0.147	0.111	0.094	0.16	0.111	0.093
07:54:16	55	0.185	0.119	0.091	0.183	0.105	0.091	0.391	0.094	0.094	0.394	0.099	0.09	0	0	0	0	0	0	0	0	0	0	0	0	0.105	0.119	0.092	0.093	0.114	0.092	0.096	0.104	0.092	0	0	0	0	0	0	0	0	0	0.15	0.111	0.094	0.164	0.111	0.092
07:59:16	55.1	0.189	0.12	0.091	0.186	0.106	0.091	0.404	0.094	0.094	0.406	0.099	0.09	0	0	0	0	0	0	0	0	0	0	0	0	0.107	0.12	0.092	0.093	0.115	0.092	0.096	0.105	0.092	0	0	0	0	0	0	0	0	0	0.155	0.112	0.094	0.169	0.112	0.093
08:04:16	55.1	0.192	0.121	0.09	0.19	0.106	0.091	0.418	0.094	0.094	0.419	0.099	0.09	0	0	0	0	0	0	0	0	0	0	0	0	0.105	0.121	0.092	0.093	0.116	0.092	0.096	0.105	0.092	0	0	0	0	0	0	0	0	0	0.158	0.112	0.094	0.174	0.112	0.092
08:09:16	54.9	0.195	0.122	0.09	0.194	0.106	0.091	0.432	0.094	0.094	0.432	0.099	0.09	0	0	0	0	0	0	0	0	0	0	0	0	0.106	0.122	0.092	0.093	0.117	0.091	0.096	0.106	0.092	0	0	0	0	0	0	0	0	0	0.165	0.113	0.094	0.178	0.113	0.093
08:14:16	55	0.199	0.122	0.09	0.198	0.107	0.091	0.446	0.094	0.094	0.447	0.098	0.09	0	0	0	0	0	0	0	0	0	0	0	0	0.107	0.123	0.092	0.093	0.117	0.091	0.096	0.107	0.092	0	0	0	0	0	0	0	0	0	0.169	0.113	0.094	0.182	0.113	0.093
08:19:16	55	0.202	0.123	0.09	0.202	0.107	0.091	0.46	0.094	0.094	0.461	0.099	0.089	0	0	0	0	0	0	0	0	0	0	0	0	0.107	0.124	0.092	0.093	0.119	0.091	0.096	0.107	0.092	0	0	0	0	0	0	0	0	0	0.171	0.114	0.094	0.188	0.113	0.093
08:24:16	54.9	0.206	0.124	0.091	0.205	0.108	0.091	0.474	0.095	0.094	0.475	0.099	0.09	0	0	0	0	0	0	0	0	0	0	0	0	0.106	0.126	0.092	0.093	0.12	0.092	0.096	0.108	0.092	0	0	0	0	0	0	0	0	0	0.175	0.114	0.094	0.193	0.113	0.093
08:29:16	55	0.21	0.125	0.09	0.208	0.108	0.091	0.491	0.094	0.094	0.492	0.098	0.09	0	0	0	0	0	0	0	0	0	0	0	0	0.108	0.127	0.092	0.093	0.121	0.092	0.096	0.109	0.092	0	0	0	0	0	0	0	0	0	0.18	0.115	0.094	0.199	0.114	0.093
08:34:16	55	0.213	0.126	0.09	0.211	0.108	0.091	0.506	0.094	0.094	0.507	0.098	0.09	0	0	0	0	0	0	0	0	0	0	0	0	0.108	0.128	0.092	0.093	0.123	0.092	0.096	0.109	0.092	0	0	0	0	0	0	0	0	0	0.186	0.116	0.094	0.203	0.114	0.093
08:39:16	55.1	0.217	0.127	0.09	0.216	0.109	0.091	0.522	0.094	0.094	0.522	0.098	0.089	0	0	0	0	0	0	0	0	0	0	0	0	0.107	0.13	0.092	0.093	0.124	0.092	0.096	0.11	0.092	0	0	0	0	0	0	0	0	0	0.222	0.116	0.094	0.209	0.115	0.092
08:44:16	55.1	0.219	0.128	0.09	0.221	0.109	0.091	0.539	0.094	0.094	0.54	0.098	0.089	0	0	0	0	0	0	0	0	0	0	0	0	0.107	0.131	0.092	0.093	0.125	0.092	0.096	0.111	0.092	0	0	0	0	0	0	0	0	0	0.21	0.117	0.095	0.216	0.115	0.093
08:49:16	55	0.223	0.13	0.09	0.224	0.11	0.091	0.557	0.094	0.094	0.557	0.098	0.09	0	0	0	0	0	0	0	0	0	0	0	0	0.107	0.133	0.092	0.093	0.127	0.092	0.096	0.112	0.092	0	0	0	0	0	0	0	0	0	0.203	0.117	0.095	0.223	0.116	0.093
08:54:16	54.9	0.227	0.131	0.09	0.226	0.11	0.091	0.574	0.094	0.094	0.574	0.098	0.09	0	0	0	0	0	0	0	0	0	0	0	0	0.107	0.134	0.092	0.093	0.128	0.092	0.096	0.113	0.092	0	0	0	0	0	0	0	0	0	0.576	0.118	0.095	0.229	0.116	0.093
08:59:16	55.1	0.23	0.132	0.091	0.23	0.111	0.091	0.593	0.094	0.094	0.593	0.098	0.09	0	0	0	0	0	0	0	0	0	0	0	0	0.107	0.135	0.092	0.093	0.129	0.092	0.096	0.114	0.092	0	0	0	0	0	0	0	0	0	0.555	0.119	0.094	0.235	0.117	0.093
09:04:16	55.1	0.232	0.133	0.09	0.235	0.111	0.091	0.61	0.094	0.094	0.609	0.098	0.089	0	0	0	0	0	0	0	0	0	0	0	0	0.107	0.137	0.093	0.093	0.13	0.092	0.096	0.115	0.092	0	0	0	0	0	0	0	0	0	0.573	0.12	0.095	0.251	0.117	0.093
09:09:16	55.1	0.238	0.134	0.091	0.238	0.112	0.092	0.629	0.094	0.094	0.629	0.098	0.09	0	0	0	0	0	0	0	0	0	0	0	0	0.107	0.138	0.093	0.093	0.132	0.092	0.096	0.116	0.092	0	0	0	0	0	0	0	0	0	0.593	0.121	0.094	0.539	0.118	0.093
09:14:16	55	0.241	0.135	0.09	0.242	0.112	0.091	0.651	0.094	0.094	0.65	0.098	0.089	0	0	0	0	0	0	0	0	0	0	0	0	0.107	0.14	0.093	0.093	0.134	0.092	0.096	0.117	0.092	0	0	0	0	0	0	0	0	0	0.637	0.122	0.094	0.547	0.118	0.093
09:19:16	54.9	0.245	0.137	0.09	0.249	0.113	0.091	0.67	0.094	0.094	0.667	0.098	0.09	0	0	0	0	0	0	0	0	0	0	0	0	0.107	0.142	0.093	0.093	0.136	0.092	0.096	0.118	0.092	0	0	0	0	0	0	0	0	0	0.657	0.123	0.095	0.562	0.119	0.093
09:24:16	55.1	0.25	0.138	0.09	0.252	0.114	0.091	0.69	0.094	0.094	0.687	0.098	0.09	0	0	0	0	0	0	0	0	0	0	0	0	0.106	0.144	0.093	0.093	0.138	0.092	0.096	0.119	0.092	0	0	0	0	0	0	0	0	0	0.705	0.124	0.095	0.583	0.12	0.093
09:29:16	55.1	0.257	0.14	0.091	0.256	0.115	0.091	0.712	0.094	0.094	0.707	0.098	0.09	0	0	0	0	0	0	0	0	0	0	0	0	0.107	0.147	0.093	0.093	0.14	0.092	0.096	0.12	0.092	0	0	0	0	0	0	0	0	0	0.735	0.125	0.095	0.615	0.121	0.093
09:34:16	55	0.26	0.141	0.091	0.266	0.116	0.091	0.734	0.094	0.094	0.727	0.098	0.09	0	0	0	0	0	0	0	0	0	0	0	0	0.106	0.149	0.092	0.093	0.141	0.092	0.096	0.122	0.092	0	0	0	0	0	0	0	0	0	0.77	0.126	0.095	0.64	0.121	0.093
09:39:16	55	0.265	0.143	0.091	0.273	0.116	0.092	0.75	0.094	0.094	0.748	0.098	0.09	0	0	0	0	0	0	0	0	0	0	0	0	0.107	0.15	0.093	0.093	0.143	0.092	0.096	0.123	0.092	0	0	0	0	0	0	0	0	0	0.777	0.127	0.095	0.661	0.122	0.093
09:44:16	55.1	0.272	0.145	0.09	0.279	0.117	0.091	0.775	0.094	0.094	0.767	0.098	0.09	0	0	0	0	0	0	0	0	0	0	0	0	0.106	0.153	0.092	0.093	0.145	0.092	0.096	0.124	0.092	0	0	0	0	0	0	0	0	0	0.805	0.128	0.095	0.686	0.123	0.093
09:49:16	55	0.278	0.146	0.091	0.283	0.118	0.092	0.797	0.094	0.094	0.788	0.098	0.09	0	0	0	0	0	0	0	0	0	0	0	0	0.107	0.155	0.093	0.093	0.148	0.092	0.096	0.126	0.092	0	0	0	0	0	0	0	0	0	0.82	0.129	0.095	0.727	0.124	0.093
09:54:16	54.9	0.286	0.148	0.091	0.288	0.119	0.092	0.816	0.094	0.094	0.809	0.098	0.09	0	0	0	0	0	0	0	0	0	0	0	0	0.107	0.157	0.093	0.093	0.15	0.092	0.096	0.127	0.092	0	0	0	0	0	0	0	0	0	0.865	0.131	0.095	0.762	0.125	0.093
09:59:16	54.9	0.292	0.149	0.09	0.295	0.119	0.092	0.837	0.094	0.094	0.83	0.098	0.09	0	0	0	0	0	0	0	0	0	0	0	0	0.107	0.16	0.093	0.093	0.151	0.092	0.096	0.129	0.092	0	0	0	0	0	0	0	0	0	0.913	0.132	0.095	0.791	0.126	0.093
10:04:16	55	0.299	0.151	0.091	0.302	0.121	0.092	0.859	0.094	0.094	0.851	0.098	0.09	0	0	0	0	0	0	0	0	0	0	0	0	0.107	0.163	0.093	0.093	0.154	0.092	0.096	0.13	0.092	0	0	0	0	0	0	0	0	0	0.977	0.134	0.095	0.811	0.127	0.094
10:09:16	55	0.307	0.152	0.093	0.302	0.122	0.091	0.877	0.095	0.094	0.87	0.098	0.09	0	0	0	0	0	0	0	0	0	0	0	0	0.106	0.166	0.093	0.093	0.157	0.092	0.096	0.132	0.092	0	0	0	0	0	0	0	0	0	1.04	0.135	0.095	0.836	0.128	0.093
10:14:16	55.1	0.314	0.154	0.092	0.316	0.123	0.093	0.899	0.095	0.094	0.892	0.098	0.09	0	0	0	0	0	0	0	0	0	0	0	0	0.108	0.167	0.093	0.093	0.159	0.092	0.096	0.134	0.092	0	0	0	0	0	0	0	0	0	1.086	0.137	0.096	0.855	0.129	0.093
10:19:16	55.1	0.321	0.157	0.092	0.324	0.124	0.093	0.92	0.094	0.094	0.914	0.098	0.09	0	0	0	0	0	0	0	0	0	0	0	0	0.107	0.171	0.093	0.093	0.162	0.092	0.096	0.135	0.092	0	0	0	0	0	0	0	0	0	1.146	0.138	0.095	0.885	0.13	0.094
10:24:16	55.1	0.328	0.159	0.093	0.331	0.125	0.093	0.947	0.094	0.094	0.934	0.098	0.09	0	0	0	0	0	0	0	0	0	0	0	0	0.106	0.174	0.093	0.093	0.164	0.092	0.096	0.137	0.092	0	0	0	0	0	0	0	0	0	1.202	0.139	0.096	0.939	0.132	0.094
10:29:16	55	0.336	0.161	0.093	0.339	0.126	0.093	0.975	0.094	0.094	0.957	0.098	0.09	0	0	0	0	0	0	0	0	0	0	0	0	0.107	0.178	0.093	0.093	0.168	0.092	0.096	0.139	0.092	0	0	0	0	0	0	0	0	0	1.239	0.141	0.095	0.982	0.133	0.094
10:34:16	55	0.345	0.163	0.093	0.345	0.128	0.093	1	0.094	0.094	0.976	0.098	0.09	0	0	0	0	0	0	0	0	0	0	0	0	0.107	0.181	0.093	0.093	0.17	0.092	0.096	0.141	0.092	0	0	0	0	0	0	0	0	0	1.273	0.143	0.096	1.031	0.134	0.094
10:39:16	55	0.352	0.166	0.093	0.352	0.129	0.091	1.023	0.094	0.094	0.997	0.098	0.09	0	0	0	0	0	0	0	0	0	0	0	0	0.107	0.184	0.093	0.093	0.173	0.092	0.096	0.143	0.092	0	0	0	0	0	0	0	0	0	1.29	0.144	0.096	1.082	0.135	0.094
10:44:16	55.1	0.36	0.167	0.092	0.359	0.13	0.093	1.049	0.094	0.094	1.017	0.098	0.09	0	0	0	0	0	0	0	0	0	0	0	0	0.107	0.188	0.093	0.093	0.175	0.092	0.096	0.145	0.092	0	0	0	0	0	0	0	0	0	1.282	0.146	0.096	1.133	0.136	0.093
10:49:16	55.1	0.369	0.171	0.091	0.369	0.131	0.093	1.074	0.094	0.094	1.038	0.098	0.09	0	0	0	0	0	0	0	0	0	0	0	0	0.107	0.191	0.093	0.093	0.178	0.092	0.096	0.147	0.093	0	0	0	0	0	0	0	0	0	1.267	0.148	0.095	1.178	0.138	0.094
10:54:16	55.1	0.378	0.173	0.092	0.38	0.133	0.092	1.099	0.094	0.094	1.061	0.098	0.09	0	0	0	0	0	0	0	0	0	0	0	0	0.107	0.195	0.093	0.093	0.181	0.092	0.096	0.149	0.092	0	0	0	0	0	0	0	0	0	1.234	0.15	0.096	1.223	0.139	0.094
10:59:16	55	0.382	0.175	0.092	0.39	0.134	0.092	1.126	0.094	0.094	1.087	0.098	0.09	0	0	0	0	0	0	0	0	0	0	0	0	0.107	0.198	0.093	0.093	0.183	0.092	0.096	0.152	0.092	0	0	0	0	0	0	0	0	0	1.188	0.152	0.096	1.264	0.14	0.094
11:04:16	55	0.391	0.177	0.092	0.393	0.136	0.092	1.135	0.094	0.094	1.097	0.098	0.09	0	0	0	0	0	0	0	0	0	0	0	0	0.107	0.201	0.093	0.093	0.186	0.092	0.096	0.154	0.092	0	0	0	0	0	0	0	0	0	1.133	0.154	0.096	1.265	0.142	0.094
11:09:16	55.1	0.398	0.179	0.093	0.4	0.137	0.092	1.129	0.094	0.094	1.095	0.098	0.09	0	0	0	0	0	0	0	0	0	0	0	0	0.107	0.205	0.093	0.093	0.188	0.092	0.096	0.156	0.093	0	0	0	0	0	0	0	0	0	1.079	0.156	0.096	1.266	0.143	0.094
11:14:16	54.9	0.406	0.182	0.091	0.402	0.139	0.092	1.116	0.094	0.094	1.086	0.098	0.09	0	0	0	0	0	0	0	0	0	0	0	0	0.107	0.209	0.093	0.093	0.192	0.092	0.096	0.158	0.093	0	0	0	0	0	0	0	0	0	1.011	0.158	0.096	1.305	0.145	0.094
11:19:16	55	0.415	0.184	0.094	0.413	0.141	0.092	1.104	0.094	0.094	1.071	0.098	0.09	0	0	0	0	0	0	0	0	0	0	0	0	0.106	0.214	0.093	0.093	0.195	0.092	0.096	0.16	0.093	0	0	0	0	0	0	0	0	0	0.955	0.16	0.096	1.294	0.146	0.094
11:24:16	55	0.425	0.188	0.093	0.424	0.143	0.092	1.092	0.094	0.094	1.057	0.098	0.09	0	0	0	0	0	0	0	0	0	0	0	0	0.107	0.217	0.093	0.093	0.199	0.092	0.096	0.163	0.093	0	0	0	0	0	0	0	0	0	0.902	0.162	0.096	1.269	0.149	0.094
11:29:16	55.1	0.429	0.189	0.092	0.427	0.144	0.092	1.081	0.094	0.094	1.05	0.098	0.09	0	0	0	0	0	0	0	0	0	0	0	0	0.107	0.219	0.094	0.093	0.202	0.093	0.096	0.166	0.093	0	0	0	0	0	0	0	0	0	0.835	0.164	0.096	1.215	0.15	0.094
11:34:16	54.9	0.428	0.193	0.092	0.442	0.146	0.092	1.07	0.094	0.094	1.036	0.098	0.09	0	0	0	0	0	0	0	0	0	0	0	0	0.107	0.228	0.094	0.093	0.207	0.093	0.096	0.169	0.093	0	0	0	0	0	0	0	0	0	0.767	0.167	0.096	1.161	0.151	0.095
11:39:16	55	0.437	0.197	0.094	0.446	0.148	0.092	1.06	0.094	0.094	1.029	0.098	0.09	0	0	0	0	0	0	0	0	0	0	0	0	0.107	0.232	0.094	0.093	0.211	0.093	0.096	0.171	0.093	0	0	0	0	0	0	0	0	0	0.705	0.169	0.096	1.099	0.153	0.094
11:44:16	55	0.447	0.196	0.093	0.448	0.149	0.092	1.049	0.094	0.094	1.019	0.098	0.09	0	0	0	0	0	0	0	0	0	0	0	0	0.106	0.235	0.094	0.093	0.213	0.093	0.096	0.173	0.093	0	0	0	0	0	0	0	0	0	0.657	0.172	0.096	1.028	0.155	0.094
11:49:16	55	0.452	0.199	0.094	0.448	0.15	0.092	1.04	0.094	0.094	1.008	0.098	0.09	0	0	0	0	0	0	0	0	0	0	0	0	0.107	0.236	0.094	0.093	0.216	0.093	0.096	0.176	0.093	0	0	0	0	0	0	0	0	0	0.618	0.174	0.096	0.973	0.158	0.094
11:54:16	55	0.459	0.203	0.093	0.461	0.153	0.093	1.03	0.094	0.094	0.997	0.098	0.09	0	0	0	0	0	0	0	0	0	0	0	0	0.107	0.243	0.094	0.093	0.22	0.093	0.096	0.179	0.094	0	0	0	0	0	0	0	0	0	0.577	0.176	0.097	0.907	0.159	0.094
11:59:16	55.1	0.457	0.206	0.094	0.474	0.155	0.093	1.021	0.094	0.094	0.989	0.098	0.09	0	0	0	0	0	0	0	0	0	0	0	0	0.107	0.249	0.095	0.093	0.224	0.093	0.096	0.183	0.093	0	0	0	0	0	0	0	0	0	0.543	0.179	0.096	0.85	0.161	0.095
12:04:16	55.1	0.47	0.209	0.094	0.473	0.157	0.093	1.013	0.094	0.094	0.98	0.098	0.09	0	0	0	0	0	0	0	0	0	0	0	0	0.107	0.254	0.095	0.093	0.228	0.094	0.096	0.186	0.093	0	0	0	0	0	0	0	0	0	0.509	0.182	0.096	0.801	0.163	0.094
12:09:16	55	0.467	0.214	0.094	0.478	0.159	0.092	1.004	0.094	0.094	0.97	0.098	0.09	0	0	0	0	0	0	0	0	0	0	0	0	0.107	0.261	0.095	0.093	0.234	0.093	0.096	0.189	0.093	0	0	0	0	0	0	0	0	0	0.483	0.184	0.096	0.761	0.165	0.094
12:14:16	55	0.482	0.215	0.093	0.476	0.162	0.092	0.978	0.094	0.094	0.963	0.098	0.09	0	0	0	0	0	0	0	0	0	0	0	0	0.107	0.263	0.095	0.093	0.236	0.094	0.097	0.192	0.094	0	0	0	0	0	0	0	0	0	0.463	0.187	0.097	0.72	0.168	0.094
12:19:16	55.1	0.481	0.217	0.093	0.486	0.164	0.092	0.944	0.094	0.094	0.953	0.098	0.09	0	0	0	0	0	0	0	0	0	0	0	0	0.107	0.267	0.096	0.093	0.239	0.094	0.096	0.195	0.093	0	0	0	0	0	0	0	0	0	0.443	0.19	0.097	0.678	0.17	0.095
12:24:16	55.1	0.486	0.222	0.094	0.491	0.165	0.093	0.924	0.094	0.094	0.947	0.098	0.09	0	0	0	0	0	0	0	0	0	0	0	0	0.107	0.268	0.096	0.093	0.241	0.094	0.096	0.198	0.094	0	0	0	0	0	0	0	0	0	0.428	0.19	0.096	0.637	0.174	0.095
12:29:16	54.9	0.497	0.224	0.094	0.493	0.167	0.093	0.911	0.094	0.094	0.938	0.098	0.09	0	0	0	0	0	0	0	0	0	0	0	0	0.107	0.278	0.096	0.093	0.247	0.094	0.096	0.202	0.093	0	0	0	0	0	0	0	0	0	0.413	0.196	0.096	0.598	0.176	0.095
12:34:16	55	0.502	0.227	0.094	0.501	0.17	0.094	0.902	0.094	0.094	0.929	0.098	0.09	0	0	0	0	0	0	0	0	0	0	0	0	0.107	0.283	0.095	0.093	0.252	0.095	0.096	0.205	0.094	0	0	0	0	0	0	0	0	0	0.405	0.197	0.096	0.564	0.178	0.095
12:39:16	55.1	0.502	0.23	0.093	0.504	0.172	0.092	0.892	0.094	0.094	0.922	0.098	0.09	0	0	0	0	0	0	0	0	0	0	0	0	0.107	0.285	0.095	0.093	0.259	0.095	0.096	0.208	0.093	0	0	0	0	0	0	0	0	0	0.399	0.2	0.096	0.533	0.18	0.095
12:44:16	55.1	0.505	0.233	0.094	0.507	0.175	0.092	0.884	0.094	0.094	0.912	0.098	0.09	0	0	0	0	0	0	0	0	0	0	0	0	0.107	0.289	0.096	0.093	0.26	0.094	0.096	0.211	0.093	0	0	0	0	0	0	0	0	0	0.397	0.203	0.097	0.506	0.183	0.095
12:49:16	54.9	0.507	0.235	0.093	0.511	0.178	0.093	0.875	0.094	0.094	0.904	0.098	0.09	0	0	0	0	0	0	0	0	0	0	0	0	0.107	0.293	0.095	0.093	0.264	0.094	0.096	0.215	0.094	0	0	0	0	0	0	0	0	0	0.397	0.206	0.097	0.481	0.185	0.095
12:54:16	54.9	0.518	0.239	0.094	0.514	0.18	0.092	0.867	0.094	0.094	0.897	0.098	0.09	0	0	0	0	0	0	0	0	0	0	0	0	0.107	0.301	0.096	0.093	0.268	0.094	0.096	0.219	0.094	0	0	0	0	0	0	0	0	0	0.401	0.21	0.097	0.462	0.187	0.095
12:59:16	55	0.517	0.242	0.093	0.514	0.183	0.093	0.86	0.094	0.094	0.89	0.098	0.09	0	0	0	0	0	0	0	0	0	0	0	0	0.107	0.304	0.095	0.093	0.27	0.095	0.096	0.222	0.094	0	0	0	0	0	0	0	0	0	0.449	0.212	0.097	0.447	0.191	0.095
13:04:16	55.1	0.519	0.243	0.094	0.52	0.185	0.093	0.852	0.094	0.094	0.883	0.098	0.09	0	0	0	0	0	0	0	0	0	0	0	0	0.107	0.309	0.095	0.093	0.276	0.095	0.096	0.228	0.094	0	0	0	0	0	0	0	0	0	0.423	0.217	0.097	0.435	0.193	0.096
13:09:16	55	0.531	0.248	0.094	0.524	0.189	0.093	0.854	0.094	0.094	0.876	0.098	0.09	0	0	0	0	0	0	0	0	0	0	0	0	0.107	0.309	0.095	0.093	0.279	0.094	0.096	0.229	0.094	0	0	0	0	0	0	0	0	0	0.435	0.218	0.097	0.427	0.196	0.095
13:14:15	55.1	0.532	0.254	0.093	0.531	0.191	0.094	0.841	0.094	0.094	0.867	0.098	0.09	0	0	0	0	0	0	0	0	0	0	0	0	0.107	0.315	0.095	0.093	0.285	0.095	0.096	0.233	0.094	0	0	0	0	0	0	0	0	0	0.424	0.221	0.098	0.423	0.199	0.095
13:19:16	55.1	0.532	0.257	0.093	0.536	0.194	0.093	0.836	0.094	0.094	0.858	0.098	0.09	0	0	0	0	0	0	0	0	0	0	0	0	0.107	0.312	0.096	0.093	0.291	0.095	0.096	0.238	0.095	0	0	0	0	0	0	0	0	0	0.427	0.225	0.098	0.417	0.202	0.095
13:24:16	55	0.532	0.258	0.095	0.535	0.198	0.093	0.831	0.094	0.094	0.849	0.098	0.09	0	0	0	0	0	0	0	0	0	0	0	0	0.107	0.324	0.096	0.093	0.293	0.094	0.096	0.241	0.094	0	0	0	0	0	0	0	0	0	0.428	0.227	0.097	0.417	0.205	0.095
13:29:16	55	0.539	0.263	0.095	0.535	0.199	0.094	0.825	0.094	0.094	0.839	0.098	0.09	0	0	0	0	0	0	0	0	0	0	0	0	0.107	0.326	0.096	0.093	0.299	0.095	0.096	0.247	0.094	0	0	0	0	0	0	0	0	0	0.428	0.231	0.097	0.42	0.206	0.095
13:34:16	55.1	0.538	0.269	0.095	0.538	0.202	0.094	0.82	0.094	0.094	0.834	0.098	0.09	0	0	0	0	0	0	0	0	0	0	0	0	0.107	0.332	0.096	0.093	0.296	0.094	0.096	0.251	0.094	0	0	0	0	0	0	0	0	0	0.429	0.234	0.097	0.422	0.209	0.095
13:39:15	54.9	0.544	0.274	0.093	0.544	0.205	0.093	0.815	0.094	0.094	0.834	0.098	0.09	0	0	0	0	0	0	0	0	0	0	0	0	0.106	0.334	0.096	0.093	0.315	0.095	0.096	0.255	0.094	0	0	0	0	0	0	0	0	0	0.448	0.237	0.097	0.423	0.212	0.095
13:44:16	55.1	0.544	0.279	0.093	0.544	0.208	0.094	0.811	0.094	0.094	0.844	0.098	0.09	0	0	0	0	0	0	0	0	0	0	0	0	0.106	0.349	0.096	0.093	0.321	0.095	0.096	0.258	0.095	0	0	0	0	0	0	0	0	0	0.451	0.239	0.097	0.427	0.216	0.095
13:49:16	55.1	0.548	0.283	0.093	0.547	0.21	0.093	0.807	0.094	0.094	0.837	0.098	0.09	0	0	0	0	0	0	0	0	0	0	0	0	0.106	0.341	0.096	0.093	0.331	0.095	0.097	0.264	0.094	0	0	0	0	0	0	0	0	0	0.448	0.244	0.097	0.437	0.219	0.095
13:54:16	55.1	0.55	0.287	0.093	0.542	0.213	0.094	0.803	0.094	0.093	0.831	0.098	0.09	0	0	0	0	0	0	0	0	0	0	0	0	0.106	0.36	0.096	0.093	0.341	0.095	0.096	0.267	0.094	0	0	0	0	0	0	0	0	0	0.445	0.248	0.097	0.44	0.221	0.096
13:59:15	54.9	0.552	0.29	0.094	0.55	0.216	0.094	0.799	0.094	0.094	0.827	0.098	0.09	0	0	0	0	0	0	0	0	0	0	0	0	0.106	0.351	0.096	0.093	0.345	0.095	0.096	0.271	0.095	0	0	0	0	0	0	0	0	0	0.453	0.25	0.097	0.443	0.226	0.096
14:04:16	54.9	0.555	0.297	0.094	0.551	0.219	0.094	0.795	0.094	0.094	0.823	0.098	0.09	0	0	0	0	0	0	0	0	0	0	0	0	0.107	0.367	0.096	0.093	0.353	0.095	0.096	0.276	0.095	0	0	0	0	0	0	0	0	0	0.459	0.254	0.097	0.446	0.229	0.095
14:09:16	55	0.561	0.3	0.093	0.551	0.223	0.093	0.791	0.094	0.094	0.819	0.098	0.09	0	0	0	0	0	0	0	0	0	0	0	0	0.107	0.376	0.096	0.093	0.353	0.095	0.096	0.276	0.095	0	0	0	0	0	0	0	0	0	0.461	0.253	0.097	0.446	0.231	0.096
14:14:16	55.1	0.56	0.304	0.093	0.538	0.226	0.093	0.788	0.094	0.094	0.81	0.098	0.09	0	0	0	0	0	0	0	0	0	0	0	0	0.107	0.38	0.096	0.093	0.361	0.095	0.096	0.278	0.095	0	0	0	0	0	0	0	0	0	0.458	0.258	0.098	0.457	0.236	0.096
14:19:16	55	0.558	0.309	0.093	0.553	0.229	0.093	0.785	0.094	0.094	0.807	0.098	0.09	0	0	0	0	0	0	0	0	0	0	0	0	0.106	0.378	0.096	0.093	0.37	0.096	0.096	0.288	0.095	0	0	0	0	0	0	0	0	0	0.467	0.261	0.097	0.462	0.238	0.095
14:24:16	55	0.564	0.315	0.093	0.56	0.232	0.093	0.782	0.094	0.094	0.806	0.098	0.09	0	0	0	0	0	0	0	0	0	0	0	0	0.107	0.389	0.096	0.093	0.378	0.095	0.096	0.295	0.095	0	0	0	0	0	0	0	0	0	0.474	0.267	0.097	0.464	0.241	0.096
14:29:16	55	0.565	0.319	0.093	0.564	0.234	0.093	0.778	0.094	0.094	0.804	0.098	0.09	0	0	0	0	0	0	0	0	0	0	0	0	0.107	0.398	0.096	0.094	0.387	0.096	0.097	0.297	0.095	0	0	0	0	0	0	0	0	0	0.482	0.275	0.098	0.47	0.243	0.096
14:34:16	54.9	0.569	0.322	0.093	0.564	0.238	0.093	0.775	0.094	0.094	0.803	0.098	0.09	0	0	0	0	0	0	0	0	0	0	0	0	0.106	0.401	0.096	0.094	0.39	0.095	0.096	0.303	0.095	0	0	0	0	0	0	0	0	0	0.485	0.277	0.098	0.473	0.247	0.096
14:39:16	55	0.569	0.326	0.093	0.565	0.24	0.093	0.772	0.094	0.094	0.801	0.098	0.09	0	0	0	0	0	0	0	0	0	0	0	0	0.107	0.411	0.096	0.093	0.394	0.096	0.097	0.306	0.095	0	0	0	0	0	0	0	0	0	0.488	0.284	0.098	0.482	0.249	0.096
14:44:16	55.1	0.572	0.33	0.094	0.565	0.244	0.093	0.769	0.094	0.094	0.801	0.098	0.09	0	0	0	0	0	0	0	0	0	0	0	0	0.107	0.417	0.096	0.094	0.407	0.095	0.096	0.315	0.095	0	0	0	0	0	0	0	0	0	0.487	0.288	0.098	0.485	0.252	0.096
14:49:16	55.1	0.576	0.335	0.093	0.568	0.247	0.093	0.766	0.094	0.094	0.797	0.098	0.09	0	0	0	0	0	0	0	0	0	0	0	0	0.106	0.429	0.096	0.093	0.413	0.096	0.096	0.321	0.095	0	0	0	0	0	0	0	0	0	0.488	0.291	0.098	0.489	0.256	0.096
14:54:16	55.1	0.577	0.34	0.093	0.57	0.252	0.094	0.764	0.094	0.094	0.799	0.098	0.09	0	0	0	0	0	0	0	0	0	0	0	0	0.107	0.43	0.096	0.094	0.416	0.096	0.096	0.328	0.095	0	0	0	0	0	0	0	0	0	0.489	0.297	0.099	0.497	0.259	0.096
14:59:16	55.1	0.582	0.344	0.093	0.571	0.254	0.093	0.761	0.094	0.093	0.801	0.098	0.09	0	0	0	0	0	0	0	0	0	0	0	0	0.107	0.445	0.096	0.093	0.419	0.096	0.096	0.333	0.095	0	0	0	0	0	0	0	0	0	0.497	0.303	0.098	0.498	0.262	0.096
15:04:16	55.1	0.581	0.35	0.094	0.575	0.259	0.094	0.759	0.094	0.093	0.799	0.098	0.09	0	0	0	0	0	0	0	0	0	0	0	0	0.106	0.448	0.096	0.093	0.437	0.096	0.096	0.34	0.095	0	0	0	0	0	0	0	0	0	0.497	0.308	0.098	0.504	0.266	0.096
15:09:16	54.9	0.584	0.353	0.094	0.574	0.264	0.094	0.756	0.094	0.093	0.801	0.098	0.09	0	0	0	0	0	0	0	0	0	0	0	0	0.107	0.454	0.096	0.093	0.437	0.096	0.096	0.341	0.095	0	0	0	0	0	0	0	0	0	0.501	0.31	0.099	0.509	0.273	0.096
15:14:16	55.1	0.588	0.359	0.093	0.577	0.27	0.094	0.754	0.094	0.093	0.804	0.098	0.09	0	0	0	0	0	0	0	0	0	0	0	0	0.107	0.453	0.096	0.094	0.432	0.095	0.096	0.344	0.096	0	0	0	0	0	0	0	0	0	0.505	0.316	0.099	0.522	0.279	0.096
15:19:16	55.1	0.59	0.363	0.093	0.578	0.274	0.094	0.751	0.094	0.094	0.802	0.098	0.09	0	0	0	0	0	0	0	0	0	0	0	0	0.107	0.463	0.096	0.094	0.446	0.096	0.097	0.355	0.095	0	0	0	0	0	0	0	0	0	0.51	0.319	0.099	0.516	0.285	0.096
15:24:16	55.1	0.594	0.364	0.093	0.581	0.278	0.094	0.749	0.094	0.094	0.798	0.098	0.09	0	0	0	0	0	0	0	0	0	0	0	0	0.106	0.466	0.097	0.094	0.458	0.096	0.096	0.361	0.095	0	0	0	0	0	0	0	0	0	0.514	0.327	0.099	0.52	0.286	0.096
15:29:16	55.1	0.598	0.372	0.093	0.584	0.283	0.094	0.747	0.094	0.093	0.802	0.098	0.09	0	0	0	0	0	0	0	0	0	0	0	0	0.107	0.481	0.097	0.093	0.467	0.095	0.096	0.362	0.096	0	0	0	0	0	0	0	0	0	0.519	0.328	0.099	0.523	0.292	0.096
15:34:16	55.1	0.599	0.371	0.094	0.585	0.287	0.094	0.744	0.094	0.094	0.8	0.098	0.09	0	0	0	0	0	0	0	0	0	0	0	0	0.107	0.49	0.097	0.094	0.472	0.096	0.096	0.378	0.096	0	0	0	0	0	0	0	0	0	0.522	0.337	0.099	0.526	0.297	0.096
15:39:16	55.1	0.601	0.376	0.094	0.588	0.291	0.094	0.742	0.094	0.093	0.802	0.098	0.09	0	0	0	0	0	0	0	0	0	0	0	0	0.107	0.497	0.097	0.094	0.475	0.097	0.096	0.386	0.096	0	0	0	0	0	0	0	0	0	0.525	0.342	0.099	0.529	0.302	0.096
15:44:16	55.1	0.606	0.381	0.094	0.59	0.296	0.094	0.74	0.094	0.094	0.806	0.098	0.09	0	0	0	0	0	0	0	0	0	0	0	0	0.107	0.495	0.097	0.094	0.483	0.096	0.096	0.384	0.096	0	0	0	0	0	0	0	0	0	0.531	0.345	0.099	0.533	0.307	0.096
15:49:16	55.1	0.609	0.386	0.094	0.595	0.3	0.094	0.738	0.094	0.094	0.806	0.098	0.09	0	0	0	0	0	0	0	0	0	0	0	0	0.107	0.513	0.097	0.094	0.49	0.096	0.097	0.396	0.096	0	0	0	0	0	0	0	0	0	0.533	0.346	0.099	0.539	0.311	0.096
15:54:16	55	0.614	0.39	0.093	0.597	0.304	0.094	0.736	0.094	0.093	0.806	0.098	0.09	0	0	0	0	0	0	0	0	0	0	0	0	0.106	0.519	0.097	0.093	0.503	0.096	0.096	0.407	0.096	0	0	0	0	0	0	0	0	0	0.534	0.352	0.1	0.539	0.316	0.096
15:59:16	55	0.616	0.388	0.094	0.6	0.309	0.094	0.734	0.094	0.094	0.801	0.098	0.09	0	0	0	0	0	0	0	0	0	0	0	0	0.106	0.53	0.097	0.094	0.498	0.096	0.096	0.411	0.096	0	0	0	0	0	0	0	0	0	0.54	0.357	0.099	0.547	0.319	0.096
16:04:16	55	0.619	0.397	0.095	0.603	0.313	0.094	0.732	0.094	0.094	0.799	0.098	0.09	0	0	0	0	0	0	0	0	0	0	0	0	0.106	0.537	0.097	0.094	0.508	0.096	0.096	0.421	0.096	0	0	0	0	0	0	0	0	0	0.524	0.36	0.1	0.548	0.323	0.096
16:09:16	54.9	0.627	0.395	0.094	0.605	0.318	0.094	0.729	0.094	0.094	0.799	0.098	0.09	0	0	0	0	0	0	0	0	0	0	0	0	0.106	0.535	0.097	0.094	0.515	0.097	0.097	0.42	0.097	0	0	0	0	0	0	0	0	0	0.523	0.367	0.099	0.563	0.329	0.096
16:14:16	55	0.634	0.402	0.094	0.609	0.322	0.094	0.727	0.094	0.094	0.797	0.098	0.09	0	0	0	0	0	0	0	0	0	0	0	0	0.107	0.552	0.097	0.094	0.514	0.097	0.096	0.433	0.096	0	0	0	0	0	0	0	0	0	0.526	0.369	0.099	0.559	0.333	0.097
16:19:16	55.1	0.644	0.405	0.094	0.612	0.328	0.094	0.725	0.094	0.094	0.795	0.098	0.09	0	0	0	0	0	0	0	0	0	0	0	0	0.107	0.554	0.097	0.094	0.53	0.097	0.097	0.44	0.096	0	0	0	0	0	0	0	0	0	0.531	0.376	0.099	0.567	0.339	0.097
16:24:16	55.1	0.67	0.427	0.095	0.616	0.331	0.094	0.723	0.094	0.093	0.795	0.098	0.09	0	0	0	0	0	0	0	0	0	0	0	0	0.107	0.558	0.097	0.094	0.536	0.097	0.096	0.437	0.096	0	0	0	0	0	0	0	0	0	0.539	0.378	0.099	0.567	0.343	0.096
16:29:16	55	0.685	0.418	0.095	0.619	0.335	0.094	0.721	0.094	0.093	0.791	0.098	0.09	0	0	0	0	0	0	0	0	0	0	0	0	0.107	0.576	0.097	0.094	0.546	0.097	0.096	0.454	0.096	0	0	0	0	0	0	0	0	0	0.536	0.383	0.1	0.625	0.348	0.097
16:34:16	55	0.702	0.435	0.095	0.623	0.338	0.094	0.719	0.094	0.093	0.787	0.098	0.09	0	0	0	0	0	0	0	0	0	0	0	0	0.106	0.572	0.097	0.094	0.55	0.097	0.096	0.459	0.096	0	0	0	0	0	0	0	0	0	0.539	0.396	0.1	0.645	0.351	0.097
16:39:16	55.1	0.723	0.423	0.095	0.628	0.343	0.094	0.717	0.094	0.093	0.786	0.098	0.09	0	0	0	0	0	0	0	0	0	0	0	0	0.106	0.589	0.097	0.094	0.567	0.097	0.096	0.461	0.097	0	0	0	0	0	0	0	0	0	0.543	0.397	0.099	0.658	0.356	0.097
16:44:16	55.1	0.743	0.437	0.094	0.632	0.349	0.095	0.716	0.094	0.094	0.78	0.098	0.09	0	0	0	0	0	0	0	0	0	0	0	0	0.106	0.59	0.098	0.094	0.555	0.098	0.096	0.477	0.097	0	0	0	0	0	0	0	0	0	0.544	0.399	0.099	0.661	0.36	0.097
16:49:16	55.1	0.755	0.442	0.094	0.635	0.353	0.095	0.714	0.094	0.093	0.783	0.098	0.09	0	0	0	0	0	0	0	0	0	0	0	0	0.106	0.601	0.098	0.093	0.566	0.098	0.096	0.475	0.096	0	0	0	0	0	0	0	0	0	0.545	0.403	0.1	0.688	0.365	0.097
16:54:16	55.1	0.763	0.446	0.094	0.638	0.358	0.095	0.712	0.094	0.093	0.782	0.098	0.09	0	0	0	0	0	0	0	0	0	0	0	0	0.106	0.611	0.098	0.094	0.572	0.098	0.096	0.488	0.097	0	0	0	0	0	0	0	0	0	0.566	0.407	0.1	0.69	0.371	0.097
16:59:16	55.1	0.771	0.445	0.094	0.643	0.362	0.095	0.711	0.094	0.094	0.786	0.098	0.09	0	0	0	0	0	0	0	0	0	0	0	0	0.106	0.622	0.098	0.094	0.601	0.098	0.097	0.491	0.097	0	0	0	0	0	0	0	0	0	0.562	0.414	0.099	0.694	0.374	0.097
17:04:16	55.1	0.779	0.443	0.095	0.647	0.368	0.095	0.709	0.094	0.094	0.789	0.098	0.091	0	0	0	0	0	0	0	0	0	0	0	0	0.106	0.622	0.098	0.094	0.592	0.098	0.097	0.503	0.097	0	0	0	0	0	0	0	0	0	0.561	0.423	0.1	0.706	0.378	0.097
17:09:16	55.1	0.79	0.464	0.095	0.651	0.369	0.095	0.707	0.094	0.094	0.78	0.098	0.09	0	0	0	0	0	0	0	0	0	0	0	0	0.106	0.632	0.098	0.093	0.599	0.098	0.097	0.509	0.097	0	0	0	0	0	0	0	0	0	0.566	0.429	0.1	0.707	0.383	0.097
17:14:16	54.9	0.796	0.475	0.095	0.658	0.375	0.095	0.706	0.094	0.094	0.784	0.098	0.09	0	0	0	0	0	0	0	0	0	0	0	0	0.106	0.638	0.098	0.094	0.606	0.098	0.096	0.51	0.097	0	0	0	0	0	0	0	0	0	0.567	0.428	0.101	0.735	0.387	0.097
17:19:16	55.1	0.801	0.472	0.096	0.667	0.38	0.095	0.704	0.094	0.094	0.785	0.098	0.09	0	0	0	0	0	0	0	0	0	0	0	0	0.106	0.647	0.098	0.093	0.627	0.098	0.096	0.526	0.097	0	0	0	0	0	0	0	0	0	0.571	0.433	0.1	0.742	0.393	0.097
17:24:16	55.1	0.805	0.481	0.095	0.673	0.383	0.095	0.703	0.094	0.093	0.788	0.098	0.09	0	0	0	0	0	0	0	0	0	0	0	0	0.105	0.654	0.098	0.093	0.633	0.098	0.096	0.532	0.097	0	0	0	0	0	0	0	0	0	0.572	0.441	0.099	0.769	0.398	0.097
17:29:16	55	0.81	0.495	0.096	0.678	0.389	0.095	0.701	0.094	0.094	0.786	0.098	0.09	0	0	0	0	0	0	0	0	0	0	0	0	0.106	0.664	0.098	0.094	0.64	0.098	0.096	0.541	0.097	0	0	0	0	0	0	0	0	0	0.576	0.448	0.1	0.777	0.403	0.097
17:34:16	55	0.809	0.495	0.096	0.685	0.391	0.095	0.7	0.094	0.093	0.785	0.098	0.089	0	0	0	0	0	0	0	0	0	0	0	0	0.105	0.681	0.098	0.093	0.647	0.098	0.096	0.549	0.097	0	0	0	0	0	0	0	0	0	0.576	0.452	0.1	0.786	0.406	0.097
17:39:16	55	0.81	0.497	0.096	0.692	0.397	0.095	0.699	0.094	0.093	0.778	0.098	0.089	0	0	0	0	0	0	0	0	0	0	0	0	0.105	0.693	0.098	0.094	0.675	0.098	0.096	0.55	0.097	0	0	0	0	0	0	0	0	0	0.582	0.456	0.101	0.798	0.41	0.097
17:44:16	55	0.797	0.504	0.096	0.699	0.402	0.095	0.698	0.094	0.093	0.776	0.098	0.089	0	0	0	0	0	0	0	0	0	0	0	0	0.105	0.69	0.098	0.094	0.685	0.098	0.096	0.564	0.097	0	0	0	0	0	0	0	0	0	0.584	0.461	0.101	0.803	0.417	0.097
17:49:16	55	0.791	0.513	0.096	0.705	0.405	0.095	0.697	0.094	0.094	0.771	0.098	0.09	0	0	0	0	0	0	0	0	0	0	0	0	0.105	0.691	0.099	0.094	0.701	0.098	0.096	0.57	0.097	0	0	0	0	0	0	0	0	0	0.589	0.468	0.101	0.812	0.419	0.097
17:54:16	55.1	0.802	0.51	0.096	0.711	0.41	0.095	0.695	0.094	0.093	0.766	0.098	0.09	0	0	0	0	0	0	0	0	0	0	0	0	0.105	0.705	0.098	0.093	0.719	0.098	0.096	0.578	0.097	0	0	0	0	0	0	0	0	0	0.588	0.471	0.1	0.823	0.426	0.097
17:59:16	55	0.813	0.524	0.096	0.716	0.416	0.095	0.696	0.094	0.093	0.772	0.098	0.09	0	0	0	0	0	0	0	0	0	0	0	0	0.105	0.717	0.099	0.094	0.736	0.098	0.096	0.594	0.098	0	0	0	0	0	0	0	0	0	0.592	0.478	0.1	0.835	0.429	0.098
18:04:16	55.1	0.834	0.524	0.096	0.723	0.419	0.095	0.695	0.094	0.094	0.774	0.098	0.09	0	0	0	0	0	0	0	0	0	0	0	0	0.106	0.74	0.099	0.094	0.722	0.098	0.096	0.601	0.098	0	0	0	0	0	0	0	0	0	0.595	0.483	0.1	0.843	0.439	0.097
18:09:16	55	0.844	0.533	0.096	0.728	0.425	0.095	0.693	0.094	0.094	0.775	0.098	0.09	0	0	0	0	0	0	0	0	0	0	0	0	0.105	0.744	0.099	0.094	0.746	0.099	0.096	0.606	0.098	0	0	0	0	0	0	0	0	0	0.599	0.489	0.1	0.849	0.445	0.098
18:14:16	55	0.849	0.547	0.096	0.739	0.431	0.095	0.692	0.094	0.093	0.776	0.098	0.09	0	0	0	0	0	0	0	0	0	0	0	0	0.105	0.763	0.099	0.094	0.728	0.099	0.096	0.618	0.098	0	0	0	0	0	0	0	0	0	0.604	0.496	0.1	0.852	0.447	0.098
18:19:16	55	0.854	0.551	0.095	0.751	0.435	0.095	0.691	0.094	0.093	0.771	0.098	0.09	0	0	0	0	0	0	0	0	0	0	0	0	0.105	0.765	0.099	0.093	0.716	0.099	0.096	0.63	0.098	0	0	0	0	0	0	0	0	0	0.61	0.501	0.1	0.861	0.453	0.097
18:24:16	55.1	0.856	0.551	0.096	0.759	0.439	0.096	0.69	0.094	0.093	0.767	0.098	0.09	0	0	0	0	0	0	0	0	0	0	0	0	0.105	0.786	0.099	0.093	0.726	0.099	0.096	0.636	0.098	0	0	0	0	0	0	0	0	0	0.61	0.505	0.101	0.865	0.456	0.098
18:29:16	54.9	0.86	0.555	0.095	0.769	0.443	0.095	0.689	0.094	0.093	0.766	0.098	0.09	0	0	0	0	0	0	0	0	0	0	0	0	0.106	0.799	0.099	0.093	0.729	0.099	0.096	0.64	0.098	0	0	0	0	0	0	0	0	0	0.596	0.512	0.101	0.881	0.463	0.098
18:34:16	54.9	0.867	0.562	0.095	0.776	0.449	0.095	0.688	0.094	0.093	0.767	0.098	0.09	0	0	0	0	0	0	0	0	0	0	0	0	0.105	0.83	0.099	0.094	0.737	0.099	0.096	0.659	0.098	0	0	0	0	0	0	0	0	0	0.605	0.518	0.102	0.889	0.47	0.098
18:39:16	54.9	0.873	0.566	0.095	0.78	0.456	0.096	0.686	0.094	0.094	0.764	0.098	0.09	0	0	0	0	0	0	0	0	0	0	0	0	0.105	0.778	0.099	0.094	0.753	0.099	0.096	0.664	0.098	0	0	0	0	0	0	0	0	0	0.605	0.527	0.102	0.895	0.476	0.098
18:44:16	54.9	0.878	0.567	0.095	0.787	0.461	0.096	0.684	0.094	0.093	0.761	0.098	0.09	0	0	0	0	0	0	0	0	0	0	0	0	0.105	0.791	0.099	0.094	0.766	0.099	0.096	0.672	0.098	0	0	0	0	0	0	0	0	0	0.604	0.531	0.102	0.902	0.478	0.098
18:49:16	55	0.889	0.576	0.095	0.792	0.47	0.096	0.682	0.094	0.093	0.755	0.098	0.09	0	0	0	0	0	0	0	0	0	0	0	0	0.105	0.801	0.099	0.094	0.759	0.099	0.096	0.681	0.098	0	0	0	0	0	0	0	0	0	0.601	0.534	0.102	0.909	0.483	0.098
18:54:16	55.1	0.901	0.58	0.095	0.802	0.473	0.096	0.677	0.094	0.093	0.746	0.098	0.09	0	0	0	0	0	0	0	0	0	0	0	0	0.105	0.814	0.099	0.094	0.775	0.099	0.096	0.676	0.098	0	0	0	0	0	0	0	0	0	0.609	0.545	0.102	0.912	0.49	0.098
18:59:16	55	0.894	0.595	0.095	0.807	0.481	0.096	0.679	0.094	0.093	0.752	0.098	0.09	0	0	0	0	0	0	0	0	0	0	0	0	0.106	0.808	0.1	0.094	0.79	0.099	0.096	0.69	0.098	0	0	0	0	0	0	0	0	0	0.612	0.546	0.101	0.918	0.492	0.098
19:04:16	55	0.873	0.591	0.096	0.815	0.487	0.096	0.704	0.094	0.093	0.745	0.098	0.09	0	0	0	0	0	0	0	0	0	0	0	0	0.106	0.804	0.1	0.094	0.808	0.099	0.096	0.702	0.098	0	0	0	0	0	0	0	0	0	0.616	0.554	0.101	0.919	0.502	0.098
19:09:16	55	0.842	0.599	0.096	0.825	0.49	0.096	0.707	0.095	0.093	0.735	0.098	0.09	0	0	0	0	0	0	0	0	0	0	0	0	0.106	0.796	0.1	0.094	0.807	0.099	0.097	0.717	0.099	0	0	0	0	0	0	0	0	0	0.612	0.564	0.101	0.914	0.512	0.098
19:14:16	55	0.834	0.612	0.096	0.833	0.496	0.096	0.712	0.095	0.093	0.735	0.098	0.09	0	0	0	0	0	0	0	0	0	0	0	0	0.106	0.785	0.1	0.094	0.81	0.1	0.096	0.718	0.099	0	0	0	0	0	0	0	0	0	0.611	0.57	0.101	0.913	0.518	0.098
19:19:16	55	0.845	0.623	0.096	0.839	0.499	0.096	0.711	0.094	0.094	0.73	0.098	0.09	0	0	0	0	0	0	0	0	0	0	0	0	0.106	0.775	0.1	0.094	0.8	0.099	0.096	0.737	0.099	0	0	0	0	0	0	0	0	0	0.616	0.576	0.101	0.912	0.521	0.098
19:24:16	55.1	0.875	0.617	0.096	0.846	0.508	0.096	0.716	0.094	0.093	0.729	0.098	0.09	0	0	0	0	0	0	0	0	0	0	0	0	0.106	0.767	0.1	0.094	0.791	0.1	0.096	0.744	0.099	0	0	0	0	0	0	0	0	0	0.618	0.578	0.101	0.915	0.528	0.098
19:29:16	54.9	0.908	0.625	0.096	0.855	0.511	0.096	0.727	0.094	0.093	0.732	0.098	0.09	0	0	0	0	0	0	0	0	0	0	0	0	0.106	0.76	0.1	0.094	0.779	0.1	0.096	0.753	0.099	0	0	0	0	0	0	0	0	0	0.618	0.589	0.101	0.909	0.534	0.098
19:34:16	54.9	0.946	0.63	0.096	0.859	0.519	0.096	0.731	0.094	0.093	0.731	0.098	0.09	0	0	0	0	0	0	0	0	0	0	0	0	0.106	0.754	0.1	0.094	0.768	0.1	0.096	0.754	0.099	0	0	0	0	0	0	0	0	0	0.624	0.593	0.101	0.913	0.54	0.098
19:39:16	55.1	0.944	0.635	0.096	0.867	0.517	0.096	0.737	0.094	0.093	0.729	0.098	0.09	0	0	0	0	0	0	0	0	0	0	0	0	0.106	0.75	0.1	0.094	0.758	0.1	0.097	0.754	0.099	0	0	0	0	0	0	0	0	0	0.628	0.598	0.101	0.908	0.544	0.098
19:44:16	55	0.942	0.641	0.096	0.874	0.527	0.096	0.741	0.094	0.093	0.73	0.098	0.09	0	0	0	0	0	0	0	0	0	0	0	0	0.105	0.747	0.1	0.094	0.75	0.1	0.097	0.775	0.099	0	0	0	0	0	0	0	0	0	0.627	0.606	0.101	0.907	0.553	0.098
19:49:16	55	0.951	0.642	0.096	0.882	0.53	0.096	0.744	0.094	0.094	0.722	0.098	0.09	0	0	0	0	0	0	0	0	0	0	0	0	0.106	0.744	0.1	0.094	0.677	0.1	0.096	0.795	0.099	0	0	0	0	0	0	0	0	0	0.63	0.615	0.101	0.905	0.556	0.098
19:54:16	55	0.974	0.653	0.096	0.889	0.535	0.096	0.752	0.094	0.093	0.722	0.098	0.09	0	0	0	0	0	0	0	0	0	0	0	0	0.106	0.741	0.1	0.094	0.671	0.1	0.096	0.8	0.099	0	0	0	0	0	0	0	0	0	0.627	0.617	0.101	0.903	0.564	0.099
19:59:16	55	0.975	0.653	0.096	0.897	0.544	0.096	0.752	0.094	0.093	0.719	0.097	0.09	0	0	0	0	0	0	0	0	0	0	0	0	0.106	0.738	0.1	0.094	0.67	0.1	0.096	0.807	0.099	0	0	0	0	0	0	0	0	0	0.628	0.627	0.101	0.896	0.572	0.099
20:04:16	55.1	0.963	0.657	0.096	0.904	0.548	0.096	0.747	0.095	0.093	0.718	0.097	0.09	0	0	0	0	0	0	0	0	0	0	0	0	0.106	0.735	0.1	0.094	0.667	0.1	0.097	0.823	0.099	0	0	0	0	0	0	0	0	0	0.63	0.636	0.101	0.9	0.575	0.099
20:09:16	54.9	0.961	0.668	0.096	0.91	0.556	0.096	0.738	0.094	0.093	0.716	0.098	0.09	0	0	0	0	0	0	0	0	0	0	0	0	0.106	0.733	0.1	0.094	0.666	0.1	0.096	0.836	0.099	0	0	0	0	0	0	0	0	0	0.633	0.637	0.102	0.9	0.584	0.099
20:14:16	54.9	0.964	0.661	0.096	0.914	0.558	0.096	0.73	0.094	0.093	0.716	0.098	0.09	0	0	0	0	0	0	0	0	0	0	0	0	0.106	0.73	0.1	0.094	0.666	0.1	0.097	0.836	0.099	0	0	0	0	0	0	0	0	0	0.636	0.645	0.102	0.897	0.591	0.099
20:19:16	55.1	0.976	0.669	0.096	0.917	0.56	0.097	0.724	0.094	0.093	0.712	0.098	0.09	0	0	0	0	0	0	0	0	0	0	0	0	0.106	0.727	0.101	0.094	0.663	0.1	0.096	0.853	0.1	0	0	0	0	0	0	0	0	0	0.639	0.648	0.102	0.893	0.597	0.099
20:24:16	55.1	0.992	0.676	0.096	0.918	0.569	0.097	0.717	0.094	0.093	0.708	0.098	0.09	0	0	0	0	0	0	0	0	0	0	0	0	0.106	0.724	0.101	0.094	0.664	0.1	0.096	0.85	0.1	0	0	0	0	0	0	0	0	0	0.643	0.657	0.102	0.811	0.604	0.099
20:29:16	55	1.007	0.681	0.096	0.919	0.576	0.097	0.713	0.094	0.094	0.71	0.098	0.09	0	0	0	0	0	0	0	0	0	0	0	0	0.106	0.721	0.101	0.094	0.665	0.1	0.097	0.838	0.1	0	0	0	0	0	0	0	0	0	0.645	0.663	0.102	0.655	0.603	0.099
20:34:16	55	1.024	0.684	0.096	0.917	0.578	0.097	0.711	0.094	0.093	0.711	0.097	0.09	0	0	0	0	0	0	0	0	0	0	0	0	0.106	0.718	0.101	0.094	0.666	0.101	0.097	0.81	0.1	0	0	0	0	0	0	0	0	0	0.646	0.669	0.102	0.639	0.613	0.099
20:39:16	55	1.032	0.688	0.096	0.916	0.584	0.097	0.705	0.094	0.093	0.707	0.098	0.09	0	0	0	0	0	0	0	0	0	0	0	0	0.106	0.715	0.101	0.094	0.665	0.101	0.097	0.768	0.1	0	0	0	0	0	0	0	0	0	0.65	0.668	0.102	0.646	0.618	0.099
20:44:16	55	1.034	0.69	0.096	0.915	0.589	0.097	0.701	0.094	0.093	0.702	0.097	0.09	0	0	0	0	0	0	0	0	0	0	0	0	0.106	0.712	0.101	0.094	0.665	0.1	0.097	0.735	0.1	0	0	0	0	0	0	0	0	0	0.647	0.675	0.102	0.642	0.62	0.099
20:49:16	55	1.026	0.696	0.096	0.913	0.601	0.097	0.702	0.094	0.093	0.703	0.098	0.09	0	0	0	0	0	0	0	0	0	0	0	0	0.106	0.709	0.101	0.094	0.667	0.101	0.096	0.706	0.1	0	0	0	0	0	0	0	0	0	0.649	0.683	0.102	0.643	0.631	0.099
20:54:16	55.1	1	0.7	0.096	0.912	0.605	0.097	0.702	0.094	0.093	0.699	0.098	0.09	0	0	0	0	0	0	0	0	0	0	0	0	0.106	0.706	0.101	0.094	0.665	0.101	0.097	0.695	0.1	0	0	0	0	0	0	0	0	0	0.649	0.688	0.103	0.642	0.636	0.099
20:59:16	55.1	0.983	0.707	0.096	0.908	0.611	0.097	0.699	0.094	0.093	0.694	0.098	0.09	0	0	0	0	0	0	0	0	0	0	0	0	0.106	0.703	0.101	0.093	0.66	0.101	0.096	0.69	0.1	0	0	0	0	0	0	0	0	0	0.648	0.692	0.103	0.64	0.641	0.099
21:04:16	55.1	1.001	0.71	0.096	0.906	0.617	0.097	0.7	0.094	0.094	0.687	0.098	0.09	0	0	0	0	0	0	0	0	0	0	0	0	0.106	0.701	0.101	0.094	0.659	0.101	0.097	0.688	0.1	0	0	0	0	0	0	0	0	0	0.646	0.692	0.103	0.645	0.647	0.099
21:09:16	55.1	0.996	0.701	0.096	0.905	0.625	0.097	0.701	0.094	0.093	0.688	0.098	0.09	0	0	0	0	0	0	0	0	0	0	0	0	0.106	0.698	0.101	0.094	0.657	0.101	0.097	0.684	0.1	0	0	0	0	0	0	0	0	0	0.643	0.699	0.103	0.644	0.652	0.099
21:14:16	55.1	0.981	0.7	0.097	0.906	0.626	0.097	0.693	0.094	0.093	0.679	0.098	0.09	0	0	0	0	0	0	0	0	0	0	0	0	0.106	0.696	0.102	0.094	0.652	0.101	0.097	0.681	0.1	0	0	0	0	0	0	0	0	0	0.644	0.701	0.103	0.646	0.66	0.099
21:19:16	54.9	0.975	0.701	0.096	0.907	0.634	0.097	0.68	0.094	0.093	0.669	0.098	0.09	0	0	0	0	0	0	0	0	0	0	0	0	0.106	0.694	0.101	0.094	0.651	0.101	0.096	0.679	0.1	0	0	0	0	0	0	0	0	0	0.645	0.707	0.103	0.649	0.664	0.099
21:24:16	54.9	0.996	0.699	0.096	0.906	0.635	0.097	0.676	0.094	0.093	0.666	0.098	0.09	0	0	0	0	0	0	0	0	0	0	0	0	0.106	0.691	0.101	0.094	0.653	0.101	0.097	0.677	0.101	0	0	0	0	0	0	0	0	0	0.641	0.704	0.103	0.653	0.67	0.1
21:29:16	54.9	0.992	0.696	0.097	0.905	0.639	0.097	0.672	0.094	0.093	0.658	0.098	0.09	0	0	0	0	0	0	0	0	0	0	0	0	0.106	0.688	0.102	0.094	0.65	0.101	0.096	0.676	0.101	0	0	0	0	0	0	0	0	0	0.641	0.707	0.104	0.648	0.672	0.099
21:34:16	55.1	0.984	0.694	0.097	0.904	0.645	0.097	0.679	0.094	0.093	0.656	0.098	0.09	0	0	0	0	0	0	0	0	0	0	0	0	0.106	0.686	0.102	0.094	0.653	0.101	0.097	0.677	0.101	0	0	0	0	0	0	0	0	0	0.645	0.705	0.104	0.643	0.679	0.1
21:39:16	55.1	0.975	0.691	0.097	0.904	0.648	0.097	0.672	0.095	0.093	0.646	0.097	0.09	0	0	0	0	0	0	0	0	0	0	0	0	0.106	0.684	0.102	0.094	0.648	0.101	0.097	0.676	0.101	0	0	0	0	0	0	0	0	0	0.644	0.7	0.104	0.642	0.685	0.1
21:44:16	55	0.955	0.688	0.097	0.908	0.651	0.097	0.671	0.094	0.093	0.642	0.098	0.09	0	0	0	0	0	0	0	0	0	0	0	0	0.106	0.681	0.102	0.094	0.642	0.102	0.097	0.676	0.101	0	0	0	0	0	0	0	0	0	0.639	0.695	0.104	0.635	0.692	0.1
21:49:16	55	0.943	0.687	0.097	0.912	0.655	0.098	0.668	0.094	0.093	0.639	0.098	0.09	0	0	0	0	0	0	0	0	0	0	0	0	0.106	0.679	0.102	0.094	0.641	0.101	0.096	0.676	0.101	0	0	0	0	0	0	0	0	0	0.636	0.69	0.104	0.638	0.695	0.1
21:54:16	55.1	0.93	0.688	0.097	0.916	0.663	0.098	0.681	0.094	0.093	0.643	0.098	0.09	0	0	0	0	0	0	0	0	0	0	0	0	0.106	0.677	0.102	0.094	0.639	0.101	0.096	0.676	0.101	0	0	0	0	0	0	0	0	0	0.638	0.686	0.104	0.63	0.698	0.1
21:59:16	54.9	0.938	0.688	0.097	0.922	0.673	0.098	0.679	0.094	0.093	0.634	0.098	0.09	0	0	0	0	0	0	0	0	0	0	0	0	0.106	0.675	0.102	0.094	0.639	0.102	0.097	0.678	0.101	0	0	0	0	0	0	0	0	0	0.637	0.681	0.104	0.623	0.702	0.1
22:04:16	55.1	0.925	0.686	0.097	0.925	0.678	0.098	0.676	0.094	0.093	0.639	0.098	0.09	0	0	0	0	0	0	0	0	0	0	0	0	0.106	0.673	0.102	0.094	0.637	0.102	0.097	0.678	0.101	0	0	0	0	0	0	0	0	0	0.64	0.68	0.104	0.619	0.7	0.1
22:09:16	55	0.911	0.685	0.097	0.93	0.684	0.098	0.677	0.094	0.093	0.621	0.098	0.09	0	0	0	0	0	0	0	0	0	0	0	0	0.106	0.671	0.102	0.094	0.64	0.102	0.097	0.675	0.101	0	0	0	0	0	0	0	0	0	0.642	0.681	0.104	0.619	0.704	0.1
22:14:16	55	0.913	0.685	0.097	0.936	0.688	0.098	0.677	0.094	0.093	0.619	0.097	0.09	0	0	0	0	0	0	0	0	0	0	0	0	0.106	0.668	0.102	0.094	0.667	0.102	0.096	0.675	0.101	0	0	0	0	0	0	0	0	0	0.652	0.679	0.104	0.618	0.703	0.1
22:19:16	55	0.901	0.683	0.097	0.941	0.692	0.098	0.675	0.094	0.093	0.621	0.098	0.09	0	0	0	0	0	0	0	0	0	0	0	0	0.105	0.666	0.102	0.094	0.641	0.102	0.096	0.671	0.101	0	0	0	0	0	0	0	0	0	0.642	0.678	0.104	0.613	0.703	0.1
22:24:16	55	0.884	0.683	0.097	0.944	0.697	0.098	0.665	0.094	0.093	0.617	0.098	0.09	0	0	0	0	0	0	0	0	0	0	0	0	0.106	0.664	0.102	0.093	0.656	0.102	0.096	0.667	0.101	0	0	0	0	0	0	0	0	0	0.637	0.676	0.104	0.61	0.698	0.1
22:29:16	55.1	0.873	0.684	0.097	0.947	0.7	0.098	0.652	0.094	0.093	0.605	0.098	0.09	0	0	0	0	0	0	0	0	0	0	0	0	0.106	0.663	0.102	0.094	0.641	0.102	0.097	0.663	0.101	0	0	0	0	0	0	0	0	0	0.637	0.672	0.104	0.608	0.693	0.1
22:34:16	55.1	0.881	0.682	0.097	0.948	0.695	0.098	0.647	0.094	0.093	0.61	0.098	0.09	0	0	0	0	0	0	0	0	0	0	0	0	0.106	0.66	0.102	0.094	0.662	0.102	0.096	0.664	0.101	0	0	0	0	0	0	0	0	0	0.641	0.672	0.104	0.607	0.687	0.1
22:39:16	55.1	0.875	0.688	0.097	0.946	0.699	0.098	0.642	0.094	0.093	0.614	0.098	0.089	0	0	0	0	0	0	0	0	0	0	0	0	0.106	0.658	0.102	0.094	0.648	0.102	0.096	0.662	0.101	0	0	0	0	0	0	0	0	0	0.666	0.669	0.104	0.61	0.684	0.1
22:44:16	55.1	0.865	0.684	0.097	0.945	0.697	0.098	0.635	0.094	0.093	0.619	0.098	0.09	0	0	0	0	0	0	0	0	0	0	0	0	0.106	0.638	0.102	0.094	0.66	0.102	0.096	0.66	0.102	0	0	0	0	0	0	0	0	0	0.675	0.67	0.105	0.608	0.68	0.1
22:49:16	55.1	0.866	0.684	0.097	0.946	0.694	0.098	0.632	0.094	0.093	0.617	0.098	0.09	0	0	0	0	0	0	0	0	0	0	0	0	0.106	0.657	0.102	0.094	0.666	0.102	0.097	0.658	0.102	0	0	0	0	0	0	0	0	0	0.661	0.67	0.105	0.607	0.675	0.1
22:54:16	55	0.86	0.682	0.097	0.943	0.69	0.098	0.628	0.094	0.093	0.608	0.098	0.09	0	0	0	0	0	0	0	0	0	0	0	0	0.106	0.666	0.103	0.094	0.658	0.103	0.097	0.657	0.102	0	0	0	0	0	0	0	0	0	0.652	0.671	0.105	0.602	0.672	0.1
22:59:16	55	0.855	0.685	0.097	0.943	0.678	0.098	0.627	0.094	0.093	0.601	0.098	0.09	0	0	0	0	0	0	0	0	0	0	0	0	0.105	0.675	0.103	0.094	0.661	0.103	0.097	0.655	0.102	0	0	0	0	0	0	0	0	0	0.643	0.673	0.105	0.599	0.669	0.1
23:04:16	55	0.855	0.685	0.097	0.942	0.667	0.098	0.629	0.094	0.093	0.589	0.097	0.09	0	0	0	0	0	0	0	0	0	0	0	0	0.105	0.675	0.103	0.094	0.629	0.102	0.096	0.651	0.102	0	0	0	0	0	0	0	0	0	0.638	0.667	0.105	0.593	0.665	0.1
23:09:16	55	0.843	0.685	0.097	0.934	0.66	0.098	0.624	0.094	0.093	0.585	0.098	0.089	0	0	0	0	0	0	0	0	0	0	0	0	0.105	0.676	0.103	0.094	0.635	0.103	0.096	0.65	0.102	0	0	0	0	0	0	0	0	0	0.629	0.663	0.105	0.586	0.661	0.101
23:14:16	55.1	0.84	0.686	0.097	0.924	0.658	0.098	0.62	0.094	0.093	0.587	0.098	0.09	0	0	0	0	0	0	0	0	0	0	0	0	0.105	0.679	0.103	0.094	0.65	0.103	0.096	0.658	0.102	0	0	0	0	0	0	0	0	0	0.622	0.662	0.105	0.583	0.66	0.101
23:19:16	55.1	0.826	0.689	0.098	0.909	0.657	0.098	0.621	0.094	0.093	0.588	0.098	0.09	0	0	0	0	0	0	0	0	0	0	0	0	0.106	0.678	0.103	0.094	0.652	0.103	0.097	0.656	0.102	0	0	0	0	0	0	0	0	0	0.613	0.659	0.105	0.574	0.658	0.101
23:24:16	55.1	0.817	0.692	0.097	0.898	0.652	0.098	0.619	0.093	0.093	0.585	0.097	0.09	0	0	0	0	0	0	0	0	0	0	0	0	0.105	0.677	0.103	0.094	0.658	0.103	0.096	0.659	0.102	0	0	0	0	0	0	0	0	0	0.612	0.654	0.105	0.589	0.654	0.1
23:29:16	54.9	0.795	0.695	0.097	0.886	0.65	0.098	0.616	0.094	0.093	0.584	0.098	0.09	0	0	0	0	0	0	0	0	0	0	0	0	0.105	0.676	0.103	0.094	0.643	0.103	0.096	0.654	0.102	0	0	0	0	0	0	0	0	0	0.609	0.653	0.105	0.587	0.649	0.101
23:34:16	55	0.786	0.696	0.097	0.873	0.647	0.098	0.615	0.095	0.093	0.582	0.098	0.09	0	0	0	0	0	0	0	0	0	0	0	0	0.105	0.674	0.104	0.094	0.625	0.103	0.096	0.655	0.102	0	0	0	0	0	0	0	0	0	0.608	0.651	0.105	0.589	0.645	0.101
23:39:16	55	0.788	0.702	0.097	0.865	0.644	0.098	0.611	0.094	0.093	0.584	0.097	0.089	0	0	0	0	0	0	0	0	0	0	0	0	0.105	0.674	0.104	0.094	0.619	0.103	0.096	0.65	0.102	0	0	0	0	0	0	0	0	0	0.605	0.648	0.105	0.577	0.639	0.101
23:44:16	55.1	0.796	0.707	0.098	0.85	0.639	0.098	0.608	0.095	0.093	0.585	0.098	0.09	0	0	0	0	0	0	0	0	0	0	0	0	0.106	0.672	0.104	0.094	0.632	0.103	0.096	0.65	0.103	0	0	0	0	0	0	0	0	0	0.605	0.649	0.105	0.574	0.634	0.101
23:49:16	55	0.788	0.704	0.098	0.843	0.637	0.099	0.604	0.094	0.093	0.587	0.097	0.09	0	0	0	0	0	0	0	0	0	0	0	0	0.105	0.671	0.104	0.094	0.636	0.103	0.096	0.652	0.103	0	0	0	0	0	0	0	0	0	0.605	0.649	0.105	0.572	0.63	0.101
23:54:16	55.1	0.77	0.702	0.098	0.836	0.636	0.099	0.602	0.094	0.093	0.591	0.098	0.09	0	0	0	0	0	0	0	0	0	0	0	0	0.105	0.67	0.104	0.094	0.618	0.104	0.097	0.646	0.103	0	0	0	0	0	0	0	0	0	0.601	0.645	0.105	0.568	0.627	0.101
23:59:16	55.1	0.767	0.698	0.098	0.827	0.637	0.099	0.603	0.094	0.093	0.588	0.098	0.09	0	0	0	0	0	0	0	0	0	0	0	0	0.106	0.668	0.104	0.093	0.627	0.104	0.096	0.647	0.103	0	0	0	0	0	0	0	0	0	0.589	0.672	0.105	0.559	0.628	0.101
1 day, 0:04:16	54.9	0.767	0.7	0.098	0.814	0.635	0.099	0.603	0.094	0.093	0.59	0.098	0.09	0	0	0	0	0	0	0	0	0	0	0	0	0.106	0.667	0.104	0.094	0.653	0.104	0.096	0.642	0.103	0	0	0	0	0	0	0	0	0	0.587	0.679	0.106	0.56	0.625	0.101
1 day, 0:09:16	55	0.772	0.712	0.098	0.806	0.636	0.099	0.605	0.095	0.093	0.587	0.098	0.091	0	0	0	0	0	0	0	0	0	0	0	0	0.106	0.666	0.104	0.094	0.607	0.104	0.096	0.647	0.103	0	0	0	0	0	0	0	0	0	0.586	0.677	0.106	0.567	0.622	0.101
1 day, 0:14:16	55.1	0.76	0.72	0.098	0.795	0.633	0.099	0.603	0.095	0.093	0.59	0.098	0.09	0	0	0	0	0	0	0	0	0	0	0	0	0.106	0.664	0.104	0.093	0.629	0.104	0.096	0.645	0.103	0	0	0	0	0	0	0	0	0	0.585	0.668	0.106	0.551	0.644	0.101
1 day, 0:19:16	55.1	0.747	0.704	0.098	0.786	0.634	0.099	0.599	0.094	0.094	0.585	0.098	0.09	0	0	0	0	0	0	0	0	0	0	0	0	0.105	0.663	0.104	0.093	0.638	0.104	0.096	0.636	0.103	0	0	0	0	0	0	0	0	0	0.578	0.679	0.105	0.539	0.634	0.101
1 day, 0:24:16	55.1	0.742	0.701	0.098	0.783	0.634	0.099	0.598	0.094	0.094	0.581	0.098	0.09	0	0	0	0	0	0	0	0	0	0	0	0	0.105	0.663	0.104	0.094	0.616	0.104	0.096	0.642	0.103	0	0	0	0	0	0	0	0	0	0.574	0.684	0.106	0.525	0.611	0.101
1 day, 0:29:16	54.9	0.749	0.7	0.098	0.782	0.634	0.099	0.6	0.094	0.093	0.585	0.098	0.09	0	0	0	0	0	0	0	0	0	0	0	0	0.106	0.662	0.104	0.093	0.625	0.104	0.096	0.644	0.103	0	0	0	0	0	0	0	0	0	0.573	0.671	0.106	0.52	0.598	0.101
1 day, 0:34:16	55	0.738	0.692	0.098	0.781	0.627	0.099	0.594	0.094	0.093	0.581	0.098	0.09	0	0	0	0	0	0	0	0	0	0	0	0	0.105	0.658	0.105	0.094	0.612	0.104	0.096	0.635	0.103	0	0	0	0	0	0	0	0	0	0.572	0.664	0.106	0.519	0.588	0.101
1 day, 0:39:16	55.1	0.727	0.697	0.098	0.787	0.63	0.099	0.593	0.094	0.093	0.579	0.097	0.09	0	0	0	0	0	0	0	0	0	0	0	0	0.105	0.656	0.105	0.094	0.607	0.104	0.096	0.642	0.104	0	0	0	0	0	0	0	0	0	0.569	0.658	0.106	0.52	0.585	0.101
1 day, 0:44:16	55.1	0.723	0.706	0.098	0.801	0.643	0.099	0.592	0.094	0.093	0.572	0.098	0.09	0	0	0	0	0	0	0	0	0	0	0	0	0.106	0.657	0.105	0.094	0.624	0.104	0.096	0.642	0.104	0	0	0	0	0	0	0	0	0	0.565	0.652	0.106	0.517	0.587	0.102
1 day, 0:49:16	54.9	0.725	0.707	0.098	0.804	0.634	0.099	0.593	0.094	0.093	0.573	0.098	0.09	0	0	0	0	0	0	0	0	0	0	0	0	0.105	0.656	0.105	0.094	0.613	0.105	0.096	0.634	0.104	0	0	0	0	0	0	0	0	0	0.563	0.652	0.106	0.518	0.619	0.102
1 day, 0:54:16	54.9	0.735	0.704	0.098	0.815	0.642	0.099	0.594	0.094	0.093	0.569	0.097	0.09	0	0	0	0	0	0	0	0	0	0	0	0	0.105	0.655	0.105	0.094	0.61	0.105	0.096	0.639	0.104	0	0	0	0	0	0	0	0	0	0.558	0.642	0.106	0.512	0.598	0.102
1 day, 0:59:16	54.9	0.725	0.692	0.098	0.826	0.668	0.099	0.599	0.094	0.094	0.561	0.098	0.089	0	0	0	0	0	0	0	0	0	0	0	0	0.105	0.654	0.105	0.094	0.607	0.105	0.096	0.638	0.104	0	0	0	0	0	0	0	0	0	0.551	0.645	0.106	0.512	0.577	0.102
1 day, 1:04:16	55.1	0.704	0.693	0.098	0.823	0.67	0.099	0.595	0.094	0.093	0.562	0.098	0.089	0	0	0	0	0	0	0	0	0	0	0	0	0.105	0.651	0.105	0.094	0.622	0.105	0.096	0.628	0.104	0	0	0	0	0	0	0	0	0	0.543	0.63	0.106	0.506	0.609	0.102
1 day, 1:09:16	55.1	0.709	0.677	0.099	0.826	0.647	0.099	0.596	0.094	0.093	0.559	0.098	0.09	0	0	0	0	0	0	0	0	0	0	0	0	0.106	0.65	0.105	0.094	0.594	0.105	0.096	0.631	0.104	0	0	0	0	0	0	0	0	0	0.538	0.635	0.106	0.5	0.593	0.102
1 day, 1:14:16	54.9	0.713	0.681	0.098	0.822	0.652	0.099	0.593	0.094	0.093	0.554	0.098	0.089	0	0	0	0	0	0	0	0	0	0	0	0	0.105	0.65	0.105	0.094	0.606	0.105	0.096	0.629	0.104	0	0	0	0	0	0	0	0	0	0.527	0.623	0.106	0.496	0.579	0.102
1 day, 1:19:16	54.9	0.72	0.673	0.099	0.821	0.65	0.1	0.59	0.094	0.093	0.556	0.098	0.09	0	0	0	0	0	0	0	0	0	0	0	0	0.105	0.649	0.105	0.094	0.601	0.105	0.096	0.624	0.104	0	0	0	0	0	0	0	0	0	0.523	0.636	0.107	0.49	0.574	0.102
1 day, 1:24:16	55	0.729	0.675	0.099	0.813	0.663	0.1	0.587	0.094	0.093	0.564	0.098	0.09	0	0	0	0	0	0	0	0	0	0	0	0	0.105	0.648	0.106	0.094	0.584	0.105	0.096	0.629	0.105	0	0	0	0	0	0	0	0	0	0.528	0.617	0.106	0.487	0.592	0.103
1 day, 1:29:16	55.1	0.721	0.669	0.099	0.809	0.671	0.1	0.583	0.094	0.093	0.557	0.098	0.09	0	0	0	0	0	0	0	0	0	0	0	0	0.105	0.648	0.106	0.094	0.601	0.105	0.097	0.625	0.105	0	0	0	0	0	0	0	0	0	0.526	0.615	0.107	0.479	0.584	0.103
1 day, 1:34:16	55.1	0.708	0.674	0.099	0.806	0.654	0.1	0.585	0.094	0.093	0.554	0.098	0.089	0	0	0	0	0	0	0	0	0	0	0	0	0.105	0.645	0.106	0.094	0.584	0.106	0.096	0.636	0.105	0	0	0	0	0	0	0	0	0	0.529	0.606	0.107	0.477	0.559	0.103
1 day, 1:39:16	54.9	0.709	0.665	0.099	0.812	0.657	0.1	0.583	0.094	0.093	0.55	0.098	0.09	0	0	0	0	0	0	0	0	0	0	0	0	0.105	0.644	0.106	0.094	0.582	0.106	0.096	0.628	0.105	0	0	0	0	0	0	0	0	0	0.527	0.619	0.107	0.475	0.559	0.103
1 day, 1:44:16	55	0.713	0.661	0.099	0.811	0.669	0.1	0.582	0.094	0.093	0.55	0.098	0.09	0	0	0	0	0	0	0	0	0	0	0	0	0.105	0.641	0.106	0.094	0.596	0.106	0.096	0.632	0.105	0	0	0	0	0	0	0	0	0	0.519	0.606	0.107	0.475	0.576	0.103
1 day, 1:49:16	55.1	0.724	0.661	0.099	0.806	0.652	0.1	0.576	0.094	0.093	0.547	0.098	0.09	0	0	0	0	0	0	0	0	0	0	0	0	0.105	0.64	0.106	0.094	0.582	0.106	0.096	0.625	0.105	0	0	0	0	0	0	0	0	0	0.508	0.607	0.107	0.474	0.594	0.103
1 day, 1:54:16	54.9	0.732	0.667	0.099	0.8	0.654	0.1	0.572	0.094	0.093	0.543	0.098	0.09	0	0	0	0	0	0	0	0	0	0	0	0	0.106	0.638	0.106	0.094	0.576	0.106	0.097	0.626	0.105	0	0	0	0	0	0	0	0	0	0.51	0.598	0.107	0.477	0.564	0.103
1 day, 1:59:16	55.1	0.753	0.661	0.099	0.801	0.66	0.1	0.575	0.094	0.093	0.544	0.098	0.09	0	0	0	0	0	0	0	0	0	0	0	0	0.105	0.636	0.106	0.094	0.59	0.106	0.096	0.62	0.105	0	0	0	0	0	0	0	0	0	0.511	0.606	0.107	0.477	0.558	0.103
1 day, 2:04:16	55.1	0.747	0.658	0.099	0.804	0.647	0.1	0.573	0.094	0.093	0.54	0.098	0.089	0	0	0	0	0	0	0	0	0	0	0	0	0.105	0.635	0.106	0.094	0.591	0.106	0.097	0.613	0.105	0	0	0	0	0	0	0	0	0	0.508	0.594	0.107	0.474	0.56	0.103
1 day, 2:09:16	55.1	0.713	0.653	0.099	0.802	0.634	0.1	0.565	0.094	0.093	0.543	0.098	0.09	0	0	0	0	0	0	0	0	0	0	0	0	0.105	0.633	0.107	0.094	0.587	0.106	0.096	0.612	0.106	0	0	0	0	0	0	0	0	0	0.508	0.601	0.107	0.475	0.557	0.104
1 day, 2:14:16	55.1	0.692	0.645	0.099	0.796	0.649	0.1	0.566	0.094	0.093	0.541	0.098	0.09	0	0	0	0	0	0	0	0	0	0	0	0	0.105	0.63	0.107	0.094	0.572	0.107	0.096	0.606	0.106	0	0	0	0	0	0	0	0	0	0.507	0.587	0.107	0.476	0.568	0.103
1 day, 2:19:16	55	0.698	0.644	0.099	0.788	0.652	0.1	0.566	0.094	0.093	0.544	0.098	0.09	0	0	0	0	0	0	0	0	0	0	0	0	0.105	0.628	0.107	0.094	0.574	0.107	0.097	0.613	0.106	0	0	0	0	0	0	0	0	0	0.507	0.6	0.107	0.477	0.563	0.103
1 day, 2:24:16	55.1	0.727	0.646	0.099	0.781	0.642	0.1	0.571	0.094	0.094	0.546	0.098	0.09	0	0	0	0	0	0	0	0	0	0	0	0	0.105	0.628	0.107	0.094	0.57	0.107	0.097	0.616	0.106	0	0	0	0	0	0	0	0	0	0.503	0.592	0.107	0.476	0.539	0.104
1 day, 2:29:16	55	0.717	0.644	0.099	0.773	0.623	0.1	0.565	0.094	0.093	0.547	0.098	0.09	0	0	0	0	0	0	0	0	0	0	0	0	0.105	0.626	0.107	0.094	0.58	0.107	0.096	0.612	0.106	0	0	0	0	0	0	0	0	0	0.495	0.594	0.107	0.473	0.545	0.104
1 day, 2:34:16	55.1	0.711	0.644	0.099	0.765	0.64	0.1	0.563	0.094	0.093	0.55	0.098	0.09	0	0	0	0	0	0	0	0	0	0	0	0	0.105	0.624	0.107	0.094	0.571	0.107	0.096	0.601	0.106	0	0	0	0	0	0	0	0	0	0.499	0.585	0.107	0.473	0.56	0.104
1 day, 2:39:16	55.1	0.706	0.646	0.099	0.759	0.646	0.101	0.565	0.094	0.094	0.545	0.098	0.09	0	0	0	0	0	0	0	0	0	0	0	0	0.106	0.623	0.107	0.094	0.56	0.107	0.097	0.603	0.106	0	0	0	0	0	0	0	0	0	0.499	0.597	0.107	0.467	0.551	0.104
1 day, 2:44:16	55.1	0.683	0.638	0.099	0.752	0.635	0.1	0.562	0.094	0.093	0.549	0.098	0.09	0	0	0	0	0	0	0	0	0	0	0	0	0.105	0.621	0.107	0.094	0.58	0.107	0.096	0.608	0.106	0	0	0	0	0	0	0	0	0	0.496	0.6	0.107	0.469	0.532	0.104
1 day, 2:49:16	55	0.666	0.634	0.1	0.74	0.611	0.101	0.558	0.094	0.093	0.546	0.098	0.089	0	0	0	0	0	0	0	0	0	0	0	0	0.105	0.617	0.107	0.094	0.563	0.107	0.097	0.6	0.106	0	0	0	0	0	0	0	0	0	0.494	0.589	0.108	0.469	0.545	0.104
1 day, 2:54:16	55	0.669	0.63	0.1	0.736	0.626	0.101	0.548	0.094	0.093	0.54	0.098	0.09	0	0	0	0	0	0	0	0	0	0	0	0	0.105	0.615	0.108	0.094	0.579	0.107	0.097	0.595	0.106	0	0	0	0	0	0	0	0	0	0.494	0.598	0.108	0.466	0.541	0.104
1 day, 2:59:16	55	0.665	0.627	0.1	0.718	0.636	0.101	0.549	0.095	0.093	0.536	0.098	0.09	0	0	0	0	0	0	0	0	0	0	0	0	0.105	0.613	0.108	0.094	0.574	0.108	0.096	0.6	0.107	0	0	0	0	0	0	0	0	0	0.493	0.594	0.108	0.465	0.519	0.104
1 day, 3:04:16	55	0.675	0.625	0.1	0.7	0.614	0.101	0.546	0.094	0.093	0.533	0.098	0.09	0	0	0	0	0	0	0	0	0	0	0	0	0.105	0.61	0.108	0.094	0.551	0.107	0.097	0.597	0.107	0	0	0	0	0	0	0	0	0	0.491	0.592	0.108	0.461	0.532	0.104
1 day, 3:09:16	55.1	0.684	0.625	0.1	0.695	0.609	0.101	0.552	0.094	0.093	0.533	0.098	0.09	0	0	0	0	0	0	0	0	0	0	0	0	0.106	0.61	0.108	0.094	0.571	0.108	0.097	0.591	0.107	0	0	0	0	0	0	0	0	0	0.484	0.592	0.108	0.458	0.557	0.104
1 day, 3:14:16	55.1	0.671	0.624	0.1	0.684	0.609	0.101	0.549	0.094	0.093	0.531	0.098	0.09	0	0	0	0	0	0	0	0	0	0	0	0	0.106	0.607	0.108	0.094	0.548	0.108	0.096	0.592	0.107	0	0	0	0	0	0	0	0	0	0.483	0.591	0.108	0.455	0.527	0.104
1 day, 3:19:16	55.1	0.669	0.625	0.1	0.679	0.615	0.101	0.544	0.094	0.094	0.53	0.098	0.09	0	0	0	0	0	0	0	0	0	0	0	0	0.105	0.605	0.108	0.094	0.552	0.108	0.096	0.595	0.107	0	0	0	0	0	0	0	0	0	0.483	0.58	0.108	0.453	0.521	0.104
1 day, 3:24:16	55.1	0.657	0.621	0.1	0.667	0.613	0.101	0.539	0.094	0.094	0.527	0.098	0.09	0	0	0	0	0	0	0	0	0	0	0	0	0.106	0.603	0.108	0.094	0.558	0.108	0.097	0.588	0.107	0	0	0	0	0	0	0	0	0	0.484	0.584	0.108	0.45	0.542	0.105
1 day, 3:29:16	55	0.653	0.62	0.1	0.656	0.599	0.101	0.539	0.095	0.093	0.526	0.098	0.09	0	0	0	0	0	0	0	0	0	0	0	0	0.106	0.601	0.108	0.094	0.571	0.108	0.096	0.586	0.107	0	0	0	0	0	0	0	0	0	0.48	0.59	0.108	0.448	0.516	0.104
1 day, 3:34:16	54.9	0.672	0.623	0.1	0.648	0.6	0.101	0.537	0.094	0.093	0.525	0.098	0.09	0	0	0	0	0	0	0	0	0	0	0	0	0.106	0.6	0.109	0.094	0.539	0.108	0.097	0.587	0.108	0	0	0	0	0	0	0	0	0	0.477	0.585	0.108	0.446	0.518	0.105
1 day, 3:39:16	55	0.664	0.612	0.1	0.641	0.599	0.101	0.534	0.095	0.093	0.525	0.098	0.09	0	0	0	0	0	0	0	0	0	0	0	0	0.106	0.596	0.109	0.094	0.553	0.108	0.097	0.587	0.108	0	0	0	0	0	0	0	0	0	0.477	0.575	0.108	0.444	0.538	0.105
1 day, 3:44:16	55.1	0.672	0.605	0.1	0.637	0.591	0.101	0.532	0.095	0.093	0.524	0.098	0.089	0	0	0	0	0	0	0	0	0	0	0	0	0.106	0.593	0.109	0.094	0.566	0.108	0.096	0.58	0.108	0	0	0	0	0	0	0	0	0	0.476	0.571	0.108	0.44	0.514	0.105
1 day, 3:49:16	55	0.665	0.612	0.1	0.63	0.591	0.101	0.532	0.094	0.093	0.525	0.098	0.089	0	0	0	0	0	0	0	0	0	0	0	0	0.106	0.59	0.109	0.094	0.537	0.108	0.097	0.579	0.108	0	0	0	0	0	0	0	0	0	0.476	0.568	0.108	0.442	0.511	0.105
1 day, 3:54:16	55	0.653	0.604	0.1	0.619	0.587	0.101	0.528	0.094	0.093	0.52	0.098	0.089	0	0	0	0	0	0	0	0	0	0	0	0	0.105	0.586	0.109	0.094	0.541	0.109	0.097	0.584	0.108	0	0	0	0	0	0	0	0	0	0.475	0.569	0.108	0.44	0.525	0.105
1 day, 3:59:16	55	0.651	0.604	0.1	0.613	0.599	0.102	0.531	0.094	0.093	0.521	0.098	0.089	0	0	0	0	0	0	0	0	0	0	0	0	0.106	0.585	0.109	0.094	0.539	0.109	0.097	0.576	0.108	0	0	0	0	0	0	0	0	0	0.474	0.566	0.108	0.44	0.499	0.105
1 day, 4:04:16	55.1	0.657	0.606	0.1	0.609	0.599	0.102	0.533	0.095	0.093	0.521	0.098	0.09	0	0	0	0	0	0	0	0	0	0	0	0	0.106	0.583	0.109	0.094	0.533	0.109	0.096	0.573	0.108	0	0	0	0	0	0	0	0	0	0.473	0.56	0.108	0.439	0.508	0.105
1 day, 4:09:16	55	0.66	0.604	0.1	0.609	0.573	0.102	0.534	0.094	0.093	0.512	0.098	0.089	0	0	0	0	0	0	0	0	0	0	0	0	0.105	0.58	0.109	0.093	0.526	0.109	0.097	0.578	0.108	0	0	0	0	0	0	0	0	0	0.472	0.562	0.108	0.436	0.516	0.105
1 day, 4:14:16	55.1	0.646	0.594	0.101	0.608	0.583	0.102	0.529	0.094	0.093	0.509	0.098	0.09	0	0	0	0	0	0	0	0	0	0	0	0	0.105	0.577	0.11	0.094	0.525	0.109	0.097	0.569	0.109	0	0	0	0	0	0	0	0	0	0.468	0.555	0.109	0.437	0.499	0.105
1 day, 4:19:16	55	0.64	0.597	0.1	0.613	0.591	0.102	0.531	0.095	0.093	0.51	0.098	0.09	0	0	0	0	0	0	0	0	0	0	0	0	0.105	0.575	0.11	0.094	0.524	0.109	0.097	0.566	0.109	0	0	0	0	0	0	0	0	0	0.464	0.548	0.109	0.437	0.493	0.105
1 day, 4:24:16	54.9	0.644	0.597	0.101	0.609	0.572	0.102	0.534	0.095	0.093	0.506	0.098	0.09	0	0	0	0	0	0	0	0	0	0	0	0	0.106	0.575	0.11	0.094	0.524	0.109	0.096	0.573	0.109	0	0	0	0	0	0	0	0	0	0.461	0.541	0.108	0.435	0.498	0.105
1 day, 4:29:16	54.9	0.644	0.599	0.101	0.604	0.572	0.102	0.532	0.095	0.093	0.505	0.098	0.089	0	0	0	0	0	0	0	0	0	0	0	0	0.106	0.573	0.11	0.094	0.518	0.109	0.097	0.566	0.109	0	0	0	0	0	0	0	0	0	0.463	0.549	0.109	0.434	0.509	0.105
1 day, 4:34:16	54.9	0.64	0.598	0.101	0.598	0.576	0.102	0.533	0.094	0.093	0.506	0.098	0.089	0	0	0	0	0	0	0	0	0	0	0	0	0.106	0.572	0.11	0.094	0.535	0.11	0.097	0.566	0.109	0	0	0	0	0	0	0	0	0	0.463	0.539	0.108	0.434	0.482	0.105
1 day, 4:39:16	55.1	0.647	0.596	0.101	0.592	0.577	0.102	0.534	0.094	0.093	0.5	0.098	0.089	0	0	0	0	0	0	0	0	0	0	0	0	0.106	0.57	0.11	0.094	0.539	0.11	0.097	0.561	0.109	0	0	0	0	0	0	0	0	0	0.461	0.544	0.109	0.432	0.49	0.106
1 day, 4:44:16	55.1	0.651	0.584	0.101	0.588	0.57	0.102	0.523	0.094	0.093	0.501	0.098	0.09	0	0	0	0	0	0	0	0	0	0	0	0	0.105	0.566	0.11	0.093	0.529	0.11	0.097	0.564	0.109	0	0	0	0	0	0	0	0	0	0.46	0.54	0.109	0.431	0.482	0.105
1 day, 4:49:16	55.1	0.669	0.586	0.101	0.589	0.556	0.102	0.521	0.094	0.094	0.502	0.098	0.09	0	0	0	0	0	0	0	0	0	0	0	0	0.106	0.563	0.11	0.094	0.519	0.11	0.097	0.558	0.109	0	0	0	0	0	0	0	0	0	0.458	0.544	0.109	0.429	0.477	0.106
1 day, 4:54:16	55.1	0.689	0.579	0.101	0.597	0.563	0.102	0.524	0.094	0.093	0.508	0.098	0.09	0	0	0	0	0	0	0	0	0	0	0	0	0.106	0.562	0.111	0.094	0.512	0.11	0.097	0.556	0.11	0	0	0	0	0	0	0	0	0	0.457	0.537	0.109	0.428	0.491	0.106
1 day, 4:59:16	54.9	0.696	0.574	0.101	0.593	0.571	0.102	0.523	0.094	0.093	0.509	0.098	0.09	0	0	0	0	0	0	0	0	0	0	0	0	0.106	0.559	0.11	0.093	0.511	0.11	0.097	0.559	0.11	0	0	0	0	0	0	0	0	0	0.455	0.527	0.109	0.429	0.471	0.106
1 day, 5:04:16	54.9	0.68	0.576	0.101	0.582	0.549	0.102	0.519	0.094	0.093	0.507	0.098	0.09	0	0	0	0	0	0	0	0	0	0	0	0	0.106	0.555	0.111	0.094	0.504	0.11	0.097	0.55	0.11	0	0	0	0	0	0	0	0	0	0.454	0.518	0.109	0.429	0.48	0.106
1 day, 5:09:16	55.1	0.653	0.568	0.101	0.578	0.545	0.102	0.518	0.094	0.093	0.506	0.098	0.09	0	0	0	0	0	0	0	0	0	0	0	0	0.106	0.552	0.111	0.094	0.502	0.111	0.097	0.55	0.11	0	0	0	0	0	0	0	0	0	0.453	0.516	0.109	0.429	0.47	0.106
1 day, 5:14:16	55.1	0.639	0.574	0.101	0.579	0.548	0.102	0.519	0.094	0.093	0.511	0.098	0.09	0	0	0	0	0	0	0	0	0	0	0	0	0.106	0.551	0.111	0.094	0.498	0.111	0.097	0.548	0.11	0	0	0	0	0	0	0	0	0	0.449	0.516	0.109	0.427	0.464	0.106
1 day, 5:19:16	55.1	0.64	0.572	0.101	0.585	0.553	0.103	0.519	0.094	0.093	0.504	0.098	0.09	0	0	0	0	0	0	0	0	0	0	0	0	0.106	0.55	0.111	0.094	0.538	0.111	0.097	0.549	0.11	0	0	0	0	0	0	0	0	0	0.448	0.51	0.109	0.427	0.478	0.106
1 day, 5:24:16	55	0.64	0.57	0.101	0.591	0.55	0.103	0.52	0.094	0.093	0.509	0.098	0.09	0	0	0	0	0	0	0	0	0	0	0	0	0.106	0.547	0.111	0.093	0.495	0.111	0.097	0.546	0.11	0	0	0	0	0	0	0	0	0	0.446	0.514	0.109	0.426	0.461	0.106
1 day, 5:29:16	55.1	0.646	0.564	0.101	0.588	0.528	0.103	0.516	0.094	0.093	0.505	0.098	0.09	0	0	0	0	0	0	0	0	0	0	0	0	0.106	0.543	0.111	0.094	0.493	0.111	0.098	0.538	0.11	0	0	0	0	0	0	0	0	0	0.446	0.51	0.11	0.426	0.466	0.106
1 day, 5:34:16	55.1	0.658	0.565	0.102	0.584	0.543	0.103	0.515	0.094	0.093	0.499	0.098	0.09	0	0	0	0	0	0	0	0	0	0	0	0	0.106	0.541	0.112	0.094	0.491	0.111	0.097	0.545	0.111	0	0	0	0	0	0	0	0	0	0.446	0.505	0.11	0.425	0.459	0.106
1 day, 5:39:16	55.1	0.666	0.559	0.102	0.578	0.54	0.103	0.517	0.094	0.094	0.5	0.098	0.09	0	0	0	0	0	0	0	0	0	0	0	0	0.106	0.539	0.112	0.094	0.49	0.111	0.098	0.538	0.111	0	0	0	0	0	0	0	0	0	0.444	0.502	0.11	0.423	0.455	0.107
1 day, 5:44:16	55.1	0.672	0.554	0.102	0.575	0.535	0.103	0.514	0.094	0.093	0.492	0.098	0.089	0	0	0	0	0	0	0	0	0	0	0	0	0.106	0.537	0.112	0.094	0.492	0.111	0.098	0.536	0.111	0	0	0	0	0	0	0	0	0	0.443	0.504	0.11	0.423	0.467	0.107
1 day, 5:49:16	55	0.681	0.559	0.102	0.575	0.523	0.103	0.512	0.095	0.094	0.49	0.098	0.09	0	0	0	0	0	0	0	0	0	0	0	0	0.106	0.534	0.112	0.094	0.485	0.112	0.098	0.535	0.111	0	0	0	0	0	0	0	0	0	0.441	0.503	0.11	0.422	0.446	0.107
1 day, 5:54:16	54.9	0.688	0.555	0.102	0.581	0.537	0.103	0.511	0.095	0.093	0.488	0.098	0.09	0	0	0	0	0	0	0	0	0	0	0	0	0.106	0.53	0.112	0.094	0.481	0.112	0.097	0.533	0.111	0	0	0	0	0	0	0	0	0	0.439	0.498	0.11	0.421	0.444	0.107
1 day, 5:59:16	55	0.699	0.558	0.102	0.589	0.529	0.103	0.511	0.094	0.093	0.489	0.098	0.09	0	0	0	0	0	0	0	0	0	0	0	0	0.106	0.529	0.112	0.094	0.483	0.112	0.098	0.533	0.111	0	0	0	0	0	0	0	0	0	0.44	0.495	0.11	0.421	0.441	0.107
1 day, 6:04:16	55.1	0.698	0.55	0.102	0.598	0.526	0.103	0.51	0.094	0.093	0.488	0.098	0.089	0	0	0	0	0	0	0	0	0	0	0	0	0.106	0.527	0.113	0.094	0.479	0.112	0.097	0.525	0.112	0	0	0	0	0	0	0	0	0	0.441	0.502	0.11	0.42	0.452	0.107
1 day, 6:09:16	55.1	0.684	0.547	0.102	0.599	0.516	0.103	0.505	0.094	0.093	0.489	0.098	0.09	0	0	0	0	0	0	0	0	0	0	0	0	0.106	0.524	0.113	0.094	0.475	0.112	0.098	0.528	0.112	0	0	0	0	0	0	0	0	0	0.439	0.497	0.11	0.419	0.439	0.107
1 day, 6:14:16	55.1	0.667	0.548	0.102	0.592	0.522	0.103	0.501	0.094	0.093	0.486	0.098	0.089	0	0	0	0	0	0	0	0	0	0	0	0	0.106	0.519	0.112	0.094	0.479	0.112	0.098	0.52	0.112	0	0	0	0	0	0	0	0	0	0.442	0.485	0.11	0.419	0.435	0.107
1 day, 6:19:16	54.9	0.659	0.536	0.102	0.581	0.52	0.104	0.5	0.094	0.093	0.481	0.098	0.089	0	0	0	0	0	0	0	0	0	0	0	0	0.106	0.516	0.113	0.094	0.469	0.112	0.098	0.52	0.112	0	0	0	0	0	0	0	0	0	0.441	0.487	0.11	0.419	0.44	0.107
1 day, 6:24:16	55	0.664	0.545	0.102	0.578	0.526	0.103	0.499	0.094	0.093	0.484	0.098	0.09	0	0	0	0	0	0	0	0	0	0	0	0	0.106	0.514	0.113	0.094	0.48	0.112	0.098	0.515	0.112	0	0	0	0	0	0	0	0	0	0.439	0.492	0.11	0.417	0.431	0.107
1 day, 6:29:16	55	0.665	0.538	0.102	0.579	0.517	0.104	0.505	0.096	0.094	0.488	0.098	0.09	0	0	0	0	0	0	0	0	0	0	0	0	0.107	0.515	0.113	0.094	0.463	0.113	0.099	0.523	0.112	0	0	0	0	0	0	0	0	0	0.44	0.486	0.11	0.417	0.439	0.108
1 day, 6:34:16	55	0.635	0.537	0.103	0.578	0.512	0.104	0.499	0.094	0.093	0.481	0.098	0.089	0	0	0	0	0	0	0	0	0	0	0	0	0.106	0.511	0.113	0.094	0.469	0.112	0.099	0.515	0.112	0	0	0	0	0	0	0	0	0	0.44	0.477	0.111	0.417	0.429	0.108
1 day, 6:39:16	55.1	0.637	0.539	0.102	0.589	0.511	0.104	0.493	0.094	0.093	0.475	0.098	0.09	0	0	0	0	0	0	0	0	0	0	0	0	0.106	0.509	0.113	0.094	0.456	0.113	0.098	0.513	0.112	0	0	0	0	0	0	0	0	0	0.436	0.478	0.11	0.415	0.429	0.108
1 day, 6:44:16	55	0.638	0.534	0.102	0.596	0.512	0.104	0.497	0.094	0.093	0.485	0.098	0.09	0	0	0	0	0	0	0	0	0	0	0	0	0.106	0.507	0.114	0.094	0.475	0.113	0.098	0.508	0.113	0	0	0	0	0	0	0	0	0	0.436	0.476	0.111	0.416	0.428	0.108
1 day, 6:49:16	54.9	0.643	0.52	0.103	0.59	0.509	0.104	0.492	0.095	0.093	0.487	0.098	0.09	0	0	0	0	0	0	0	0	0	0	0	0	0.106	0.503	0.114	0.094	0.454	0.113	0.099	0.508	0.113	0	0	0	0	0	0	0	0	0	0.435	0.466	0.111	0.414	0.432	0.108
1 day, 6:54:16	55.1	0.658	0.527	0.103	0.581	0.501	0.104	0.495	0.095	0.093	0.485	0.098	0.09	0	0	0	0	0	0	0	0	0	0	0	0	0.106	0.502	0.114	0.094	0.456	0.113	0.099	0.508	0.113	0	0	0	0	0	0	0	0	0	0.434	0.466	0.111	0.413	0.427	0.108
1 day, 6:59:16	54.9	0.663	0.515	0.103	0.577	0.495	0.104	0.489	0.095	0.093	0.476	0.098	0.09	0	0	0	0	0	0	0	0	0	0	0	0	0.107	0.499	0.114	0.094	0.451	0.113	0.099	0.501	0.113	0	0	0	0	0	0	0	0	0	0.433	0.465	0.111	0.414	0.421	0.108
1 day, 7:04:16	55	0.666	0.518	0.103	0.578	0.486	0.104	0.487	0.095	0.093	0.476	0.099	0.09	0	0	0	0	0	0	0	0	0	0	0	0	0.107	0.497	0.114	0.094	0.455	0.113	0.099	0.5	0.113	0	0	0	0	0	0	0	0	0	0.432	0.458	0.111	0.412	0.424	0.108
1 day, 7:09:16	54.9	0.662	0.519	0.103	0.581	0.499	0.104	0.485	0.095	0.093	0.475	0.098	0.089	0	0	0	0	0	0	0	0	0	0	0	0	0.107	0.495	0.114	0.094	0.445	0.113	0.099	0.494	0.113	0	0	0	0	0	0	0	0	0	0.431	0.455	0.111	0.411	0.414	0.108
1 day, 7:14:16	55	0.657	0.508	0.103	0.588	0.493	0.104	0.486	0.094	0.093	0.474	0.098	0.09	0	0	0	0	0	0	0	0	0	0	0	0	0.107	0.493	0.114	0.094	0.455	0.113	0.099	0.5	0.113	0	0	0	0	0	0	0	0	0	0.432	0.461	0.111	0.411	0.421	0.108
1 day, 7:19:16	55.1	0.638	0.5	0.103	0.594	0.48	0.104	0.485	0.095	0.093	0.469	0.098	0.09	0	0	0	0	0	0	0	0	0	0	0	0	0.107	0.491	0.114	0.094	0.441	0.113	0.099	0.493	0.113	0	0	0	0	0	0	0	0	0	0.432	0.46	0.111	0.412	0.413	0.108
1 day, 7:24:16	55	0.616	0.497	0.103	0.59	0.488	0.104	0.482	0.095	0.093	0.467	0.099	0.09	0	0	0	0	0	0	0	0	0	0	0	0	0.107	0.488	0.115	0.094	0.441	0.114	0.1	0.486	0.113	0	0	0	0	0	0	0	0	0	0.432	0.451	0.111	0.411	0.407	0.108
1 day, 7:29:16	55.1	0.597	0.497	0.103	0.584	0.479	0.105	0.481	0.095	0.093	0.467	0.098	0.09	0	0	0	0	0	0	0	0	0	0	0	0	0.107	0.486	0.115	0.094	0.442	0.114	0.1	0.488	0.114	0	0	0	0	0	0	0	0	0	0.431	0.445	0.111	0.41	0.409	0.109
1 day, 7:34:16	55	0.594	0.493	0.103	0.58	0.479	0.105	0.481	0.095	0.093	0.469	0.099	0.089	0	0	0	0	0	0	0	0	0	0	0	0	0.107	0.484	0.115	0.094	0.435	0.114	0.1	0.486	0.114	0	0	0	0	0	0	0	0	0	0.43	0.448	0.111	0.411	0.406	0.109
1 day, 7:39:16	55.1	0.601	0.505	0.103	0.581	0.474	0.105	0.478	0.095	0.093	0.472	0.099	0.089	0	0	0	0	0	0	0	0	0	0	0	0	0.107	0.481	0.115	0.094	0.431	0.114	0.1	0.481	0.114	0	0	0	0	0	0	0	0	0	0.431	0.45	0.112	0.41	0.407	0.109
1 day, 7:44:16	54.9	0.603	0.485	0.104	0.59	0.463	0.105	0.468	0.095	0.093	0.469	0.099	0.089	0	0	0	0	0	0	0	0	0	0	0	0	0.107	0.476	0.116	0.094	0.428	0.114	0.101	0.471	0.114	0	0	0	0	0	0	0	0	0	0.434	0.442	0.112	0.41	0.402	0.109
1 day, 7:49:16	54.9	0.6	0.471	0.104	0.587	0.475	0.105	0.467	0.095	0.093	0.47	0.099	0.089	0	0	0	0	0	0	0	0	0	0	0	0	0.107	0.475	0.115	0.094	0.43	0.114	0.1	0.472	0.114	0	0	0	0	0	0	0	0	0	0.434	0.436	0.112	0.409	0.398	0.109
1 day, 7:54:16	55	0.597	0.469	0.104	0.586	0.462	0.105	0.466	0.095	0.093	0.469	0.099	0.09	0	0	0	0	0	0	0	0	0	0	0	0	0.108	0.472	0.116	0.095	0.427	0.115	0.101	0.469	0.114	0	0	0	0	0	0	0	0	0	0.434	0.441	0.112	0.409	0.395	0.109
1 day, 7:59:16	54.9	0.601	0.481	0.104	0.584	0.463	0.105	0.464	0.095	0.094	0.47	0.099	0.09	0	0	0	0	0	0	0	0	0	0	0	0	0.108	0.47	0.116	0.095	0.422	0.115	0.101	0.468	0.115	0	0	0	0	0	0	0	0	0	0.432	0.442	0.112	0.406	0.397	0.109
1 day, 8:04:16	55	0.598	0.478	0.104	0.578	0.465	0.105	0.468	0.095	0.093	0.476	0.099	0.09	0	0	0	0	0	0	0	0	0	0	0	0	0.108	0.469	0.116	0.095	0.424	0.115	0.101	0.468	0.115	0	0	0	0	0	0	0	0	0	0.431	0.436	0.112	0.405	0.406	0.109
1 day, 8:09:16	55.1	0.593	0.478	0.104	0.567	0.454	0.105	0.474	0.095	0.093	0.47	0.099	0.09	0	0	0	0	0	0	0	0	0	0	0	0	0.108	0.468	0.116	0.095	0.423	0.115	0.101	0.469	0.115	0	0	0	0	0	0	0	0	0	0.429	0.429	0.112	0.405	0.397	0.11
1 day, 8:14:16	55.1	0.594	0.471	0.104	0.564	0.463	0.105	0.469	0.095	0.093	0.468	0.099	0.09	0	0	0	0	0	0	0	0	0	0	0	0	0.108	0.465	0.116	0.095	0.416	0.115	0.102	0.465	0.114	0	0	0	0	0	0	0	0	0	0.427	0.431	0.113	0.403	0.4	0.11
1 day, 8:19:16	55.1	0.6	0.474	0.104	0.564	0.463	0.106	0.466	0.095	0.093	0.467	0.099	0.09	0	0	0	0	0	0	0	0	0	0	0	0	0.108	0.463	0.116	0.094	0.413	0.115	0.102	0.456	0.115	0	0	0	0	0	0	0	0	0	0.427	0.431	0.113	0.403	0.387	0.11
1 day, 8:24:16	55.1	0.609	0.469	0.104	0.562	0.451	0.106	0.466	0.095	0.093	0.465	0.099	0.089	0	0	0	0	0	0	0	0	0	0	0	0	0.108	0.461	0.116	0.094	0.411	0.115	0.102	0.459	0.115	0	0	0	0	0	0	0	0	0	0.426	0.423	0.113	0.403	0.384	0.11
1 day, 8:29:16	55.1	0.614	0.464	0.104	0.565	0.463	0.106	0.468	0.095	0.093	0.462	0.099	0.089	0	0	0	0	0	0	0	0	0	0	0	0	0.108	0.461	0.117	0.095	0.422	0.115	0.102	0.46	0.115	0	0	0	0	0	0	0	0	0	0.427	0.427	0.113	0.402	0.385	0.11
1 day, 8:34:16	55.1	0.606	0.456	0.104	0.563	0.447	0.106	0.465	0.096	0.093	0.465	0.099	0.09	0	0	0	0	0	0	0	0	0	0	0	0	0.109	0.457	0.117	0.095	0.408	0.116	0.103	0.453	0.115	0	0	0	0	0	0	0	0	0	0.426	0.428	0.113	0.404	0.382	0.11
1 day, 8:39:16	55	0.592	0.463	0.104	0.557	0.449	0.106	0.46	0.095	0.093	0.458	0.099	0.089	0	0	0	0	0	0	0	0	0	0	0	0	0.109	0.454	0.117	0.095	0.405	0.116	0.103	0.45	0.115	0	0	0	0	0	0	0	0	0	0.424	0.416	0.113	0.403	0.394	0.11
1 day, 8:44:16	54.9	0.578	0.464	0.104	0.551	0.446	0.106	0.458	0.095	0.093	0.457	0.099	0.09	0	0	0	0	0	0	0	0	0	0	0	0	0.109	0.451	0.117	0.095	0.401	0.116	0.103	0.446	0.115	0	0	0	0	0	0	0	0	0	0.426	0.411	0.113	0.402	0.385	0.11
1 day, 8:49:16	55.1	0.567	0.455	0.105	0.548	0.434	0.106	0.457	0.095	0.093	0.459	0.099	0.09	0	0	0	0	0	0	0	0	0	0	0	0	0.109	0.45	0.117	0.095	0.414	0.116	0.104	0.443	0.116	0	0	0	0	0	0	0	0	0	0.426	0.413	0.114	0.402	0.381	0.11
1 day, 8:54:16	55	0.558	0.454	0.104	0.549	0.447	0.106	0.461	0.096	0.093	0.458	0.099	0.089	0	0	0	0	0	0	0	0	0	0	0	0	0.109	0.452	0.117	0.095	0.398	0.116	0.104	0.448	0.116	0	0	0	0	0	0	0	0	0	0.426	0.416	0.113	0.402	0.386	0.11
1 day, 8:59:16	54.9	0.554	0.453	0.105	0.549	0.442	0.106	0.457	0.095	0.093	0.458	0.099	0.09	0	0	0	0	0	0	0	0	0	0	0	0	0.11	0.449	0.117	0.095	0.398	0.116	0.104	0.438	0.116	0	0	0	0	0	0	0	0	0	0.425	0.407	0.114	0.4	0.375	0.11
1 day, 9:04:16	54.9	0.563	0.457	0.105	0.555	0.435	0.107	0.458	0.095	0.093	0.46	0.099	0.09	0	0	0	0	0	0	0	0	0	0	0	0	0.11	0.447	0.118	0.095	0.396	0.116	0.105	0.437	0.116	0	0	0	0	0	0	0	0	0	0.425	0.404	0.114	0.4	0.378	0.111
1 day, 9:09:16	54.9	0.575	0.453	0.105	0.561	0.433	0.106	0.461	0.095	0.093	0.464	0.099	0.09	0	0	0	0	0	0	0	0	0	0	0	0	0.11	0.447	0.117	0.095	0.394	0.116	0.105	0.44	0.116	0	0	0	0	0	0	0	0	0	0.427	0.409	0.114	0.399	0.373	0.111
1 day, 9:14:16	54.9	0.578	0.446	0.105	0.563	0.437	0.107	0.46	0.095	0.093	0.462	0.099	0.09	0	0	0	0	0	0	0	0	0	0	0	0	0.11	0.446	0.118	0.095	0.39	0.116	0.106	0.435	0.116	0	0	0	0	0	0	0	0	0	0.427	0.407	0.114	0.399	0.371	0.111
1 day, 9:19:16	54.9	0.568	0.441	0.105	0.56	0.434	0.107	0.463	0.096	0.094	0.465	0.099	0.09	0	0	0	0	0	0	0	0	0	0	0	0	0.111	0.446	0.117	0.096	0.389	0.116	0.106	0.432	0.116	0	0	0	0	0	0	0	0	0	0.427	0.399	0.114	0.4	0.369	0.111
1 day, 9:24:16	55	0.554	0.438	0.105	0.556	0.43	0.107	0.469	0.096	0.093	0.466	0.099	0.09	0	0	0	0	0	0	0	0	0	0	0	0	0.111	0.444	0.118	0.096	0.397	0.117	0.106	0.434	0.116	0	0	0	0	0	0	0	0	0	0.426	0.401	0.114	0.399	0.368	0.111
1 day, 9:29:16	54.9	0.543	0.446	0.105	0.549	0.423	0.107	0.47	0.096	0.093	0.463	0.099	0.09	0	0	0	0	0	0	0	0	0	0	0	0	0.111	0.441	0.118	0.096	0.395	0.117	0.107	0.426	0.117	0	0	0	0	0	0	0	0	0	0.426	0.401	0.114	0.399	0.371	0.111
1 day, 9:34:16	55	0.534	0.445	0.105	0.544	0.421	0.107	0.471	0.096	0.093	0.459	0.099	0.089	0	0	0	0	0	0	0	0	0	0	0	0	0.111	0.439	0.118	0.096	0.4	0.117	0.107	0.419	0.116	0	0	0	0	0	0	0	0	0	0.425	0.396	0.114	0.399	0.366	0.111
1 day, 9:39:16	54.9	0.538	0.434	0.106	0.545	0.417	0.107	0.472	0.097	0.093	0.46	0.1	0.09	0	0	0	0	0	0	0	0	0	0	0	0	0.111	0.438	0.118	0.096	0.394	0.117	0.108	0.423	0.117	0	0	0	0	0	0	0	0	0	0.426	0.394	0.114	0.399	0.366	0.111
1 day, 9:44:16	54.9	0.542	0.43	0.106	0.549	0.424	0.107	0.473	0.096	0.093	0.456	0.1	0.09	0	0	0	0	0	0	0	0	0	0	0	0	0.112	0.437	0.118	0.096	0.385	0.117	0.108	0.421	0.117	0	0	0	0	0	0	0	0	0	0.426	0.396	0.115	0.399	0.369	0.111
1 day, 9:49:16	55.1	0.547	0.428	0.106	0.551	0.424	0.107	0.464	0.096	0.093	0.447	0.1	0.09	0	0	0	0	0	0	0	0	0	0	0	0	0.112	0.434	0.118	0.096	0.385	0.117	0.109	0.412	0.117	0	0	0	0	0	0	0	0	0	0.425	0.392	0.115	0.397	0.361	0.112
1 day, 9:54:16	55.1	0.549	0.431	0.106	0.557	0.407	0.108	0.465	0.096	0.093	0.454	0.1	0.09	0	0	0	0	0	0	0	0	0	0	0	0	0.112	0.433	0.118	0.096	0.379	0.117	0.109	0.415	0.117	0	0	0	0	0	0	0	0	0	0.426	0.388	0.115	0.397	0.358	0.111
1 day, 9:59:16	55	0.551	0.434	0.106	0.554	0.406	0.108	0.466	0.096	0.093	0.456	0.1	0.089	0	0	0	0	0	0	0	0	0	0	0	0	0.112	0.432	0.119	0.096	0.383	0.117	0.11	0.418	0.117	0	0	0	0	0	0	0	0	0	0.425	0.392	0.114	0.397	0.357	0.112
1 day, 10:04:16	54.9	0.561	0.43	0.106	0.551	0.414	0.108	0.463	0.096	0.093	0.457	0.1	0.09	0	0	0	0	0	0	0	0	0	0	0	0	0.113	0.43	0.119	0.096	0.375	0.118	0.11	0.409	0.117	0	0	0	0	0	0	0	0	0	0.425	0.393	0.115	0.397	0.359	0.112
1 day, 10:09:16	55	0.565	0.422	0.106	0.544	0.413	0.108	0.469	0.096	0.093	0.462	0.1	0.089	0	0	0	0	0	0	0	0	0	0	0	0	0.113	0.43	0.119	0.097	0.381	0.118	0.111	0.415	0.117	0	0	0	0	0	0	0	0	0	0.425	0.392	0.114	0.396	0.356	0.112
1 day, 10:14:16	55.1	0.572	0.418	0.106	0.539	0.413	0.108	0.466	0.096	0.093	0.461	0.1	0.089	0	0	0	0	0	0	0	0	0	0	0	0	0.114	0.429	0.119	0.097	0.373	0.118	0.112	0.411	0.117	0	0	0	0	0	0	0	0	0	0.423	0.389	0.115	0.396	0.361	0.112
1 day, 10:19:16	55	0.574	0.428	0.106	0.539	0.419	0.108	0.459	0.097	0.093	0.45	0.1	0.09	0	0	0	0	0	0	0	0	0	0	0	0	0.114	0.428	0.119	0.097	0.373	0.118	0.112	0.405	0.117	0	0	0	0	0	0	0	0	0	0.422	0.388	0.115	0.395	0.353	0.112
1 day, 10:24:16	55.1	0.573	0.425	0.106	0.544	0.404	0.108	0.456	0.096	0.093	0.447	0.1	0.09	0	0	0	0	0	0	0	0	0	0	0	0	0.114	0.426	0.119	0.097	0.37	0.118	0.113	0.406	0.117	0	0	0	0	0	0	0	0	0	0.422	0.388	0.115	0.395	0.35	0.112
1 day, 10:29:16	55.1	0.568	0.421	0.106	0.547	0.395	0.108	0.457	0.097	0.093	0.444	0.1	0.089	0	0	0	0	0	0	0	0	0	0	0	0	0.115	0.426	0.119	0.097	0.369	0.118	0.113	0.4	0.117	0	0	0	0	0	0	0	0	0	0.421	0.381	0.115	0.394	0.349	0.113
1 day, 10:34:16	54.9	0.557	0.416	0.107	0.546	0.402	0.108	0.457	0.096	0.093	0.445	0.1	0.09	0	0	0	0	0	0	0	0	0	0	0	0	0.115	0.424	0.12	0.097	0.367	0.118	0.114	0.398	0.118	0	0	0	0	0	0	0	0	0	0.421	0.381	0.115	0.393	0.348	0.113
1 day, 10:39:16	54.9	0.542	0.409	0.107	0.544	0.408	0.108	0.459	0.097	0.093	0.441	0.1	0.09	0	0	0	0	0	0	0	0	0	0	0	0	0.116	0.425	0.12	0.098	0.366	0.118	0.115	0.4	0.118	0	0	0	0	0	0	0	0	0	0.421	0.386	0.115	0.395	0.347	0.113
1 day, 10:44:16	55	0.525	0.404	0.107	0.538	0.399	0.109	0.454	0.097	0.094	0.441	0.1	0.09	0	0	0	0	0	0	0	0	0	0	0	0	0.116	0.424	0.12	0.098	0.364	0.119	0.116	0.396	0.118	0	0	0	0	0	0	0	0	0	0.419	0.381	0.115	0.394	0.346	0.113
1 day, 10:49:16	55	0.512	0.409	0.107	0.532	0.388	0.109	0.452	0.097	0.093	0.44	0.1	0.09	0	0	0	0	0	0	0	0	0	0	0	0	0.116	0.422	0.12	0.098	0.363	0.119	0.117	0.393	0.118	0	0	0	0	0	0	0	0	0	0.419	0.376	0.115	0.394	0.344	0.113
1 day, 10:54:16	55.1	0.506	0.413	0.107	0.532	0.4	0.109	0.454	0.096	0.093	0.44	0.1	0.09	0	0	0	0	0	0	0	0	0	0	0	0	0.117	0.423	0.12	0.098	0.361	0.119	0.117	0.393	0.118	0	0	0	0	0	0	0	0	0	0.418	0.38	0.115	0.393	0.344	0.113
1 day, 10:59:16	55.1	0.507	0.414	0.107	0.535	0.402	0.109	0.454	0.097	0.094	0.442	0.1	0.09	0	0	0	0	0	0	0	0	0	0	0	0	0.117	0.423	0.12	0.098	0.361	0.119	0.118	0.391	0.118	0	0	0	0	0	0	0	0	0	0.419	0.385	0.116	0.393	0.344	0.113
1 day, 11:04:16	55.1	0.514	0.409	0.107	0.537	0.394	0.109	0.449	0.098	0.093	0.443	0.101	0.09	0	0	0	0	0	0	0	0	0	0	0	0	0.118	0.421	0.12	0.099	0.359	0.119	0.119	0.391	0.118	0	0	0	0	0	0	0	0	0	0.418	0.376	0.116	0.393	0.343	0.113
1 day, 11:09:16	55	0.526	0.406	0.107	0.54	0.386	0.109	0.445	0.097	0.093	0.449	0.101	0.09	0	0	0	0	0	0	0	0	0	0	0	0	0.118	0.42	0.12	0.099	0.358	0.119	0.119	0.388	0.118	0	0	0	0	0	0	0	0	0	0.417	0.37	0.116	0.392	0.343	0.113
1 day, 11:14:16	55	0.536	0.403	0.107	0.548	0.385	0.109	0.451	0.097	0.093	0.462	0.101	0.089	0	0	0	0	0	0	0	0	0	0	0	0	0.119	0.42	0.12	0.099	0.357	0.119	0.12	0.387	0.119	0	0	0	0	0	0	0	0	0	0.419	0.378	0.116	0.392	0.344	0.113
1 day, 11:19:16	55.1	0.539	0.398	0.107	0.561	0.394	0.109	0.451	0.097	0.093	0.457	0.101	0.089	0	0	0	0	0	0	0	0	0	0	0	0	0.119	0.419	0.12	0.099	0.356	0.119	0.121	0.386	0.119	0	0	0	0	0	0	0	0	0	0.418	0.377	0.116	0.393	0.344	0.113
1 day, 11:24:16	55	0.538	0.394	0.107	0.563	0.393	0.109	0.445	0.097	0.093	0.45	0.101	0.09	0	0	0	0	0	0	0	0	0	0	0	0	0.12	0.417	0.12	0.099	0.355	0.119	0.122	0.381	0.118	0	0	0	0	0	0	0	0	0	0.419	0.365	0.116	0.392	0.347	0.113
1 day, 11:29:16	55	0.543	0.4	0.108	0.571	0.39	0.109	0.448	0.097	0.093	0.448	0.101	0.089	0	0	0	0	0	0	0	0	0	0	0	0	0.12	0.417	0.12	0.1	0.353	0.119	0.123	0.383	0.119	0	0	0	0	0	0	0	0	0	0.418	0.369	0.116	0.391	0.343	0.113
1 day, 11:34:16	54.9	0.543	0.401	0.108	0.579	0.382	0.109	0.453	0.097	0.093	0.445	0.101	0.09	0	0	0	0	0	0	0	0	0	0	0	0	0.121	0.418	0.121	0.1	0.353	0.12	0.124	0.384	0.119	0	0	0	0	0	0	0	0	0	0.418	0.371	0.116	0.391	0.346	0.113
1 day, 11:39:16	55.1	0.537	0.402	0.108	0.576	0.378	0.11	0.443	0.098	0.094	0.44	0.101	0.09	0	0	0	0	0	0	0	0	0	0	0	0	0.122	0.415	0.121	0.1	0.351	0.12	0.125	0.376	0.119	0	0	0	0	0	0	0	0	0	0.419	0.364	0.117	0.391	0.344	0.113
1 day, 11:44:16	55.1	0.533	0.402	0.108	0.573	0.389	0.11	0.443	0.098	0.094	0.446	0.101	0.09	0	0	0	0	0	0	0	0	0	0	0	0	0.122	0.414	0.121	0.101	0.351	0.12	0.126	0.376	0.119	0	0	0	0	0	0	0	0	0	0.418	0.358	0.117	0.39	0.341	0.113
1 day, 11:49:16	55.1	0.525	0.398	0.108	0.557	0.383	0.11	0.444	0.098	0.093	0.448	0.101	0.09	0	0	0	0	0	0	0	0	0	0	0	0	0.123	0.414	0.121	0.101	0.35	0.12	0.127	0.377	0.119	0	0	0	0	0	0	0	0	0	0.418	0.363	0.117	0.391	0.338	0.113
1 day, 11:54:16	55	0.524	0.393	0.108	0.557	0.377	0.11	0.443	0.098	0.093	0.45	0.101	0.089	0	0	0	0	0	0	0	0	0	0	0	0	0.124	0.413	0.121	0.101	0.349	0.12	0.128	0.376	0.119	0	0	0	0	0	0	0	0	0	0.419	0.359	0.117	0.39	0.336	0.114
1 day, 11:59:16	54.9	0.514	0.389	0.108	0.556	0.37	0.11	0.447	0.098	0.093	0.458	0.102	0.09	0	0	0	0	0	0	0	0	0	0	0	0	0.125	0.414	0.121	0.102	0.347	0.12	0.129	0.374	0.119	0	0	0	0	0	0	0	0	0	0.417	0.357	0.117	0.389	0.337	0.114
1 day, 12:04:16	55	0.497	0.389	0.108	0.543	0.379	0.11	0.445	0.098	0.094	0.45	0.102	0.09	0	0	0	0	0	0	0	0	0	0	0	0	0.125	0.412	0.121	0.102	0.347	0.12	0.13	0.37	0.12	0	0	0	0	0	0	0	0	0	0.417	0.359	0.117	0.389	0.34	0.114
1 day, 12:09:16	55.1	0.487	0.388	0.109	0.529	0.372	0.11	0.437	0.098	0.094	0.44	0.102	0.09	0	0	0	0	0	0	0	0	0	0	0	0	0.126	0.411	0.121	0.102	0.346	0.12	0.131	0.37	0.12	0	0	0	0	0	0	0	0	0	0.417	0.353	0.117	0.389	0.334	0.113
1 day, 12:14:16	55.1	0.481	0.378	0.109	0.521	0.366	0.111	0.434	0.098	0.093	0.438	0.102	0.09	0	0	0	0	0	0	0	0	0	0	0	0	0.127	0.409	0.121	0.102	0.345	0.12	0.132	0.366	0.12	0	0	0	0	0	0	0	0	0	0.418	0.344	0.117	0.389	0.335	0.113
1 day, 12:19:16	54.9	0.484	0.384	0.109	0.521	0.382	0.111	0.44	0.098	0.094	0.441	0.102	0.09	0	0	0	0	0	0	0	0	0	0	0	0	0.128	0.41	0.121	0.103	0.344	0.12	0.133	0.365	0.12	0	0	0	0	0	0	0	0	0	0.417	0.354	0.117	0.389	0.332	0.113
1 day, 12:24:16	55	0.487	0.388	0.109	0.525	0.381	0.111	0.446	0.098	0.093	0.44	0.102	0.09	0	0	0	0	0	0	0	0	0	0	0	0	0.128	0.412	0.121	0.103	0.342	0.121	0.134	0.369	0.12	0	0	0	0	0	0	0	0	0	0.416	0.353	0.117	0.389	0.331	0.114
1 day, 12:29:16	55.1	0.488	0.39	0.109	0.525	0.363	0.111	0.432	0.098	0.094	0.434	0.102	0.09	0	0	0	0	0	0	0	0	0	0	0	0	0.129	0.407	0.122	0.104	0.342	0.121	0.136	0.359	0.12	0	0	0	0	0	0	0	0	0	0.417	0.34	0.118	0.387	0.329	0.114
1 day, 12:34:16	55	0.491	0.392	0.109	0.532	0.363	0.111	0.441	0.098	0.093	0.439	0.102	0.09	0	0	0	0	0	0	0	0	0	0	0	0	0.13	0.409	0.122	0.104	0.341	0.121	0.137	0.364	0.12	0	0	0	0	0	0	0	0	0	0.415	0.349	0.118	0.387	0.328	0.113
1 day, 12:39:16	55	0.487	0.392	0.109	0.54	0.363	0.111	0.434	0.098	0.094	0.438	0.103	0.09	0	0	0	0	0	0	0	0	0	0	0	0	0.131	0.407	0.122	0.104	0.341	0.121	0.138	0.359	0.12	0	0	0	0	0	0	0	0	0	0.416	0.348	0.118	0.387	0.329	0.114
1 day, 12:44:16	55	0.491	0.396	0.109	0.549	0.376	0.111	0.438	0.098	0.093	0.45	0.103	0.09	0	0	0	0	0	0	0	0	0	0	0	0	0.132	0.407	0.122	0.105	0.339	0.121	0.139	0.363	0.12	0	0	0	0	0	0	0	0	0	0.416	0.343	0.118	0.387	0.327	0.114
1 day, 12:49:16	55.1	0.492	0.396	0.109	0.551	0.366	0.111	0.436	0.098	0.093	0.458	0.103	0.09	0	0	0	0	0	0	0	0	0	0	0	0	0.133	0.407	0.122	0.105	0.339	0.121	0.14	0.353	0.12	0	0	0	0	0	0	0	0	0	0.416	0.342	0.118	0.387	0.327	0.114
1 day, 12:54:16	55	0.495	0.392	0.109	0.542	0.357	0.111	0.434	0.099	0.093	0.453	0.103	0.09	0	0	0	0	0	0	0	0	0	0	0	0	0.133	0.406	0.122	0.106	0.338	0.121	0.141	0.362	0.12	0	0	0	0	0	0	0	0	0	0.416	0.349	0.118	0.386	0.326	0.114
1 day, 12:59:16	54.9	0.497	0.388	0.109	0.533	0.358	0.111	0.433	0.099	0.093	0.446	0.103	0.09	0	0	0	0	0	0	0	0	0	0	0	0	0.134	0.407	0.122	0.106	0.337	0.121	0.142	0.352	0.12	0	0	0	0	0	0	0	0	0	0.416	0.34	0.118	0.388	0.325	0.114
1 day, 13:04:16	55	0.496	0.385	0.11	0.531	0.359	0.112	0.435	0.099	0.093	0.442	0.103	0.09	0	0	0	0	0	0	0	0	0	0	0	0	0.136	0.407	0.122	0.107	0.336	0.121	0.143	0.36	0.12	0	0	0	0	0	0	0	0	0	0.417	0.336	0.118	0.385	0.324	0.115
1 day, 13:09:16	55.1	0.492	0.381	0.11	0.53	0.364	0.112	0.433	0.099	0.094	0.434	0.104	0.09	0	0	0	0	0	0	0	0	0	0	0	0	0.137	0.407	0.122	0.107	0.335	0.121	0.145	0.355	0.121	0	0	0	0	0	0	0	0	0	0.417	0.344	0.119	0.387	0.324	0.115
1 day, 13:14:16	55	0.484	0.375	0.11	0.533	0.364	0.112	0.431	0.099	0.094	0.43	0.104	0.09	0	0	0	0	0	0	0	0	0	0	0	0	0.137	0.407	0.122	0.108	0.335	0.121	0.146	0.356	0.121	0	0	0	0	0	0	0	0	0	0.415	0.338	0.119	0.386	0.323	0.115
1 day, 13:19:16	55.1	0.478	0.372	0.11	0.538	0.363	0.112	0.433	0.099	0.094	0.434	0.104	0.09	0	0	0	0	0	0	0	0	0	0	0	0	0.138	0.408	0.122	0.108	0.334	0.122	0.147	0.356	0.121	0	0	0	0	0	0	0	0	0	0.414	0.337	0.119	0.386	0.323	0.115
1 day, 13:24:16	55	0.472	0.37	0.11	0.55	0.362	0.112	0.434	0.099	0.094	0.44	0.104	0.09	0	0	0	0	0	0	0	0	0	0	0	0	0.139	0.408	0.122	0.109	0.334	0.121	0.148	0.351	0.121	0	0	0	0	0	0	0	0	0	0.415	0.343	0.119	0.387	0.322	0.115
1 day, 13:29:16	55.1	0.466	0.365	0.11	0.558	0.349	0.112	0.43	0.099	0.093	0.443	0.104	0.09	0	0	0	0	0	0	0	0	0	0	0	0	0.14	0.406	0.122	0.109	0.333	0.121	0.15	0.353	0.121	0	0	0	0	0	0	0	0	0	0.415	0.343	0.119	0.386	0.321	0.115
1 day, 13:34:16	55.1	0.463	0.361	0.11	0.567	0.35	0.112	0.427	0.1	0.093	0.445	0.104	0.09	0	0	0	0	0	0	0	0	0	0	0	0	0.141	0.403	0.122	0.11	0.332	0.121	0.151	0.344	0.121	0	0	0	0	0	0	0	0	0	0.414	0.331	0.119	0.385	0.321	0.115
1 day, 13:39:16	55	0.463	0.377	0.11	0.562	0.362	0.112	0.428	0.1	0.093	0.446	0.104	0.09	0	0	0	0	0	0	0	0	0	0	0	0	0.142	0.405	0.123	0.111	0.331	0.121	0.152	0.353	0.121	0	0	0	0	0	0	0	0	0	0.414	0.334	0.119	0.385	0.32	0.115
1 day, 13:44:16	55.1	0.463	0.374	0.11	0.549	0.363	0.113	0.424	0.1	0.094	0.44	0.105	0.09	0	0	0	0	0	0	0	0	0	0	0	0	0.143	0.404	0.123	0.111	0.331	0.122	0.154	0.345	0.121	0	0	0	0	0	0	0	0	0	0.415	0.34	0.119	0.384	0.32	0.115
1 day, 13:49:16	55.1	0.466	0.375	0.11	0.54	0.36	0.113	0.421	0.1	0.094	0.437	0.105	0.09	0	0	0	0	0	0	0	0	0	0	0	0	0.144	0.403	0.123	0.112	0.33	0.122	0.155	0.348	0.121	0	0	0	0	0	0	0	0	0	0.413	0.328	0.119	0.384	0.319	0.115
1 day, 13:54:16	55.1	0.466	0.378	0.111	0.533	0.353	0.113	0.421	0.101	0.094	0.434	0.106	0.09	0	0	0	0	0	0	0	0	0	0	0	0	0.145	0.405	0.123	0.113	0.33	0.122	0.157	0.342	0.122	0	0	0	0	0	0	0	0	0	0.413	0.33	0.12	0.383	0.32	0.116
1 day, 13:59:16	55.1	0.465	0.379	0.111	0.536	0.352	0.113	0.415	0.101	0.094	0.432	0.106	0.09	0	0	0	0	0	0	0	0	0	0	0	0	0.146	0.403	0.123	0.114	0.329	0.122	0.158	0.345	0.122	0	0	0	0	0	0	0	0	0	0.411	0.331	0.12	0.384	0.318	0.116
1 day, 14:04:16	55	0.466	0.382	0.111	0.542	0.359	0.113	0.415	0.101	0.094	0.43	0.106	0.09	0	0	0	0	0	0	0	0	0	0	0	0	0.148	0.402	0.123	0.114	0.328	0.122	0.16	0.339	0.122	0	0	0	0	0	0	0	0	0	0.412	0.322	0.12	0.383	0.318	0.116
1 day, 14:09:16	55	0.469	0.379	0.111	0.549	0.358	0.113	0.418	0.101	0.094	0.431	0.106	0.09	0	0	0	0	0	0	0	0	0	0	0	0	0.148	0.401	0.123	0.115	0.327	0.122	0.161	0.344	0.122	0	0	0	0	0	0	0	0	0	0.412	0.326	0.12	0.383	0.317	0.116
1 day, 14:14:16	54.9	0.473	0.378	0.111	0.548	0.356	0.113	0.419	0.101	0.094	0.435	0.106	0.089	0	0	0	0	0	0	0	0	0	0	0	0	0.15	0.402	0.123	0.116	0.327	0.122	0.162	0.338	0.122	0	0	0	0	0	0	0	0	0	0.413	0.331	0.12	0.384	0.316	0.116
1 day, 14:19:16	55	0.474	0.375	0.111	0.539	0.343	0.113	0.416	0.101	0.093	0.435	0.107	0.089	0	0	0	0	0	0	0	0	0	0	0	0	0.151	0.401	0.123	0.117	0.326	0.122	0.164	0.342	0.122	0	0	0	0	0	0	0	0	0	0.413	0.323	0.12	0.383	0.316	0.116
1 day, 14:24:16	55.1	0.474	0.37	0.111	0.529	0.347	0.113	0.414	0.102	0.094	0.445	0.107	0.09	0	0	0	0	0	0	0	0	0	0	0	0	0.152	0.399	0.123	0.117	0.326	0.122	0.166	0.338	0.122	0	0	0	0	0	0	0	0	0	0.413	0.324	0.12	0.383	0.315	0.116
1 day, 14:29:16	55	0.476	0.371	0.111	0.523	0.347	0.114	0.414	0.102	0.094	0.445	0.107	0.09	0	0	0	0	0	0	0	0	0	0	0	0	0.153	0.398	0.124	0.118	0.325	0.122	0.167	0.338	0.122	0	0	0	0	0	0	0	0	0	0.412	0.322	0.12	0.383	0.315	0.116
1 day, 14:34:16	55.1	0.477	0.362	0.112	0.518	0.342	0.114	0.416	0.102	0.094	0.446	0.107	0.09	0	0	0	0	0	0	0	0	0	0	0	0	0.154	0.397	0.124	0.119	0.325	0.122	0.169	0.338	0.122	0	0	0	0	0	0	0	0	0	0.413	0.32	0.12	0.383	0.314	0.116
1 day, 14:39:16	55	0.474	0.357	0.111	0.522	0.338	0.114	0.421	0.102	0.094	0.438	0.108	0.09	0	0	0	0	0	0	0	0	0	0	0	0	0.156	0.4	0.124	0.12	0.324	0.122	0.171	0.334	0.122	0	0	0	0	0	0	0	0	0	0.411	0.317	0.12	0.382	0.313	0.116
1 day, 14:44:16	55	0.464	0.349	0.112	0.527	0.332	0.114	0.417	0.102	0.094	0.435	0.108	0.09	0	0	0	0	0	0	0	0	0	0	0	0	0.157	0.398	0.124	0.12	0.324	0.122	0.172	0.338	0.122	0	0	0	0	0	0	0	0	0	0.413	0.325	0.12	0.382	0.313	0.116
1 day, 14:49:16	54.9	0.458	0.347	0.112	0.537	0.337	0.114	0.418	0.103	0.094	0.429	0.108	0.09	0	0	0	0	0	0	0	0	0	0	0	0	0.159	0.396	0.124	0.121	0.323	0.122	0.174	0.333	0.122	0	0	0	0	0	0	0	0	0	0.412	0.319	0.121	0.382	0.313	0.117
1 day, 14:54:16	54.9	0.446	0.347	0.112	0.541	0.345	0.114	0.417	0.103	0.094	0.427	0.108	0.09	0	0	0	0	0	0	0	0	0	0	0	0	0.16	0.396	0.124	0.122	0.323	0.123	0.176	0.336	0.123	0	0	0	0	0	0	0	0	0	0.413	0.317	0.121	0.382	0.312	0.116
1 day, 14:59:16	55	0.436	0.348	0.112	0.541	0.336	0.114	0.43	0.103	0.094	0.427	0.109	0.09	0	0	0	0	0	0	0	0	0	0	0	0	0.161	0.398	0.124	0.123	0.322	0.122	0.177	0.336	0.122	0	0	0	0	0	0	0	0	0	0.413	0.327	0.121	0.382	0.312	0.116
1 day, 15:04:16	55	0.427	0.346	0.112	0.53	0.334	0.114	0.422	0.103	0.094	0.433	0.11	0.09	0	0	0	0	0	0	0	0	0	0	0	0	0.163	0.396	0.124	0.124	0.322	0.123	0.179	0.332	0.123	0	0	0	0	0	0	0	0	0	0.413	0.325	0.121	0.382	0.312	0.116
1 day, 15:09:16	55	0.414	0.354	0.112	0.524	0.335	0.114	0.418	0.103	0.094	0.434	0.11	0.09	0	0	0	0	0	0	0	0	0	0	0	0	0.164	0.394	0.124	0.124	0.321	0.123	0.182	0.331	0.123	0	0	0	0	0	0	0	0	0	0.412	0.315	0.121	0.382	0.311	0.117
1 day, 15:14:16	54.9	0.408	0.351	0.112	0.53	0.334	0.114	0.428	0.104	0.094	0.435	0.11	0.09	0	0	0	0	0	0	0	0	0	0	0	0	0.165	0.397	0.124	0.125	0.32	0.123	0.183	0.329	0.123	0	0	0	0	0	0	0	0	0	0.412	0.32	0.121	0.381	0.31	0.116
1 day, 15:19:16	55	0.401	0.348	0.112	0.536	0.334	0.115	0.433	0.104	0.094	0.438	0.11	0.09	0	0	0	0	0	0	0	0	0	0	0	0	0.167	0.397	0.124	0.126	0.32	0.123	0.185	0.332	0.123	0	0	0	0	0	0	0	0	0	0.411	0.325	0.121	0.38	0.311	0.116
1 day, 15:24:16	55.1	0.399	0.348	0.113	0.539	0.337	0.115	0.432	0.104	0.094	0.43	0.111	0.09	0	0	0	0	0	0	0	0	0	0	0	0	0.168	0.397	0.124	0.127	0.32	0.123	0.187	0.332	0.123	0	0	0	0	0	0	0	0	0	0.411	0.317	0.121	0.381	0.311	0.116
1 day, 15:29:16	55.1	0.398	0.35	0.112	0.541	0.34	0.115	0.433	0.105	0.094	0.426	0.111	0.09	0	0	0	0	0	0	0	0	0	0	0	0	0.17	0.397	0.124	0.128	0.319	0.123	0.188	0.328	0.123	0	0	0	0	0	0	0	0	0	0.412	0.315	0.121	0.381	0.31	0.116
1 day, 15:34:16	55	0.396	0.351	0.112	0.53	0.337	0.115	0.436	0.105	0.094	0.426	0.111	0.09	0	0	0	0	0	0	0	0	0	0	0	0	0.172	0.395	0.124	0.129	0.32	0.123	0.19	0.33	0.123	0	0	0	0	0	0	0	0	0	0.412	0.318	0.122	0.38	0.309	0.117
1 day, 15:39:16	55	0.399	0.357	0.113	0.526	0.334	0.115	0.432	0.105	0.094	0.423	0.112	0.09	0	0	0	0	0	0	0	0	0	0	0	0	0.173	0.395	0.125	0.13	0.318	0.123	0.192	0.328	0.123	0	0	0	0	0	0	0	0	0	0.411	0.315	0.122	0.379	0.309	0.117
1 day, 15:44:16	55	0.4	0.353	0.113	0.526	0.339	0.115	0.439	0.105	0.094	0.427	0.112	0.09	0	0	0	0	0	0	0	0	0	0	0	0	0.175	0.397	0.125	0.13	0.318	0.123	0.194	0.33	0.123	0	0	0	0	0	0	0	0	0	0.411	0.317	0.122	0.38	0.31	0.117
1 day, 15:49:16	54.9	0.4	0.353	0.113	0.531	0.338	0.116	0.431	0.106	0.094	0.423	0.113	0.09	0	0	0	0	0	0	0	0	0	0	0	0	0.176	0.396	0.125	0.132	0.318	0.124	0.196	0.33	0.123	0	0	0	0	0	0	0	0	0	0.411	0.319	0.122	0.379	0.309	0.117
1 day, 15:54:16	54.9	0.402	0.355	0.113	0.533	0.336	0.115	0.425	0.106	0.094	0.425	0.113	0.09	0	0	0	0	0	0	0	0	0	0	0	0	0.178	0.396	0.125	0.133	0.317	0.123	0.198	0.326	0.123	0	0	0	0	0	0	0	0	0	0.41	0.312	0.122	0.379	0.308	0.117
1 day, 15:59:16	54.9	0.403	0.353	0.113	0.521	0.331	0.115	0.425	0.106	0.094	0.433	0.113	0.09	0	0	0	0	0	0	0	0	0	0	0	0	0.18	0.394	0.125	0.134	0.316	0.123	0.2	0.327	0.123	0	0	0	0	0	0	0	0	0	0.41	0.314	0.122	0.38	0.308	0.117
1 day, 16:04:16	55	0.405	0.355	0.113	0.519	0.335	0.115	0.421	0.107	0.094	0.433	0.114	0.09	0	0	0	0	0	0	0	0	0	0	0	0	0.181	0.396	0.125	0.134	0.316	0.123	0.202	0.324	0.123	0	0	0	0	0	0	0	0	0	0.41	0.316	0.122	0.38	0.306	0.117
1 day, 16:09:16	54.9	0.402	0.358	0.113	0.518	0.339	0.116	0.42	0.107	0.094	0.436	0.114	0.09	0	0	0	0	0	0	0	0	0	0	0	0	0.184	0.396	0.125	0.135	0.315	0.124	0.204	0.326	0.124	0	0	0	0	0	0	0	0	0	0.409	0.311	0.122	0.38	0.307	0.117
1 day, 16:14:16	55	0.4	0.358	0.114	0.528	0.337	0.116	0.417	0.108	0.094	0.439	0.115	0.09	0	0	0	0	0	0	0	0	0	0	0	0	0.185	0.395	0.126	0.136	0.315	0.124	0.206	0.325	0.124	0	0	0	0	0	0	0	0	0	0.409	0.312	0.122	0.379	0.307	0.117
1 day, 16:19:16	54.9	0.399	0.362	0.114	0.536	0.332	0.116	0.417	0.108	0.094	0.44	0.115	0.09	0	0	0	0	0	0	0	0	0	0	0	0	0.187	0.396	0.126	0.137	0.315	0.124	0.208	0.323	0.124	0	0	0	0	0	0	0	0	0	0.409	0.311	0.122	0.379	0.306	0.117
1 day, 16:24:16	54.9	0.394	0.364	0.114	0.538	0.329	0.116	0.418	0.108	0.094	0.44	0.116	0.09	0	0	0	0	0	0	0	0	0	0	0	0	0.189	0.397	0.126	0.138	0.314	0.124	0.21	0.323	0.124	0	0	0	0	0	0	0	0	0	0.41	0.309	0.122	0.379	0.305	0.117
1 day, 16:29:16	55.1	0.388	0.361	0.114	0.532	0.328	0.116	0.415	0.108	0.094	0.439	0.116	0.09	0	0	0	0	0	0	0	0	0	0	0	0	0.191	0.395	0.126	0.139	0.314	0.124	0.211	0.324	0.124	0	0	0	0	0	0	0	0	0	0.411	0.309	0.123	0.378	0.306	0.117
1 day, 16:34:16	55	0.384	0.362	0.114	0.529	0.326	0.117	0.413	0.109	0.094	0.433	0.117	0.09	0	0	0	0	0	0	0	0	0	0	0	0	0.193	0.395	0.126	0.141	0.314	0.124	0.214	0.321	0.124	0	0	0	0	0	0	0	0	0	0.411	0.31	0.123	0.377	0.305	0.117
1 day, 16:39:16	55.1	0.38	0.358	0.114	0.527	0.322	0.116	0.408	0.109	0.094	0.423	0.117	0.09	0	0	0	0	0	0	0	0	0	0	0	0	0.195	0.394	0.126	0.142	0.313	0.124	0.216	0.323	0.124	0	0	0	0	0	0	0	0	0	0.411	0.305	0.123	0.377	0.305	0.118
1 day, 16:44:16	55	0.377	0.357	0.114	0.533	0.32	0.116	0.409	0.11	0.094	0.421	0.118	0.09	0	0	0	0	0	0	0	0	0	0	0	0	0.197	0.396	0.126	0.142	0.313	0.124	0.217	0.322	0.124	0	0	0	0	0	0	0	0	0	0.41	0.307	0.123	0.377	0.305	0.118
1 day, 16:49:16	55	0.374	0.36	0.114	0.54	0.326	0.116	0.41	0.11	0.094	0.427	0.118	0.09	0	0	0	0	0	0	0	0	0	0	0	0	0.2	0.395	0.126	0.144	0.312	0.123	0.22	0.32	0.124	0	0	0	0	0	0	0	0	0	0.411	0.308	0.123	0.377	0.307	0.117
1 day, 16:54:16	55	0.371	0.362	0.114	0.533	0.321	0.117	0.409	0.111	0.094	0.427	0.119	0.09	0	0	0	0	0	0	0	0	0	0	0	0	0.201	0.394	0.126	0.145	0.312	0.124	0.221	0.321	0.124	0	0	0	0	0	0	0	0	0	0.411	0.305	0.123	0.378	0.305	0.118
1 day, 16:59:16	55	0.369	0.351	0.114	0.53	0.311	0.117	0.407	0.111	0.094	0.424	0.119	0.09	0	0	0	0	0	0	0	0	0	0	0	0	0.203	0.394	0.126	0.146	0.311	0.124	0.223	0.32	0.124	0	0	0	0	0	0	0	0	0	0.411	0.303	0.123	0.378	0.304	0.118
1 day, 17:04:16	55.1	0.37	0.35	0.114	0.531	0.323	0.117	0.415	0.111	0.094	0.425	0.12	0.09	0	0	0	0	0	0	0	0	0	0	0	0	0.206	0.396	0.126	0.147	0.311	0.124	0.225	0.319	0.124	0	0	0	0	0	0	0	0	0	0.411	0.309	0.123	0.379	0.305	0.118
1 day, 17:09:16	55.1	0.371	0.35	0.114	0.537	0.325	0.117	0.415	0.112	0.094	0.424	0.121	0.09	0	0	0	0	0	0	0	0	0	0	0	0	0.208	0.397	0.126	0.148	0.311	0.124	0.227	0.319	0.125	0	0	0	0	0	0	0	0	0	0.409	0.311	0.123	0.379	0.303	0.118
1 day, 17:14:16	55.1	0.37	0.343	0.115	0.534	0.324	0.117	0.414	0.112	0.094	0.415	0.121	0.09	0	0	0	0	0	0	0	0	0	0	0	0	0.21	0.394	0.126	0.149	0.311	0.124	0.228	0.318	0.124	0	0	0	0	0	0	0	0	0	0.408	0.306	0.123	0.378	0.303	0.118
1 day, 17:19:16	55	0.371	0.337	0.114	0.531	0.328	0.117	0.421	0.113	0.094	0.413	0.122	0.09	0	0	0	0	0	0	0	0	0	0	0	0	0.212	0.393	0.127	0.151	0.31	0.124	0.23	0.317	0.124	0	0	0	0	0	0	0	0	0	0.41	0.305	0.123	0.38	0.303	0.118
1 day, 17:24:16	55.1	0.372	0.334	0.114	0.525	0.329	0.117	0.422	0.113	0.094	0.419	0.122	0.09	0	0	0	0	0	0	0	0	0	0	0	0	0.214	0.391	0.126	0.152	0.31	0.124	0.231	0.318	0.125	0	0	0	0	0	0	0	0	0	0.409	0.306	0.124	0.379	0.304	0.118
1 day, 17:29:16	55	0.374	0.333	0.114	0.534	0.322	0.117	0.426	0.114	0.094	0.416	0.123	0.09	0	0	0	0	0	0	0	0	0	0	0	0	0.216	0.393	0.127	0.153	0.309	0.124	0.233	0.317	0.124	0	0	0	0	0	0	0	0	0	0.409	0.301	0.124	0.378	0.302	0.118
1 day, 17:34:16	55.1	0.375	0.332	0.115	0.531	0.315	0.117	0.426	0.114	0.094	0.419	0.124	0.09	0	0	0	0	0	0	0	0	0	0	0	0	0.219	0.394	0.127	0.155	0.31	0.124	0.234	0.316	0.125	0	0	0	0	0	0	0	0	0	0.41	0.305	0.124	0.379	0.302	0.118
1 day, 17:39:16	55.1	0.378	0.337	0.115	0.527	0.325	0.117	0.434	0.115	0.094	0.424	0.124	0.09	0	0	0	0	0	0	0	0	0	0	0	0	0.221	0.396	0.127	0.156	0.309	0.124	0.235	0.318	0.125	0	0	0	0	0	0	0	0	0	0.408	0.305	0.124	0.379	0.304	0.118
1 day, 17:44:16	55.1	0.381	0.331	0.115	0.528	0.32	0.118	0.434	0.116	0.094	0.426	0.125	0.09	0	0	0	0	0	0	0	0	0	0	0	0	0.224	0.395	0.127	0.158	0.308	0.124	0.237	0.315	0.125	0	0	0	0	0	0	0	0	0	0.407	0.3	0.124	0.379	0.3	0.119
1 day, 17:49:16	55	0.381	0.33	0.115	0.528	0.31	0.118	0.421	0.116	0.094	0.428	0.126	0.09	0	0	0	0	0	0	0	0	0	0	0	0	0.226	0.392	0.127	0.16	0.309	0.124	0.238	0.314	0.125	0	0	0	0	0	0	0	0	0	0.408	0.3	0.124	0.38	0.299	0.119
1 day, 17:54:16	54.9	0.38	0.336	0.115	0.519	0.311	0.118	0.405	0.117	0.094	0.431	0.127	0.09	0	0	0	0	0	0	0	0	0	0	0	0	0.228	0.388	0.127	0.161	0.308	0.125	0.24	0.314	0.125	0	0	0	0	0	0	0	0	0	0.407	0.296	0.124	0.38	0.299	0.119
1 day, 17:59:16	55	0.382	0.327	0.115	0.522	0.317	0.118	0.408	0.117	0.094	0.436	0.127	0.09	0	0	0	0	0	0	0	0	0	0	0	0	0.231	0.39	0.127	0.163	0.307	0.125	0.241	0.314	0.125	0	0	0	0	0	0	0	0	0	0.408	0.295	0.124	0.379	0.299	0.119
1 day, 18:04:16	55.1	0.385	0.329	0.115	0.528	0.32	0.118	0.414	0.118	0.094	0.437	0.128	0.09	0	0	0	0	0	0	0	0	0	0	0	0	0.232	0.393	0.127	0.164	0.307	0.124	0.242	0.313	0.125	0	0	0	0	0	0	0	0	0	0.407	0.298	0.124	0.378	0.297	0.119
1 day, 18:09:16	55.1	0.384	0.326	0.116	0.523	0.314	0.118	0.41	0.118	0.094	0.434	0.129	0.09	0	0	0	0	0	0	0	0	0	0	0	0	0.235	0.391	0.127	0.166	0.306	0.125	0.244	0.314	0.125	0	0	0	0	0	0	0	0	0	0.406	0.299	0.124	0.378	0.298	0.119
1 day, 18:14:16	55.1	0.384	0.323	0.115	0.519	0.313	0.118	0.406	0.119	0.094	0.426	0.13	0.09	0	0	0	0	0	0	0	0	0	0	0	0	0.237	0.389	0.128	0.168	0.307	0.125	0.244	0.313	0.126	0	0	0	0	0	0	0	0	0	0.407	0.296	0.124	0.378	0.298	0.119
1 day, 18:19:16	55.1	0.383	0.322	0.115	0.521	0.316	0.118	0.406	0.119	0.094	0.423	0.131	0.09	0	0	0	0	0	0	0	0	0	0	0	0	0.239	0.388	0.128	0.169	0.306	0.125	0.245	0.312	0.126	0	0	0	0	0	0	0	0	0	0.406	0.299	0.124	0.378	0.297	0.119
1 day, 18:24:16	55.1	0.382	0.329	0.116	0.516	0.313	0.119	0.403	0.12	0.094	0.424	0.131	0.09	0	0	0	0	0	0	0	0	0	0	0	0	0.241	0.387	0.128	0.171	0.306	0.125	0.246	0.312	0.126	0	0	0	0	0	0	0	0	0	0.408	0.298	0.124	0.378	0.297	0.119
1 day, 18:29:16	55.1	0.381	0.332	0.116	0.517	0.315	0.118	0.411	0.121	0.094	0.422	0.132	0.09	0	0	0	0	0	0	0	0	0	0	0	0	0.245	0.39	0.128	0.172	0.305	0.125	0.249	0.312	0.126	0	0	0	0	0	0	0	0	0	0.408	0.293	0.124	0.378	0.297	0.119
1 day, 18:34:16	55.1	0.379	0.325	0.116	0.518	0.317	0.119	0.404	0.121	0.094	0.417	0.133	0.09	0	0	0	0	0	0	0	0	0	0	0	0	0.246	0.387	0.128	0.174	0.305	0.125	0.248	0.311	0.126	0	0	0	0	0	0	0	0	0	0.407	0.292	0.124	0.379	0.296	0.119
1 day, 18:39:16	55.1	0.378	0.326	0.116	0.521	0.321	0.119	0.414	0.122	0.094	0.419	0.134	0.09	0	0	0	0	0	0	0	0	0	0	0	0	0.249	0.392	0.128	0.176	0.304	0.126	0.251	0.311	0.126	0	0	0	0	0	0	0	0	0	0.408	0.295	0.125	0.377	0.296	0.119
1 day, 18:44:16	55.1	0.375	0.328	0.116	0.517	0.319	0.119	0.414	0.123	0.094	0.417	0.135	0.09	0	0	0	0	0	0	0	0	0	0	0	0	0.251	0.392	0.128	0.178	0.304	0.126	0.252	0.311	0.126	0	0	0	0	0	0	0	0	0	0.406	0.297	0.125	0.379	0.296	0.12
1 day, 18:49:16	55.1	0.374	0.33	0.116	0.523	0.322	0.119	0.416	0.124	0.094	0.417	0.136	0.09	0	0	0	0	0	0	0	0	0	0	0	0	0.253	0.393	0.128	0.18	0.304	0.126	0.254	0.311	0.126	0	0	0	0	0	0	0	0	0	0.407	0.296	0.125	0.377	0.296	0.12
1 day, 18:54:16	55.1	0.373	0.325	0.116	0.522	0.319	0.119	0.411	0.124	0.094	0.418	0.137	0.09	0	0	0	0	0	0	0	0	0	0	0	0	0.256	0.391	0.128	0.182	0.304	0.126	0.254	0.31	0.126	0	0	0	0	0	0	0	0	0	0.406	0.297	0.125	0.379	0.295	0.12
1 day, 18:59:16	55.1	0.372	0.328	0.116	0.523	0.315	0.119	0.411	0.125	0.094	0.418	0.138	0.09	0	0	0	0	0	0	0	0	0	0	0	0	0.256	0.392	0.128	0.184	0.303	0.126	0.256	0.31	0.126	0	0	0	0	0	0	0	0	0	0.407	0.296	0.125	0.378	0.295	0.12
1 day, 19:04:16	55.1	0.371	0.33	0.116	0.526	0.313	0.119	0.402	0.126	0.095	0.416	0.139	0.09	0	0	0	0	0	0	0	0	0	0	0	0	0.258	0.387	0.128	0.186	0.303	0.126	0.257	0.31	0.126	0	0	0	0	0	0	0	0	0	0.407	0.289	0.125	0.377	0.295	0.12
1 day, 19:09:16	55.1	0.37	0.328	0.116	0.521	0.316	0.119	0.404	0.127	0.094	0.433	0.14	0.09	0	0	0	0	0	0	0	0	0	0	0	0	0.26	0.387	0.128	0.188	0.304	0.126	0.259	0.31	0.126	0	0	0	0	0	0	0	0	0	0.407	0.293	0.125	0.377	0.295	0.12
1 day, 19:14:16	55	0.371	0.322	0.116	0.521	0.309	0.119	0.408	0.128	0.094	0.441	0.141	0.09	0	0	0	0	0	0	0	0	0	0	0	0	0.264	0.389	0.129	0.19	0.303	0.126	0.261	0.309	0.127	0	0	0	0	0	0	0	0	0	0.407	0.295	0.125	0.377	0.294	0.12
1 day, 19:19:16	55	0.37	0.32	0.117	0.516	0.306	0.119	0.398	0.128	0.095	0.444	0.142	0.09	0	0	0	0	0	0	0	0	0	0	0	0	0.264	0.385	0.129	0.192	0.303	0.126	0.262	0.309	0.127	0	0	0	0	0	0	0	0	0	0.408	0.29	0.126	0.376	0.294	0.12
1 day, 19:24:16	55	0.37	0.321	0.117	0.518	0.312	0.119	0.391	0.129	0.095	0.443	0.143	0.091	0	0	0	0	0	0	0	0	0	0	0	0	0.266	0.386	0.129	0.194	0.303	0.127	0.263	0.309	0.127	0	0	0	0	0	0	0	0	0	0.407	0.29	0.126	0.377	0.295	0.121
1 day, 19:29:16	55	0.368	0.325	0.117	0.515	0.307	0.119	0.387	0.13	0.094	0.439	0.144	0.09	0	0	0	0	0	0	0	0	0	0	0	0	0.269	0.385	0.129	0.195	0.302	0.127	0.266	0.308	0.127	0	0	0	0	0	0	0	0	0	0.407	0.291	0.126	0.377	0.293	0.12
1 day, 19:34:16	54.9	0.367	0.33	0.117	0.514	0.31	0.12	0.389	0.131	0.094	0.435	0.145	0.09	0	0	0	0	0	0	0	0	0	0	0	0	0.271	0.386	0.129	0.197	0.302	0.127	0.267	0.309	0.127	0	0	0	0	0	0	0	0	0	0.407	0.288	0.126	0.377	0.293	0.12
1 day, 19:39:16	54.9	0.367	0.324	0.117	0.515	0.306	0.12	0.389	0.132	0.094	0.431	0.147	0.09	0	0	0	0	0	0	0	0	0	0	0	0	0.272	0.386	0.129	0.2	0.302	0.127	0.269	0.308	0.127	0	0	0	0	0	0	0	0	0	0.407	0.289	0.126	0.377	0.293	0.121
1 day, 19:44:16	55	0.366	0.323	0.117	0.514	0.306	0.12	0.389	0.133	0.095	0.43	0.148	0.09	0	0	0	0	0	0	0	0	0	0	0	0	0.273	0.385	0.129	0.202	0.301	0.128	0.271	0.307	0.127	0	0	0	0	0	0	0	0	0	0.409	0.29	0.126	0.378	0.293	0.121
1 day, 19:49:16	55.1	0.366	0.326	0.117	0.52	0.303	0.12	0.395	0.134	0.095	0.43	0.149	0.09	0	0	0	0	0	0	0	0	0	0	0	0	0.276	0.384	0.129	0.203	0.301	0.128	0.274	0.307	0.127	0	0	0	0	0	0	0	0	0	0.409	0.287	0.126	0.377	0.292	0.121
1 day, 19:54:16	55.1	0.366	0.326	0.117	0.517	0.299	0.12	0.4	0.135	0.095	0.427	0.15	0.09	0	0	0	0	0	0	0	0	0	0	0	0	0.276	0.385	0.13	0.205	0.301	0.128	0.276	0.307	0.128	0	0	0	0	0	0	0	0	0	0.408	0.289	0.126	0.377	0.292	0.121
1 day, 19:59:16	54.9	0.366	0.324	0.117	0.52	0.298	0.12	0.407	0.136	0.094	0.424	0.151	0.09	0	0	0	0	0	0	0	0	0	0	0	0	0.275	0.385	0.129	0.208	0.301	0.128	0.277	0.306	0.128	0	0	0	0	0	0	0	0	0	0.409	0.289	0.126	0.377	0.292	0.121
1 day, 20:04:16	55.1	0.366	0.324	0.117	0.517	0.302	0.12	0.413	0.137	0.095	0.417	0.153	0.09	0	0	0	0	0	0	0	0	0	0	0	0	0.277	0.383	0.13	0.209	0.301	0.128	0.28	0.307	0.128	0	0	0	0	0	0	0	0	0	0.41	0.287	0.126	0.377	0.292	0.121
1 day, 20:09:16	54.9	0.367	0.321	0.118	0.521	0.293	0.12	0.418	0.138	0.095	0.414	0.153	0.09	0	0	0	0	0	0	0	0	0	0	0	0	0.279	0.382	0.13	0.212	0.3	0.127	0.282	0.305	0.128	0	0	0	0	0	0	0	0	0	0.408	0.286	0.126	0.377	0.291	0.121
1 day, 20:14:16	54.9	0.366	0.323	0.118	0.519	0.298	0.12	0.429	0.139	0.095	0.417	0.155	0.09	0	0	0	0	0	0	0	0	0	0	0	0	0.281	0.386	0.13	0.214	0.3	0.127	0.286	0.305	0.128	0	0	0	0	0	0	0	0	0	0.409	0.288	0.127	0.377	0.291	0.121
1 day, 20:19:16	55.1	0.366	0.326	0.118	0.522	0.315	0.12	0.43	0.14	0.095	0.417	0.157	0.09	0	0	0	0	0	0	0	0	0	0	0	0	0.28	0.388	0.13	0.216	0.299	0.127	0.288	0.306	0.128	0	0	0	0	0	0	0	0	0	0.409	0.288	0.127	0.376	0.291	0.121
1 day, 20:24:16	55.1	0.366	0.327	0.118	0.523	0.315	0.12	0.432	0.141	0.095	0.424	0.158	0.091	0	0	0	0	0	0	0	0	0	0	0	0	0.284	0.389	0.13	0.217	0.299	0.127	0.29	0.306	0.128	0	0	0	0	0	0	0	0	0	0.408	0.289	0.127	0.376	0.291	0.121
1 day, 20:29:16	55.1	0.367	0.324	0.118	0.521	0.309	0.12	0.429	0.142	0.095	0.43	0.16	0.09	0	0	0	0	0	0	0	0	0	0	0	0	0.286	0.388	0.13	0.218	0.299	0.126	0.292	0.305	0.128	0	0	0	0	0	0	0	0	0	0.409	0.289	0.127	0.377	0.29	0.121
1 day, 20:34:16	55.1	0.365	0.323	0.118	0.52	0.307	0.12	0.423	0.144	0.095	0.432	0.161	0.09	0	0	0	0	0	0	0	0	0	0	0	0	0.289	0.385	0.13	0.221	0.299	0.127	0.296	0.304	0.128	0	0	0	0	0	0	0	0	0	0.409	0.287	0.127	0.377	0.29	0.122
1 day, 20:39:16	55.1	0.366	0.321	0.118	0.521	0.305	0.12	0.42	0.145	0.095	0.44	0.163	0.09	0	0	0	0	0	0	0	0	0	0	0	0	0.29	0.384	0.13	0.223	0.299	0.128	0.298	0.305	0.128	0	0	0	0	0	0	0	0	0	0.41	0.288	0.127	0.377	0.29	0.122
1 day, 20:44:16	55.1	0.367	0.322	0.118	0.519	0.305	0.12	0.421	0.146	0.095	0.434	0.164	0.09	0	0	0	0	0	0	0	0	0	0	0	0	0.292	0.386	0.13	0.224	0.298	0.128	0.301	0.305	0.128	0	0	0	0	0	0	0	0	0	0.411	0.288	0.127	0.378	0.289	0.121
1 day, 20:49:16	55.1	0.367	0.319	0.118	0.522	0.299	0.121	0.416	0.147	0.095	0.43	0.166	0.09	0	0	0	0	0	0	0	0	0	0	0	0	0.294	0.386	0.131	0.227	0.298	0.127	0.304	0.303	0.128	0	0	0	0	0	0	0	0	0	0.41	0.286	0.127	0.377	0.289	0.122
1 day, 20:54:16	54.9	0.366	0.317	0.118	0.518	0.3	0.121	0.411	0.149	0.095	0.424	0.168	0.09	0	0	0	0	0	0	0	0	0	0	0	0	0.295	0.381	0.131	0.229	0.297	0.127	0.306	0.303	0.129	0	0	0	0	0	0	0	0	0	0.41	0.285	0.127	0.377	0.289	0.122
1 day, 20:59:16	54.9	0.367	0.318	0.118	0.518	0.3	0.121	0.414	0.15	0.095	0.425	0.169	0.09	0	0	0	0	0	0	0	0	0	0	0	0	0.297	0.384	0.13	0.23	0.298	0.128	0.309	0.303	0.129	0	0	0	0	0	0	0	0	0	0.41	0.288	0.127	0.377	0.289	0.122
1 day, 21:04:16	54.9	0.368	0.319	0.118	0.525	0.299	0.121	0.419	0.152	0.095	0.426	0.171	0.09	0	0	0	0	0	0	0	0	0	0	0	0	0.301	0.388	0.131	0.231	0.297	0.129	0.313	0.302	0.129	0	0	0	0	0	0	0	0	0	0.408	0.29	0.128	0.378	0.289	0.122
1 day, 21:09:16	55	0.367	0.32	0.118	0.521	0.301	0.121	0.419	0.153	0.095	0.425	0.173	0.09	0	0	0	0	0	0	0	0	0	0	0	0	0.305	0.389	0.131	0.234	0.297	0.128	0.315	0.305	0.129	0	0	0	0	0	0	0	0	0	0.408	0.293	0.128	0.38	0.289	0.122
1 day, 21:14:16	55	0.368	0.319	0.119	0.519	0.304	0.122	0.416	0.154	0.095	0.422	0.174	0.09	0	0	0	0	0	0	0	0	0	0	0	0	0.307	0.39	0.131	0.235	0.297	0.128	0.318	0.304	0.129	0	0	0	0	0	0	0	0	0	0.408	0.296	0.128	0.378	0.288	0.122
1 day, 21:19:16	55.1	0.368	0.317	0.119	0.524	0.299	0.122	0.411	0.155	0.095	0.414	0.175	0.09	0	0	0	0	0	0	0	0	0	0	0	0	0.308	0.391	0.131	0.237	0.296	0.127	0.322	0.302	0.129	0	0	0	0	0	0	0	0	0	0.408	0.292	0.128	0.378	0.288	0.123
1 day, 21:24:16	55.1	0.369	0.319	0.119	0.525	0.305	0.122	0.415	0.157	0.095	0.414	0.178	0.09	0	0	0	0	0	0	0	0	0	0	0	0	0.312	0.392	0.132	0.238	0.296	0.128	0.324	0.303	0.13	0	0	0	0	0	0	0	0	0	0.408	0.296	0.128	0.378	0.288	0.123
1 day, 21:29:16	54.9	0.369	0.317	0.119	0.522	0.301	0.122	0.406	0.158	0.095	0.412	0.178	0.09	0	0	0	0	0	0	0	0	0	0	0	0	0.312	0.39	0.131	0.241	0.296	0.128	0.327	0.302	0.13	0	0	0	0	0	0	0	0	0	0.407	0.291	0.128	0.377	0.288	0.123
1 day, 21:34:16	55.1	0.369	0.315	0.119	0.519	0.297	0.122	0.404	0.16	0.095	0.413	0.18	0.091	0	0	0	0	0	0	0	0	0	0	0	0	0.316	0.389	0.131	0.242	0.296	0.129	0.329	0.301	0.13	0	0	0	0	0	0	0	0	0	0.409	0.289	0.128	0.378	0.288	0.123
1 day, 21:39:16	55.1	0.369	0.311	0.119	0.523	0.297	0.122	0.401	0.161	0.095	0.418	0.182	0.091	0	0	0	0	0	0	0	0	0	0	0	0	0.318	0.385	0.132	0.243	0.296	0.129	0.332	0.301	0.13	0	0	0	0	0	0	0	0	0	0.407	0.29	0.128	0.377	0.287	0.123
1 day, 21:44:16	55	0.368	0.312	0.119	0.522	0.295	0.122	0.403	0.163	0.095	0.42	0.185	0.091	0	0	0	0	0	0	0	0	0	0	0	0	0.322	0.387	0.131	0.244	0.295	0.128	0.334	0.301	0.13	0	0	0	0	0	0	0	0	0	0.408	0.287	0.128	0.376	0.287	0.123
1 day, 21:49:16	54.9	0.368	0.313	0.119	0.52	0.302	0.122	0.399	0.164	0.095	0.424	0.186	0.091	0	0	0	0	0	0	0	0	0	0	0	0	0.324	0.389	0.131	0.246	0.295	0.128	0.338	0.3	0.13	0	0	0	0	0	0	0	0	0	0.408	0.29	0.128	0.376	0.287	0.123
1 day, 21:54:16	55	0.367	0.31	0.119	0.518	0.295	0.122	0.384	0.166	0.095	0.427	0.189	0.09	0	0	0	0	0	0	0	0	0	0	0	0	0.327	0.387	0.132	0.248	0.295	0.128	0.338	0.3	0.13	0	0	0	0	0	0	0	0	0	0.407	0.295	0.128	0.376	0.287	0.123
1 day, 21:59:16	55.1	0.367	0.309	0.119	0.514	0.289	0.122	0.383	0.167	0.095	0.432	0.191	0.09	0	0	0	0	0	0	0	0	0	0	0	0	0.329	0.385	0.132	0.248	0.295	0.128	0.34	0.302	0.13	0	0	0	0	0	0	0	0	0	0.407	0.287	0.129	0.375	0.286	0.123
1 day, 22:04:16	55.1	0.367	0.307	0.119	0.513	0.289	0.122	0.384	0.169	0.095	0.428	0.192	0.09	0	0	0	0	0	0	0	0	0	0	0	0	0.332	0.383	0.132	0.249	0.294	0.128	0.343	0.3	0.13	0	0	0	0	0	0	0	0	0	0.408	0.289	0.129	0.376	0.286	0.123
1 day, 22:09:16	54.9	0.366	0.311	0.119	0.51	0.292	0.122	0.404	0.17	0.095	0.421	0.194	0.09	0	0	0	0	0	0	0	0	0	0	0	0	0.335	0.384	0.132	0.25	0.295	0.128	0.345	0.299	0.13	0	0	0	0	0	0	0	0	0	0.406	0.297	0.129	0.376	0.286	0.123
1 day, 22:14:16	55	0.366	0.309	0.119	0.511	0.284	0.123	0.415	0.172	0.095	0.417	0.196	0.09	0	0	0	0	0	0	0	0	0	0	0	0	0.338	0.385	0.132	0.251	0.294	0.128	0.348	0.301	0.13	0	0	0	0	0	0	0	0	0	0.407	0.291	0.129	0.375	0.286	0.123
1 day, 22:19:16	55	0.367	0.307	0.119	0.513	0.283	0.123	0.413	0.174	0.095	0.416	0.197	0.09	0	0	0	0	0	0	0	0	0	0	0	0	0.342	0.386	0.132	0.252	0.294	0.128	0.35	0.3	0.131	0	0	0	0	0	0	0	0	0	0.405	0.299	0.129	0.376	0.286	0.123
1 day, 22:24:16	55	0.366	0.307	0.12	0.509	0.286	0.123	0.408	0.175	0.095	0.414	0.2	0.09	0	0	0	0	0	0	0	0	0	0	0	0	0.344	0.386	0.133	0.254	0.294	0.129	0.353	0.299	0.13	0	0	0	0	0	0	0	0	0	0.404	0.289	0.129	0.376	0.285	0.123
1 day, 22:29:16	55.1	0.366	0.31	0.12	0.513	0.286	0.123	0.414	0.178	0.095	0.414	0.203	0.09	0	0	0	0	0	0	0	0	0	0	0	0	0.346	0.389	0.133	0.256	0.293	0.129	0.353	0.299	0.131	0	0	0	0	0	0	0	0	0	0.405	0.289	0.129	0.375	0.285	0.123
1 day, 22:34:16	55.1	0.365	0.307	0.12	0.512	0.284	0.123	0.41	0.179	0.095	0.413	0.205	0.09	0	0	0	0	0	0	0	0	0	0	0	0	0.348	0.389	0.132	0.256	0.294	0.129	0.355	0.3	0.131	0	0	0	0	0	0	0	0	0	0.405	0.3	0.129	0.375	0.285	0.123
1 day, 22:39:16	55.1	0.364	0.305	0.12	0.51	0.282	0.123	0.406	0.181	0.095	0.414	0.207	0.09	0	0	0	0	0	0	0	0	0	0	0	0	0.35	0.388	0.133	0.257	0.293	0.13	0.357	0.299	0.131	0	0	0	0	0	0	0	0	0	0.406	0.286	0.129	0.376	0.285	0.123
1 day, 22:44:16	55.1	0.366	0.306	0.12	0.509	0.285	0.123	0.402	0.183	0.095	0.413	0.21	0.091	0	0	0	0	0	0	0	0	0	0	0	0	0.355	0.385	0.133	0.258	0.293	0.13	0.357	0.298	0.131	0	0	0	0	0	0	0	0	0	0.406	0.29	0.129	0.376	0.285	0.123
1 day, 22:49:16	55.1	0.366	0.306	0.12	0.508	0.28	0.123	0.396	0.185	0.095	0.408	0.212	0.09	0	0	0	0	0	0	0	0	0	0	0	0	0.357	0.381	0.133	0.259	0.293	0.13	0.359	0.3	0.131	0	0	0	0	0	0	0	0	0	0.406	0.286	0.129	0.375	0.284	0.123
1 day, 22:54:16	55.1	0.367	0.304	0.12	0.509	0.284	0.123	0.387	0.187	0.095	0.405	0.215	0.091	0	0	0	0	0	0	0	0	0	0	0	0	0.359	0.384	0.133	0.26	0.292	0.131	0.361	0.3	0.131	0	0	0	0	0	0	0	0	0	0.406	0.282	0.13	0.376	0.284	0.123
1 day, 22:59:16	55	0.366	0.31	0.121	0.511	0.295	0.123	0.385	0.189	0.096	0.409	0.217	0.091	0	0	0	0	0	0	0	0	0	0	0	0	0.364	0.388	0.133	0.263	0.292	0.131	0.362	0.298	0.131	0	0	0	0	0	0	0	0	0	0.407	0.3	0.13	0.375	0.285	0.124
1 day, 23:04:16	55	0.366	0.307	0.12	0.509	0.297	0.123	0.382	0.19	0.095	0.41	0.219	0.09	0	0	0	0	0	0	0	0	0	0	0	0	0.365	0.384	0.133	0.265	0.293	0.13	0.364	0.299	0.131	0	0	0	0	0	0	0	0	0	0.406	0.283	0.13	0.374	0.285	0.124
1 day, 23:09:16	55.1	0.366	0.304	0.121	0.509	0.298	0.124	0.386	0.193	0.095	0.407	0.221	0.09	0	0	0	0	0	0	0	0	0	0	0	0	0.367	0.384	0.133	0.267	0.292	0.13	0.366	0.299	0.132	0	0	0	0	0	0	0	0	0	0.406	0.296	0.13	0.376	0.284	0.124
1 day, 23:14:16	55.1	0.364	0.305	0.121	0.509	0.304	0.124	0.4	0.196	0.096	0.404	0.223	0.09	0	0	0	0	0	0	0	0	0	0	0	0	0.368	0.387	0.133	0.269	0.291	0.13	0.368	0.298	0.132	0	0	0	0	0	0	0	0	0	0.406	0.283	0.13	0.375	0.284	0.124
1 day, 23:19:16	55.1	0.364	0.305	0.121	0.51	0.303	0.124	0.406	0.197	0.096	0.404	0.227	0.09	0	0	0	0	0	0	0	0	0	0	0	0	0.367	0.387	0.134	0.27	0.293	0.13	0.369	0.297	0.132	0	0	0	0	0	0	0	0	0	0.404	0.288	0.13	0.374	0.284	0.124
1 day, 23:24:16	55	0.363	0.302	0.121	0.505	0.295	0.124	0.401	0.2	0.096	0.405	0.226	0.091	0	0	0	0	0	0	0	0	0	0	0	0	0.372	0.383	0.134	0.271	0.291	0.131	0.37	0.297	0.132	0	0	0	0	0	0	0	0	0	0.405	0.286	0.13	0.375	0.283	0.124
1 day, 23:29:16	54.9	0.363	0.299	0.121	0.505	0.295	0.124	0.404	0.202	0.095	0.41	0.232	0.091	0	0	0	0	0	0	0	0	0	0	0	0	0.372	0.382	0.134	0.273	0.29	0.131	0.371	0.297	0.133	0	0	0	0	0	0	0	0	0	0.405	0.281	0.13	0.374	0.283	0.124
1 day, 23:34:16	55.1	0.364	0.3	0.121	0.503	0.293	0.124	0.404	0.204	0.096	0.416	0.234	0.091	0	0	0	0	0	0	0	0	0	0	0	0	0.373	0.382	0.134	0.274	0.292	0.131	0.373	0.296	0.133	0	0	0	0	0	0	0	0	0	0.406	0.287	0.131	0.374	0.283	0.124
1 day, 23:39:16	55.1	0.362	0.301	0.121	0.5	0.291	0.124	0.396	0.206	0.096	0.405	0.237	0.091	0	0	0	0	0	0	0	0	0	0	0	0	0.376	0.378	0.134	0.277	0.29	0.131	0.375	0.295	0.133	0	0	0	0	0	0	0	0	0	0.405	0.278	0.13	0.374	0.283	0.124
1 day, 23:44:16	55	0.364	0.299	0.122	0.501	0.294	0.124	0.403	0.209	0.096	0.403	0.239	0.091	0	0	0	0	0	0	0	0	0	0	0	0	0.381	0.383	0.134	0.28	0.29	0.131	0.377	0.297	0.133	0	0	0	0	0	0	0	0	0	0.405	0.282	0.13	0.374	0.283	0.124
1 day, 23:49:16	54.9	0.363	0.301	0.122	0.5	0.295	0.124	0.401	0.212	0.096	0.398	0.243	0.091	0	0	0	0	0	0	0	0	0	0	0	0	0.38	0.386	0.134	0.282	0.291	0.131	0.378	0.296	0.133	0	0	0	0	0	0	0	0	0	0.405	0.293	0.131	0.376	0.283	0.124
1 day, 23:54:16	54.9	0.363	0.303	0.122	0.5	0.298	0.125	0.403	0.213	0.096	0.398	0.246	0.091	0	0	0	0	0	0	0	0	0	0	0	0	0.383	0.386	0.134	0.284	0.29	0.131	0.378	0.296	0.133	0	0	0	0	0	0	0	0	0	0.406	0.284	0.131	0.375	0.283	0.124
1 day, 23:59:16	55	0.363	0.3	0.122	0.501	0.289	0.125	0.397	0.216	0.096	0.396	0.248	0.091	0	0	0	0	0	0	0	0	0	0	0	0	0.386	0.386	0.135	0.287	0.29	0.131	0.381	0.295	0.133	0	0	0	0	0	0	0	0	0	0.405	0.288	0.131	0.375	0.283	0.124
2 days, 0:04:16	55.1	0.363	0.299	0.122	0.497	0.287	0.125	0.377	0.218	0.096	0.398	0.249	0.091	0	0	0	0	0	0	0	0	0	0	0	0	0.386	0.381	0.135	0.288	0.291	0.131	0.382	0.296	0.133	0	0	0	0	0	0	0	0	0	0.406	0.293	0.131	0.375	0.282	0.124
2 days, 0:09:16	55.1	0.362	0.301	0.122	0.493	0.286	0.125	0.375	0.221	0.096	0.398	0.249	0.091	0	0	0	0	0	0	0	0	0	0	0	0	0.388	0.379	0.134	0.291	0.289	0.131	0.382	0.296	0.136	0	0	0	0	0	0	0	0	0	0.406	0.277	0.131	0.375	0.282	0.125
2 days, 0:14:16	55.1	0.362	0.297	0.122	0.494	0.284	0.125	0.376	0.224	0.096	0.397	0.252	0.091	0	0	0	0	0	0	0	0	0	0	0	0	0.388	0.38	0.135	0.294	0.29	0.13	0.385	0.295	0.136	0	0	0	0	0	0	0	0	0	0.406	0.286	0.131	0.373	0.281	0.125
2 days, 0:19:16	55.1	0.362	0.298	0.122	0.495	0.292	0.125	0.38	0.226	0.096	0.399	0.26	0.091	0	0	0	0	0	0	0	0	0	0	0	0	0.391	0.385	0.135	0.296	0.29	0.131	0.386	0.294	0.136	0	0	0	0	0	0	0	0	0	0.407	0.285	0.131	0.373	0.282	0.125
2 days, 0:24:16	54.9	0.362	0.299	0.123	0.493	0.284	0.125	0.38	0.229	0.096	0.392	0.26	0.091	0	0	0	0	0	0	0	0	0	0	0	0	0.392	0.382	0.135	0.299	0.288	0.131	0.387	0.294	0.136	0	0	0	0	0	0	0	0	0	0.406	0.279	0.131	0.374	0.281	0.125
2 days, 0:29:15	55.1	0.362	0.298	0.123	0.494	0.29	0.125	0.384	0.23	0.096	0.385	0.266	0.091	0	0	0	0	0	0	0	0	0	0	0	0	0.391	0.384	0.135	0.302	0.29	0.131	0.389	0.295	0.137	0	0	0	0	0	0	0	0	0	0.407	0.285	0.132	0.373	0.282	0.125
2 days, 0:34:16	55.1	0.362	0.297	0.123	0.494	0.29	0.125	0.388	0.234	0.096	0.385	0.269	0.091	0	0	0	0	0	0	0	0	0	0	0	0	0.393	0.385	0.135	0.303	0.289	0.131	0.389	0.294	0.137	0	0	0	0	0	0	0	0	0	0.407	0.279	0.132	0.374	0.281	0.125
2 days, 0:39:16	55	0.361	0.299	0.123	0.491	0.288	0.125	0.388	0.235	0.096	0.387	0.271	0.091	0	0	0	0	0	0	0	0	0	0	0	0	0.393	0.38	0.135	0.305	0.288	0.131	0.39	0.293	0.137	0	0	0	0	0	0	0	0	0	0.407	0.276	0.132	0.373	0.281	0.126
2 days, 0:44:16	55	0.362	0.298	0.123	0.493	0.29	0.126	0.395	0.24	0.096	0.39	0.274	0.091	0	0	0	0	0	0	0	0	0	0	0	0	0.4	0.382	0.135	0.309	0.29	0.132	0.392	0.293	0.137	0	0	0	0	0	0	0	0	0	0.406	0.275	0.132	0.374	0.281	0.126
2 days, 0:49:16	55.1	0.361	0.3	0.123	0.493	0.289	0.126	0.402	0.241	0.096	0.393	0.277	0.091	0	0	0	0	0	0	0	0	0	0	0	0	0.398	0.381	0.135	0.312	0.289	0.132	0.392	0.294	0.137	0	0	0	0	0	0	0	0	0	0.406	0.274	0.132	0.374	0.281	0.126
2 days, 0:54:16	55.1	0.36	0.301	0.123	0.492	0.282	0.126	0.409	0.244	0.096	0.393	0.281	0.091	0	0	0	0	0	0	0	0	0	0	0	0	0.4	0.383	0.135	0.315	0.287	0.132	0.394	0.294	0.137	0	0	0	0	0	0	0	0	0	0.407	0.274	0.132	0.374	0.281	0.126
2 days, 0:59:16	55.1	0.361	0.299	0.124	0.493	0.287	0.126	0.404	0.246	0.097	0.387	0.284	0.091	0	0	0	0	0	0	0	0	0	0	0	0	0.401	0.381	0.136	0.317	0.287	0.133	0.396	0.293	0.137	0	0	0	0	0	0	0	0	0	0.405	0.273	0.133	0.374	0.28	0.127
2 days, 1:04:16	55.1	0.361	0.297	0.124	0.491	0.283	0.126	0.388	0.249	0.096	0.387	0.288	0.091	0	0	0	0	0	0	0	0	0	0	0	0	0.406	0.379	0.136	0.321	0.288	0.133	0.397	0.292	0.137	0	0	0	0	0	0	0	0	0	0.406	0.274	0.133	0.375	0.28	0.126
2 days, 1:09:16	55.1	0.36	0.299	0.124	0.491	0.284	0.126	0.379	0.255	0.097	0.387	0.282	0.091	0	0	0	0	0	0	0	0	0	0	0	0	0.405	0.381	0.136	0.322	0.287	0.133	0.398	0.292	0.137	0	0	0	0	0	0	0	0	0	0.405	0.277	0.133	0.374	0.28	0.126
2 days, 1:14:16	55.1	0.361	0.299	0.124	0.49	0.29	0.126	0.376	0.256	0.096	0.389	0.295	0.091	0	0	0	0	0	0	0	0	0	0	0	0	0.407	0.38	0.136	0.325	0.287	0.134	0.398	0.293	0.137	0	0	0	0	0	0	0	0	0	0.406	0.28	0.133	0.373	0.28	0.126
2 days, 1:19:16	54.9	0.361	0.299	0.124	0.49	0.281	0.127	0.374	0.26	0.097	0.398	0.291	0.091	0	0	0	0	0	0	0	0	0	0	0	0	0.41	0.375	0.136	0.328	0.287	0.133	0.402	0.292	0.138	0	0	0	0	0	0	0	0	0	0.406	0.277	0.133	0.372	0.279	0.127
2 days, 1:24:16	54.9	0.361	0.298	0.124	0.49	0.285	0.127	0.375	0.263	0.097	0.407	0.292	0.091	0	0	0	0	0	0	0	0	0	0	0	0	0.409	0.378	0.136	0.331	0.287	0.133	0.405	0.292	0.138	0	0	0	0	0	0	0	0	0	0.404	0.286	0.133	0.372	0.279	0.127
2 days, 1:29:16	55.1	0.358	0.296	0.124	0.486	0.284	0.127	0.375	0.265	0.097	0.403	0.3	0.091	0	0	0	0	0	0	0	0	0	0	0	0	0.413	0.373	0.136	0.333	0.286	0.133	0.405	0.291	0.138	0	0	0	0	0	0	0	0	0	0.405	0.275	0.133	0.371	0.279	0.126
2 days, 1:34:16	55	0.359	0.297	0.124	0.484	0.28	0.127	0.376	0.269	0.097	0.399	0.301	0.091	0	0	0	0	0	0	0	0	0	0	0	0	0.414	0.375	0.136	0.335	0.287	0.133	0.407	0.291	0.138	0	0	0	0	0	0	0	0	0	0.403	0.273	0.133	0.371	0.278	0.126
2 days, 1:39:16	55.1	0.358	0.296	0.124	0.487	0.287	0.127	0.38	0.272	0.096	0.397	0.299	0.091	0	0	0	0	0	0	0	0	0	0	0	0	0.416	0.378	0.136	0.339	0.286	0.133	0.407	0.291	0.138	0	0	0	0	0	0	0	0	0	0.403	0.281	0.133	0.372	0.278	0.126
2 days, 1:44:16	55.1	0.358	0.294	0.125	0.484	0.283	0.127	0.381	0.272	0.097	0.395	0.309	0.091	0	0	0	0	0	0	0	0	0	0	0	0	0.416	0.371	0.136	0.341	0.285	0.133	0.41	0.291	0.138	0	0	0	0	0	0	0	0	0	0.405	0.272	0.133	0.37	0.278	0.126
2 days, 1:49:16	55.1	0.357	0.297	0.125	0.486	0.282	0.127	0.408	0.279	0.097	0.398	0.308	0.091	0	0	0	0	0	0	0	0	0	0	0	0	0.419	0.376	0.137	0.344	0.287	0.133	0.41	0.291	0.137	0	0	0	0	0	0	0	0	0	0.405	0.276	0.133	0.371	0.278	0.127
2 days, 1:54:16	55.1	0.357	0.299	0.125	0.485	0.284	0.127	0.411	0.283	0.097	0.398	0.311	0.091	0	0	0	0	0	0	0	0	0	0	0	0	0.42	0.38	0.137	0.349	0.286	0.134	0.413	0.291	0.138	0	0	0	0	0	0	0	0	0	0.403	0.284	0.134	0.372	0.278	0.127
2 days, 1:59:16	55	0.356	0.297	0.125	0.483	0.286	0.127	0.397	0.285	0.097	0.398	0.318	0.092	0	0	0	0	0	0	0	0	0	0	0	0	0.422	0.381	0.137	0.35	0.285	0.134	0.412	0.291	0.138	0	0	0	0	0	0	0	0	0	0.404	0.273	0.133	0.37	0.278	0.127
2 days, 2:04:16	55.1	0.355	0.296	0.125	0.485	0.281	0.127	0.379	0.287	0.097	0.395	0.319	0.092	0	0	0	0	0	0	0	0	0	0	0	0	0.424	0.38	0.137	0.352	0.285	0.134	0.414	0.291	0.138	0	0	0	0	0	0	0	0	0	0.404	0.274	0.134	0.371	0.278	0.127
2 days, 2:09:16	55	0.356	0.298	0.126	0.486	0.281	0.127	0.384	0.292	0.097	0.394	0.326	0.091	0	0	0	0	0	0	0	0	0	0	0	0	0.427	0.382	0.137	0.354	0.285	0.134	0.416	0.29	0.138	0	0	0	0	0	0	0	0	0	0.406	0.284	0.134	0.371	0.278	0.127
2 days, 2:14:16	55	0.356	0.297	0.126	0.484	0.281	0.127	0.4	0.294	0.097	0.393	0.329	0.092	0	0	0	0	0	0	0	0	0	0	0	0	0.427	0.381	0.137	0.357	0.284	0.135	0.417	0.29	0.138	0	0	0	0	0	0	0	0	0	0.405	0.273	0.134	0.371	0.278	0.127
2 days, 2:19:16	55.1	0.356	0.297	0.126	0.487	0.282	0.128	0.409	0.296	0.097	0.391	0.341	0.092	0	0	0	0	0	0	0	0	0	0	0	0	0.429	0.381	0.137	0.36	0.285	0.135	0.418	0.29	0.138	0	0	0	0	0	0	0	0	0	0.405	0.279	0.135	0.373	0.277	0.128
2 days, 2:24:16	55.1	0.355	0.296	0.126	0.486	0.274	0.128	0.405	0.301	0.097	0.388	0.339	0.092	0	0	0	0	0	0	0	0	0	0	0	0	0.433	0.379	0.137	0.36	0.286	0.135	0.42	0.291	0.138	0	0	0	0	0	0	0	0	0	0.406	0.274	0.134	0.371	0.277	0.127
2 days, 2:29:16	55.1	0.354	0.295	0.126	0.485	0.271	0.128	0.382	0.303	0.097	0.383	0.342	0.091	0	0	0	0	0	0	0	0	0	0	0	0	0.434	0.377	0.137	0.361	0.284	0.135	0.421	0.29	0.138	0	0	0	0	0	0	0	0	0	0.405	0.273	0.134	0.37	0.277	0.127
2 days, 2:34:16	55.1	0.354	0.296	0.126	0.485	0.269	0.128	0.376	0.305	0.097	0.381	0.35	0.092	0	0	0	0	0	0	0	0	0	0	0	0	0.435	0.377	0.137	0.362	0.284	0.136	0.423	0.29	0.138	0	0	0	0	0	0	0	0	0	0.407	0.281	0.135	0.372	0.277	0.128
2 days, 2:39:16	55	0.354	0.296	0.126	0.486	0.269	0.13	0.385	0.309	0.097	0.378	0.358	0.092	0	0	0	0	0	0	0	0	0	0	0	0	0.439	0.379	0.137	0.365	0.285	0.136	0.425	0.289	0.138	0	0	0	0	0	0	0	0	0	0.405	0.274	0.135	0.372	0.277	0.128
2 days, 2:44:16	54.9	0.354	0.295	0.126	0.486	0.266	0.13	0.378	0.315	0.097	0.376	0.359	0.092	0	0	0	0	0	0	0	0	0	0	0	0	0.441	0.379	0.137	0.367	0.285	0.136	0.427	0.29	0.138	0	0	0	0	0	0	0	0	0	0.406	0.284	0.135	0.371	0.277	0.128
2 days, 2:49:16	54.9	0.352	0.294	0.126	0.483	0.263	0.131	0.377	0.315	0.097	0.372	0.366	0.092	0	0	0	0	0	0	0	0	0	0	0	0	0.442	0.379	0.137	0.368	0.283	0.136	0.427	0.29	0.138	0	0	0	0	0	0	0	0	0	0.405	0.272	0.135	0.371	0.276	0.128
2 days, 2:54:16	55	0.353	0.296	0.127	0.486	0.265	0.131	0.39	0.323	0.097	0.373	0.364	0.092	0	0	0	0	0	0	0	0	0	0	0	0	0.443	0.385	0.137	0.372	0.283	0.136	0.428	0.289	0.139	0	0	0	0	0	0	0	0	0	0.405	0.28	0.135	0.37	0.276	0.128
2 days, 2:59:16	54.9	0.354	0.294	0.127	0.485	0.264	0.131	0.376	0.323	0.097	0.373	0.375	0.092	0	0	0	0	0	0	0	0	0	0	0	0	0.445	0.384	0.137	0.372	0.285	0.136	0.43	0.288	0.138	0	0	0	0	0	0	0	0	0	0.406	0.272	0.135	0.37	0.276	0.128
2 days, 3:04:16	55	0.353	0.299	0.127	0.486	0.263	0.131	0.377	0.327	0.098	0.375	0.388	0.092	0	0	0	0	0	0	0	0	0	0	0	0	0.445	0.389	0.138	0.377	0.284	0.137	0.43	0.288	0.139	0	0	0	0	0	0	0	0	0	0.407	0.271	0.135	0.369	0.276	0.128
2 days, 3:09:16	54.9	0.354	0.297	0.127	0.488	0.264	0.131	0.385	0.33	0.097	0.376	0.382	0.092	0	0	0	0	0	0	0	0	0	0	0	0	0.445	0.389	0.138	0.377	0.283	0.136	0.43	0.29	0.138	0	0	0	0	0	0	0	0	0	0.405	0.27	0.136	0.37	0.276	0.128
2 days, 3:14:16	54.9	0.353	0.294	0.127	0.486	0.262	0.131	0.379	0.333	0.098	0.378	0.383	0.092	0	0	0	0	0	0	0	0	0	0	0	0	0.451	0.387	0.138	0.378	0.283	0.136	0.432	0.289	0.138	0	0	0	0	0	0	0	0	0	0.406	0.269	0.135	0.371	0.276	0.128
2 days, 3:19:16	54.9	0.353	0.295	0.127	0.488	0.265	0.131	0.375	0.337	0.098	0.382	0.396	0.092	0	0	0	0	0	0	0	0	0	0	0	0	0.451	0.387	0.138	0.379	0.283	0.137	0.434	0.289	0.139	0	0	0	0	0	0	0	0	0	0.405	0.269	0.136	0.37	0.276	0.129
2 days, 3:24:16	55	0.352	0.295	0.128	0.487	0.262	0.131	0.38	0.342	0.098	0.384	0.401	0.092	0	0	0	0	0	0	0	0	0	0	0	0	0.453	0.389	0.138	0.381	0.283	0.137	0.435	0.287	0.139	0	0	0	0	0	0	0	0	0	0.406	0.269	0.136	0.371	0.276	0.129
2 days, 3:29:16	54.9	0.352	0.295	0.127	0.485	0.263	0.131	0.376	0.346	0.098	0.383	0.406	0.092	0	0	0	0	0	0	0	0	0	0	0	0	0.456	0.389	0.138	0.383	0.282	0.137	0.437	0.288	0.139	0	0	0	0	0	0	0	0	0	0.406	0.269	0.136	0.37	0.275	0.129
2 days, 3:34:16	55	0.351	0.294	0.128	0.483	0.262	0.132	0.38	0.346	0.098	0.382	0.404	0.092	0	0	0	0	0	0	0	0	0	0	0	0	0.456	0.391	0.138	0.383	0.284	0.137	0.438	0.291	0.139	0	0	0	0	0	0	0	0	0	0.404	0.268	0.136	0.369	0.275	0.129
2 days, 3:39:16	54.9	0.351	0.295	0.128	0.485	0.264	0.132	0.376	0.351	0.098	0.381	0.414	0.092	0	0	0	0	0	0	0	0	0	0	0	0	0.457	0.392	0.138	0.385	0.283	0.137	0.438	0.29	0.139	0	0	0	0	0	0	0	0	0	0.404	0.268	0.136	0.37	0.275	0.129
2 days, 3:44:16	54.9	0.35	0.294	0.128	0.482	0.261	0.132	0.379	0.357	0.098	0.378	0.414	0.092	0	0	0	0	0	0	0	0	0	0	0	0	0.462	0.389	0.138	0.387	0.282	0.137	0.44	0.289	0.139	0	0	0	0	0	0	0	0	0	0.404	0.268	0.136	0.37	0.275	0.129
2 days, 3:49:16	55	0.35	0.294	0.128	0.484	0.263	0.132	0.377	0.361	0.098	0.377	0.424	0.092	0	0	0	0	0	0	0	0	0	0	0	0	0.462	0.393	0.139	0.389	0.283	0.137	0.442	0.287	0.139	0	0	0	0	0	0	0	0	0	0.404	0.268	0.136	0.37	0.275	0.129
2 days, 3:54:16	55.1	0.349	0.294	0.128	0.483	0.262	0.132	0.382	0.361	0.098	0.375	0.422	0.092	0	0	0	0	0	0	0	0	0	0	0	0	0.462	0.395	0.138	0.39	0.282	0.137	0.443	0.291	0.139	0	0	0	0	0	0	0	0	0	0.404	0.268	0.136	0.369	0.275	0.129
2 days, 3:59:16	55.1	0.349	0.297	0.128	0.488	0.263	0.132	0.379	0.366	0.098	0.374	0.429	0.092	0	0	0	0	0	0	0	0	0	0	0	0	0.465	0.396	0.138	0.391	0.281	0.137	0.444	0.294	0.139	0	0	0	0	0	0	0	0	0	0.404	0.269	0.136	0.37	0.275	0.13
2 days, 4:04:16	54.9	0.349	0.293	0.129	0.487	0.266	0.133	0.383	0.372	0.098	0.374	0.441	0.092	0	0	0	0	0	0	0	0	0	0	0	0	0.465	0.396	0.138	0.392	0.281	0.137	0.445	0.29	0.14	0	0	0	0	0	0	0	0	0	0.405	0.268	0.137	0.37	0.275	0.13
2 days, 4:09:16	55	0.348	0.292	0.129	0.485	0.262	0.132	0.379	0.375	0.098	0.38	0.448	0.092	0	0	0	0	0	0	0	0	0	0	0	0	0.468	0.395	0.138	0.393	0.284	0.137	0.447	0.287	0.139	0	0	0	0	0	0	0	0	0	0.406	0.268	0.137	0.37	0.274	0.13
2 days, 4:14:16	55.1	0.349	0.295	0.129	0.483	0.264	0.133	0.377	0.378	0.098	0.388	0.446	0.092	0	0	0	0	0	0	0	0	0	0	0	0	0.47	0.393	0.138	0.394	0.282	0.137	0.449	0.288	0.139	0	0	0	0	0	0	0	0	0	0.407	0.269	0.137	0.37	0.274	0.13
2 days, 4:19:16	55.1	0.349	0.292	0.129	0.486	0.263	0.133	0.376	0.384	0.098	0.391	0.454	0.092	0	0	0	0	0	0	0	0	0	0	0	0	0.474	0.392	0.138	0.397	0.281	0.137	0.451	0.292	0.139	0	0	0	0	0	0	0	0	0	0.406	0.268	0.137	0.37	0.274	0.13
2 days, 4:24:16	55.1	0.349	0.293	0.129	0.482	0.264	0.133	0.376	0.385	0.098	0.389	0.461	0.092	0	0	0	0	0	0	0	0	0	0	0	0	0.473	0.391	0.139	0.398	0.282	0.137	0.452	0.289	0.139	0	0	0	0	0	0	0	0	0	0.406	0.268	0.137	0.37	0.274	0.13
2 days, 4:29:16	55	0.349	0.295	0.129	0.485	0.27	0.133	0.376	0.389	0.099	0.389	0.463	0.092	0	0	0	0	0	0	0	0	0	0	0	0	0.475	0.391	0.138	0.398	0.285	0.138	0.454	0.288	0.139	0	0	0	0	0	0	0	0	0	0.408	0.269	0.137	0.37	0.274	0.131
2 days, 4:34:16	55.1	0.349	0.295	0.129	0.482	0.274	0.133	0.375	0.395	0.099	0.379	0.458	0.092	0	0	0	0	0	0	0	0	0	0	0	0	0.476	0.39	0.138	0.4	0.282	0.138	0.455	0.29	0.139	0	0	0	0	0	0	0	0	0	0.406	0.269	0.137	0.369	0.274	0.131
2 days, 4:39:16	55.1	0.349	0.296	0.13	0.484	0.274	0.134	0.375	0.401	0.099	0.371	0.459	0.092	0	0	0	0	0	0	0	0	0	0	0	0	0.478	0.393	0.139	0.402	0.28	0.138	0.455	0.292	0.139	0	0	0	0	0	0	0	0	0	0.405	0.27	0.138	0.369	0.274	0.131
2 days, 4:44:16	55.1	0.348	0.293	0.129	0.483	0.273	0.133	0.375	0.4	0.099	0.37	0.473	0.092	0	0	0	0	0	0	0	0	0	0	0	0	0.479	0.39	0.138	0.402	0.28	0.137	0.456	0.289	0.138	0	0	0	0	0	0	0	0	0	0.405	0.271	0.137	0.37	0.273	0.131
2 days, 4:49:16	55	0.349	0.292	0.129	0.484	0.276	0.133	0.375	0.406	0.099	0.371	0.466	0.093	0	0	0	0	0	0	0	0	0	0	0	0	0.483	0.389	0.139	0.404	0.281	0.138	0.461	0.285	0.138	0	0	0	0	0	0	0	0	0	0.405	0.272	0.138	0.369	0.273	0.131
2 days, 4:54:16	54.9	0.347	0.289	0.13	0.484	0.277	0.134	0.375	0.409	0.099	0.381	0.485	0.092	0	0	0	0	0	0	0	0	0	0	0	0	0.483	0.388	0.139	0.405	0.283	0.139	0.464	0.289	0.139	0	0	0	0	0	0	0	0	0	0.404	0.27	0.138	0.37	0.273	0.131
2 days, 4:59:16	55	0.349	0.289	0.13	0.486	0.274	0.133	0.375	0.408	0.099	0.382	0.478	0.093	0	0	0	0	0	0	0	0	0	0	0	0	0.487	0.385	0.139	0.406	0.282	0.139	0.467	0.29	0.138	0	0	0	0	0	0	0	0	0	0.404	0.282	0.138	0.369	0.273	0.131
2 days, 5:04:16	54.9	0.348	0.287	0.13	0.485	0.274	0.134	0.375	0.417	0.099	0.381	0.492	0.093	0	0	0	0	0	0	0	0	0	0	0	0	0.488	0.382	0.139	0.408	0.28	0.14	0.468	0.287	0.139	0	0	0	0	0	0	0	0	0	0.403	0.268	0.138	0.369	0.273	0.131
2 days, 5:09:16	55	0.348	0.289	0.131	0.485	0.279	0.134	0.376	0.42	0.099	0.38	0.493	0.093	0	0	0	0	0	0	0	0	0	0	0	0	0.49	0.384	0.139	0.409	0.279	0.139	0.469	0.285	0.139	0	0	0	0	0	0	0	0	0	0.403	0.275	0.138	0.369	0.273	0.131
2 days, 5:14:16	54.9	0.347	0.285	0.13	0.479	0.274	0.134	0.375	0.428	0.099	0.375	0.494	0.093	0	0	0	0	0	0	0	0	0	0	0	0	0.49	0.374	0.139	0.411	0.284	0.139	0.472	0.288	0.139	0	0	0	0	0	0	0	0	0	0.404	0.265	0.138	0.369	0.273	0.131
2 days, 5:19:16	54.9	0.347	0.282	0.131	0.479	0.268	0.134	0.374	0.428	0.099	0.38	0.495	0.093	0	0	0	0	0	0	0	0	0	0	0	0	0.492	0.37	0.139	0.413	0.282	0.138	0.473	0.29	0.139	0	0	0	0	0	0	0	0	0	0.405	0.266	0.138	0.369	0.273	0.132
2 days, 5:24:16	55.1	0.347	0.283	0.131	0.477	0.273	0.134	0.374	0.433	0.099	0.374	0.501	0.093	0	0	0	0	0	0	0	0	0	0	0	0	0.494	0.368	0.14	0.415	0.279	0.139	0.475	0.287	0.139	0	0	0	0	0	0	0	0	0	0.405	0.268	0.138	0.369	0.273	0.132
2 days, 5:29:16	54.9	0.347	0.284	0.131	0.479	0.275	0.135	0.376	0.439	0.099	0.376	0.511	0.093	0	0	0	0	0	0	0	0	0	0	0	0	0.496	0.372	0.14	0.416	0.281	0.139	0.477	0.288	0.139	0	0	0	0	0	0	0	0	0	0.405	0.265	0.138	0.369	0.273	0.132
2 days, 5:34:16	54.9	0.346	0.285	0.131	0.48	0.271	0.135	0.376	0.439	0.099	0.378	0.514	0.093	0	0	0	0	0	0	0	0	0	0	0	0	0.496	0.375	0.14	0.415	0.291	0.139	0.478	0.285	0.139	0	0	0	0	0	0	0	0	0	0.406	0.269	0.139	0.369	0.273	0.132
2 days, 5:39:16	55.1	0.346	0.284	0.132	0.479	0.272	0.135	0.376	0.443	0.099	0.372	0.527	0.093	0	0	0	0	0	0	0	0	0	0	0	0	0.495	0.378	0.14	0.417	0.287	0.139	0.48	0.291	0.139	0	0	0	0	0	0	0	0	0	0.405	0.266	0.139	0.369	0.273	0.132
2 days, 5:44:16	54.9	0.345	0.283	0.131	0.479	0.275	0.135	0.374	0.444	0.099	0.374	0.512	0.093	0	0	0	0	0	0	0	0	0	0	0	0	0.495	0.374	0.14	0.418	0.279	0.138	0.481	0.288	0.139	0	0	0	0	0	0	0	0	0	0.406	0.265	0.139	0.369	0.272	0.132
2 days, 5:49:16	55	0.345	0.283	0.132	0.478	0.27	0.135	0.375	0.45	0.099	0.374	0.522	0.093	0	0	0	0	0	0	0	0	0	0	0	0	0.499	0.374	0.14	0.42	0.279	0.139	0.483	0.287	0.139	0	0	0	0	0	0	0	0	0	0.406	0.272	0.139	0.369	0.272	0.132
2 days, 5:54:16	55	0.345	0.279	0.132	0.478	0.268	0.135	0.375	0.461	0.1	0.371	0.522	0.093	0	0	0	0	0	0	0	0	0	0	0	0	0.503	0.372	0.14	0.421	0.286	0.139	0.484	0.283	0.14	0	0	0	0	0	0	0	0	0	0.405	0.265	0.139	0.369	0.272	0.133
2 days, 5:59:16	55	0.344	0.279	0.132	0.477	0.274	0.135	0.374	0.462	0.1	0.376	0.531	0.093	0	0	0	0	0	0	0	0	0	0	0	0	0.501	0.371	0.14	0.422	0.283	0.139	0.485	0.285	0.139	0	0	0	0	0	0	0	0	0	0.405	0.268	0.139	0.369	0.272	0.132
2 days, 6:04:16	55.1	0.344	0.28	0.132	0.477	0.271	0.135	0.374	0.467	0.1	0.373	0.532	0.093	0	0	0	0	0	0	0	0	0	0	0	0	0.504	0.373	0.14	0.425	0.28	0.14	0.489	0.291	0.14	0	0	0	0	0	0	0	0	0	0.406	0.265	0.139	0.368	0.272	0.133
2 days, 6:09:16	55	0.344	0.279	0.132	0.476	0.267	0.136	0.374	0.475	0.1	0.376	0.538	0.093	0	0	0	0	0	0	0	0	0	0	0	0	0.505	0.373	0.14	0.425	0.279	0.141	0.49	0.287	0.14	0	0	0	0	0	0	0	0	0	0.406	0.265	0.139	0.368	0.272	0.132
2 days, 6:14:16	55.1	0.344	0.281	0.132	0.474	0.273	0.136	0.374	0.475	0.1	0.377	0.549	0.093	0	0	0	0	0	0	0	0	0	0	0	0	0.504	0.363	0.14	0.426	0.287	0.141	0.492	0.286	0.14	0	0	0	0	0	0	0	0	0	0.407	0.267	0.14	0.369	0.272	0.133
2 days, 6:19:16	55.1	0.345	0.281	0.132	0.477	0.272	0.136	0.374	0.472	0.1	0.375	0.548	0.093	0	0	0	0	0	0	0	0	0	0	0	0	0.51	0.37	0.14	0.428	0.283	0.141	0.493	0.286	0.14	0	0	0	0	0	0	0	0	0	0.406	0.264	0.14	0.369	0.272	0.133
2 days, 6:24:16	55	0.345	0.281	0.132	0.477	0.266	0.136	0.374	0.481	0.1	0.372	0.561	0.093	0	0	0	0	0	0	0	0	0	0	0	0	0.509	0.375	0.141	0.43	0.279	0.141	0.494	0.292	0.139	0	0	0	0	0	0	0	0	0	0.404	0.271	0.14	0.368	0.272	0.133
2 days, 6:29:16	55	0.344	0.283	0.133	0.478	0.273	0.136	0.374	0.486	0.1	0.375	0.561	0.093	0	0	0	0	0	0	0	0	0	0	0	0	0.508	0.379	0.141	0.431	0.279	0.141	0.495	0.29	0.14	0	0	0	0	0	0	0	0	0	0.404	0.265	0.14	0.368	0.272	0.134
2 days, 6:34:16	55.1	0.344	0.277	0.133	0.474	0.271	0.136	0.373	0.491	0.1	0.371	0.559	0.093	0	0	0	0	0	0	0	0	0	0	0	0	0.51	0.376	0.141	0.433	0.28	0.141	0.497	0.287	0.139	0	0	0	0	0	0	0	0	0	0.402	0.266	0.14	0.368	0.271	0.134
2 days, 6:39:16	55.1	0.344	0.28	0.133	0.476	0.265	0.136	0.374	0.488	0.1	0.374	0.566	0.094	0	0	0	0	0	0	0	0	0	0	0	0	0.512	0.38	0.141	0.434	0.281	0.14	0.498	0.284	0.14	0	0	0	0	0	0	0	0	0	0.403	0.274	0.14	0.368	0.272	0.134
2 days, 6:44:16	55.1	0.345	0.28	0.133	0.477	0.27	0.136	0.374	0.495	0.1	0.371	0.58	0.094	0	0	0	0	0	0	0	0	0	0	0	0	0.512	0.379	0.142	0.436	0.279	0.14	0.499	0.29	0.14	0	0	0	0	0	0	0	0	0	0.404	0.264	0.14	0.368	0.271	0.134
2 days, 6:49:16	55.1	0.345	0.27	0.133	0.476	0.27	0.137	0.374	0.503	0.1	0.37	0.574	0.093	0	0	0	0	0	0	0	0	0	0	0	0	0.513	0.374	0.142	0.437	0.278	0.14	0.5	0.289	0.14	0	0	0	0	0	0	0	0	0	0.403	0.269	0.14	0.368	0.271	0.134
2 days, 6:54:16	55.1	0.345	0.274	0.134	0.475	0.262	0.137	0.373	0.506	0.101	0.369	0.585	0.094	0	0	0	0	0	0	0	0	0	0	0	0	0.514	0.368	0.142	0.439	0.278	0.139	0.503	0.284	0.14	0	0	0	0	0	0	0	0	0	0.403	0.266	0.141	0.368	0.271	0.134
2 days, 6:59:16	55.1	0.345	0.273	0.134	0.474	0.266	0.137	0.373	0.514	0.101	0.372	0.582	0.094	0	0	0	0	0	0	0	0	0	0	0	0	0.511	0.367	0.142	0.438	0.28	0.139	0.505	0.285	0.14	0	0	0	0	0	0	0	0	0	0.403	0.265	0.14	0.368	0.271	0.134
2 days, 7:04:16	55.1	0.344	0.273	0.134	0.472	0.268	0.137	0.374	0.517	0.101	0.37	0.586	0.094	0	0	0	0	0	0	0	0	0	0	0	0	0.514	0.37	0.142	0.44	0.279	0.139	0.504	0.283	0.141	0	0	0	0	0	0	0	0	0	0.404	0.272	0.141	0.369	0.271	0.134
2 days, 7:09:16	55	0.343	0.271	0.134	0.472	0.265	0.137	0.373	0.521	0.101	0.371	0.594	0.094	0	0	0	0	0	0	0	0	0	0	0	0	0.515	0.374	0.142	0.44	0.278	0.139	0.505	0.29	0.14	0	0	0	0	0	0	0	0	0	0.403	0.267	0.141	0.369	0.271	0.134
2 days, 7:14:16	55.1	0.342	0.27	0.134	0.472	0.264	0.137	0.373	0.526	0.101	0.37	0.596	0.094	0	0	0	0	0	0	0	0	0	0	0	0	0.517	0.375	0.142	0.442	0.278	0.139	0.508	0.288	0.14	0	0	0	0	0	0	0	0	0	0.403	0.265	0.141	0.369	0.271	0.134
2 days, 7:19:16	55.1	0.342	0.272	0.134	0.471	0.268	0.137	0.373	0.534	0.101	0.369	0.593	0.094	0	0	0	0	0	0	0	0	0	0	0	0	0.517	0.372	0.142	0.445	0.278	0.138	0.509	0.285	0.14	0	0	0	0	0	0	0	0	0	0.405	0.266	0.141	0.369	0.271	0.135
2 days, 7:24:16	55.1	0.342	0.274	0.135	0.47	0.267	0.137	0.374	0.531	0.101	0.371	0.599	0.094	0	0	0	0	0	0	0	0	0	0	0	0	0.52	0.382	0.142	0.446	0.278	0.138	0.51	0.283	0.14	0	0	0	0	0	0	0	0	0	0.403	0.266	0.141	0.369	0.271	0.134
2 days, 7:29:16	55	0.343	0.279	0.135	0.474	0.264	0.137	0.374	0.531	0.101	0.371	0.604	0.094	0	0	0	0	0	0	0	0	0	0	0	0	0.519	0.383	0.142	0.447	0.277	0.138	0.512	0.285	0.14	0	0	0	0	0	0	0	0	0	0.403	0.264	0.141	0.369	0.271	0.134
2 days, 7:34:16	55.1	0.342	0.281	0.135	0.471	0.268	0.138	0.373	0.538	0.101	0.37	0.605	0.094	0	0	0	0	0	0	0	0	0	0	0	0	0.518	0.379	0.142	0.448	0.278	0.138	0.514	0.291	0.14	0	0	0	0	0	0	0	0	0	0.404	0.265	0.141	0.369	0.271	0.135
2 days, 7:39:16	55.1	0.343	0.279	0.135	0.473	0.267	0.138	0.373	0.554	0.101	0.369	0.611	0.094	0	0	0	0	0	0	0	0	0	0	0	0	0.518	0.374	0.142	0.451	0.278	0.139	0.516	0.286	0.141	0	0	0	0	0	0	0	0	0	0.405	0.265	0.141	0.369	0.27	0.135
2 days, 7:44:15	55.1	0.343	0.277	0.135	0.47	0.261	0.138	0.373	0.566	0.101	0.369	0.615	0.094	0	0	0	0	0	0	0	0	0	0	0	0	0.52	0.381	0.142	0.452	0.278	0.139	0.516	0.285	0.141	0	0	0	0	0	0	0	0	0	0.405	0.262	0.141	0.369	0.27	0.135
2 days, 7:49:16	55.1	0.342	0.278	0.135	0.47	0.269	0.138	0.373	0.571	0.101	0.367	0.614	0.094	0	0	0	0	0	0	0	0	0	0	0	0	0.519	0.376	0.142	0.453	0.278	0.14	0.518	0.282	0.141	0	0	0	0	0	0	0	0	0	0.403	0.262	0.141	0.369	0.27	0.135
2 days, 7:54:16	54.9	0.342	0.278	0.135	0.471	0.267	0.138	0.373	0.578	0.101	0.37	0.616	0.094	0	0	0	0	0	0	0	0	0	0	0	0	0.519	0.377	0.142	0.453	0.277	0.14	0.519	0.29	0.141	0	0	0	0	0	0	0	0	0	0.403	0.262	0.141	0.369	0.27	0.135
2 days, 7:59:16	55	0.342	0.28	0.136	0.47	0.265	0.138	0.373	0.578	0.101	0.369	0.616	0.094	0	0	0	0	0	0	0	0	0	0	0	0	0.519	0.377	0.142	0.455	0.277	0.14	0.522	0.29	0.141	0	0	0	0	0	0	0	0	0	0.405	0.262	0.142	0.369	0.27	0.136
2 days, 8:04:16	55	0.342	0.277	0.136	0.468	0.267	0.138	0.372	0.576	0.102	0.366	0.621	0.094	0	0	0	0	0	0	0	0	0	0	0	0	0.522	0.373	0.142	0.458	0.277	0.139	0.523	0.285	0.141	0	0	0	0	0	0	0	0	0	0.404	0.262	0.142	0.368	0.27	0.136
2 days, 8:09:16	55	0.341	0.277	0.136	0.467	0.264	0.138	0.372	0.572	0.102	0.367	0.618	0.095	0	0	0	0	0	0	0	0	0	0	0	0	0.521	0.378	0.142	0.459	0.277	0.139	0.524	0.282	0.141	0	0	0	0	0	0	0	0	0	0.402	0.262	0.142	0.368	0.27	0.136
2 days, 8:14:16	55	0.341	0.275	0.136	0.464	0.262	0.138	0.372	0.582	0.102	0.366	0.624	0.095	0	0	0	0	0	0	0	0	0	0	0	0	0.521	0.374	0.142	0.461	0.277	0.139	0.526	0.287	0.141	0	0	0	0	0	0	0	0	0	0.402	0.262	0.142	0.367	0.27	0.136
2 days, 8:19:16	55.1	0.34	0.276	0.136	0.465	0.268	0.139	0.372	0.586	0.102	0.366	0.623	0.095	0	0	0	0	0	0	0	0	0	0	0	0	0.521	0.375	0.142	0.463	0.277	0.139	0.528	0.288	0.142	0	0	0	0	0	0	0	0	0	0.403	0.262	0.143	0.368	0.27	0.136
2 days, 8:24:16	54.9	0.341	0.277	0.136	0.465	0.264	0.139	0.372	0.588	0.102	0.366	0.622	0.095	0	0	0	0	0	0	0	0	0	0	0	0	0.522	0.374	0.142	0.464	0.277	0.139	0.529	0.283	0.141	0	0	0	0	0	0	0	0	0	0.402	0.261	0.142	0.368	0.269	0.136
2 days, 8:29:15	55	0.341	0.278	0.136	0.465	0.262	0.139	0.372	0.593	0.102	0.366	0.625	0.095	0	0	0	0	0	0	0	0	0	0	0	0	0.523	0.378	0.142	0.464	0.277	0.139	0.53	0.281	0.141	0	0	0	0	0	0	0	0	0	0.402	0.261	0.143	0.367	0.269	0.136
2 days, 8:34:16	55.1	0.341	0.274	0.136	0.463	0.265	0.139	0.372	0.598	0.102	0.365	0.623	0.095	0	0	0	0	0	0	0	0	0	0	0	0	0.523	0.37	0.143	0.468	0.277	0.139	0.533	0.282	0.141	0	0	0	0	0	0	0	0	0	0.404	0.261	0.142	0.367	0.269	0.136
2 days, 8:39:16	55	0.34	0.272	0.136	0.462	0.263	0.139	0.372	0.609	0.102	0.365	0.621	0.095	0	0	0	0	0	0	0	0	0	0	0	0	0.523	0.367	0.143	0.468	0.277	0.139	0.533	0.287	0.141	0	0	0	0	0	0	0	0	0	0.404	0.261	0.142	0.368	0.269	0.136
2 days, 8:44:16	55.1	0.341	0.274	0.137	0.463	0.258	0.139	0.372	0.613	0.102	0.366	0.621	0.095	0	0	0	0	0	0	0	0	0	0	0	0	0.524	0.369	0.143	0.471	0.277	0.14	0.535	0.284	0.141	0	0	0	0	0	0	0	0	0	0.404	0.262	0.143	0.368	0.269	0.136
2 days, 8:49:16	55.1	0.341	0.273	0.137	0.464	0.263	0.139	0.372	0.598	0.102	0.366	0.623	0.095	0	0	0	0	0	0	0	0	0	0	0	0	0.524	0.383	0.143	0.469	0.276	0.14	0.535	0.285	0.141	0	0	0	0	0	0	0	0	0	0.403	0.262	0.143	0.368	0.269	0.136
2 days, 8:54:16	55.1	0.34	0.273	0.137	0.463	0.264	0.139	0.372	0.614	0.102	0.367	0.62	0.095	0	0	0	0	0	0	0	0	0	0	0	0	0.523	0.386	0.143	0.471	0.276	0.14	0.538	0.282	0.14	0	0	0	0	0	0	0	0	0	0.403	0.275	0.143	0.367	0.27	0.136
2 days, 8:59:16	55.1	0.34	0.271	0.137	0.462	0.257	0.14	0.372	0.613	0.102	0.366	0.619	0.095	0	0	0	0	0	0	0	0	0	0	0	0	0.524	0.385	0.143	0.474	0.277	0.141	0.539	0.282	0.141	0	0	0	0	0	0	0	0	0	0.405	0.264	0.143	0.369	0.269	0.136
2 days, 9:04:16	55.1	0.34	0.27	0.137	0.46	0.263	0.139	0.371	0.611	0.102	0.366	0.61	0.095	0	0	0	0	0	0	0	0	0	0	0	0	0.523	0.387	0.143	0.473	0.276	0.14	0.54	0.287	0.141	0	0	0	0	0	0	0	0	0	0.403	0.262	0.143	0.369	0.269	0.136
2 days, 9:09:16	55.1	0.34	0.268	0.137	0.46	0.262	0.14	0.371	0.607	0.102	0.364	0.61	0.095	0	0	0	0	0	0	0	0	0	0	0	0	0.523	0.378	0.143	0.478	0.276	0.14	0.544	0.283	0.141	0	0	0	0	0	0	0	0	0	0.404	0.262	0.143	0.368	0.268	0.136
2 days, 9:14:16	55.1	0.34	0.265	0.138	0.46	0.258	0.14	0.371	0.597	0.103	0.365	0.605	0.095	0	0	0	0	0	0	0	0	0	0	0	0	0.523	0.388	0.144	0.478	0.276	0.141	0.543	0.284	0.141	0	0	0	0	0	0	0	0	0	0.402	0.261	0.143	0.367	0.268	0.137
2 days, 9:19:16	55	0.34	0.267	0.138	0.46	0.264	0.14	0.371	0.611	0.102	0.364	0.603	0.095	0	0	0	0	0	0	0	0	0	0	0	0	0.525	0.396	0.144	0.481	0.275	0.141	0.546	0.28	0.141	0	0	0	0	0	0	0	0	0	0.404	0.262	0.143	0.368	0.268	0.137
2 days, 9:24:16	55.1	0.34	0.263	0.138	0.46	0.262	0.14	0.371	0.625	0.103	0.364	0.598	0.095	0	0	0	0	0	0	0	0	0	0	0	0	0.524	0.393	0.144	0.482	0.275	0.141	0.547	0.283	0.141	0	0	0	0	0	0	0	0	0	0.404	0.263	0.143	0.368	0.268	0.137
2 days, 9:29:16	55.1	0.339	0.263	0.138	0.457	0.256	0.14	0.371	0.613	0.103	0.365	0.589	0.095	0	0	0	0	0	0	0	0	0	0	0	0	0.524	0.4	0.144	0.482	0.275	0.14	0.546	0.288	0.141	0	0	0	0	0	0	0	0	0	0.403	0.264	0.144	0.368	0.268	0.137
2 days, 9:34:16	54.9	0.339	0.263	0.138	0.462	0.264	0.141	0.371	0.62	0.103	0.364	0.586	0.096	0	0	0	0	0	0	0	0	0	0	0	0	0.525	0.399	0.144	0.483	0.276	0.141	0.55	0.283	0.141	0	0	0	0	0	0	0	0	0	0.404	0.262	0.144	0.368	0.268	0.137
2 days, 9:39:16	55	0.339	0.26	0.138	0.461	0.264	0.14	0.371	0.613	0.103	0.364	0.579	0.095	0	0	0	0	0	0	0	0	0	0	0	0	0.525	0.399	0.143	0.484	0.276	0.141	0.55	0.282	0.141	0	0	0	0	0	0	0	0	0	0.404	0.259	0.144	0.366	0.268	0.138
2 days, 9:44:16	55.1	0.34	0.263	0.139	0.458	0.256	0.141	0.371	0.612	0.103	0.364	0.574	0.096	0	0	0	0	0	0	0	0	0	0	0	0	0.525	0.399	0.144	0.485	0.275	0.141	0.55	0.281	0.141	0	0	0	0	0	0	0	0	0	0.404	0.26	0.144	0.368	0.268	0.138
2 days, 9:49:16	55.1	0.34	0.265	0.139	0.458	0.265	0.141	0.371	0.603	0.103	0.364	0.571	0.096	0	0	0	0	0	0	0	0	0	0	0	0	0.524	0.402	0.144	0.485	0.275	0.141	0.555	0.29	0.141	0	0	0	0	0	0	0	0	0	0.403	0.26	0.144	0.368	0.268	0.138
2 days, 9:54:16	55.1	0.34	0.265	0.139	0.458	0.264	0.141	0.371	0.59	0.103	0.364	0.562	0.096	0	0	0	0	0	0	0	0	0	0	0	0	0.525	0.4	0.144	0.487	0.282	0.141	0.556	0.286	0.141	0	0	0	0	0	0	0	0	0	0.404	0.26	0.145	0.368	0.267	0.139
2 days, 9:59:16	55	0.34	0.267	0.139	0.459	0.256	0.141	0.371	0.59	0.103	0.364	0.557	0.096	0	0	0	0	0	0	0	0	0	0	0	0	0.525	0.395	0.144	0.49	0.28	0.141	0.557	0.283	0.141	0	0	0	0	0	0	0	0	0	0.404	0.26	0.144	0.367	0.267	0.138
2 days, 10:04:16	55.1	0.341	0.272	0.139	0.458	0.265	0.141	0.371	0.597	0.103	0.365	0.553	0.096	0	0	0	0	0	0	0	0	0	0	0	0	0.526	0.397	0.144	0.49	0.276	0.141	0.559	0.281	0.141	0	0	0	0	0	0	0	0	0	0.402	0.264	0.145	0.367	0.267	0.139
2 days, 10:09:16	55	0.34	0.273	0.139	0.457	0.262	0.141	0.37	0.607	0.103	0.363	0.55	0.096	0	0	0	0	0	0	0	0	0	0	0	0	0.527	0.389	0.144	0.493	0.279	0.141	0.56	0.284	0.141	0	0	0	0	0	0	0	0	0	0.404	0.267	0.145	0.368	0.268	0.139
2 days, 10:14:16	55.1	0.34	0.273	0.139	0.461	0.257	0.141	0.37	0.595	0.103	0.364	0.545	0.096	0	0	0	0	0	0	0	0	0	0	0	0	0.528	0.392	0.144	0.493	0.292	0.141	0.562	0.286	0.142	0	0	0	0	0	0	0	0	0	0.401	0.26	0.145	0.367	0.267	0.139
2 days, 10:19:16	55.1	0.339	0.271	0.14	0.456	0.261	0.142	0.37	0.589	0.103	0.363	0.538	0.096	0	0	0	0	0	0	0	0	0	0	0	0	0.529	0.386	0.144	0.497	0.284	0.141	0.564	0.28	0.141	0	0	0	0	0	0	0	0	0	0.403	0.259	0.146	0.367	0.267	0.139
2 days, 10:24:16	55.1	0.34	0.27	0.14	0.457	0.261	0.141	0.37	0.588	0.103	0.363	0.535	0.096	0	0	0	0	0	0	0	0	0	0	0	0	0.528	0.387	0.144	0.497	0.275	0.141	0.566	0.282	0.141	0	0	0	0	0	0	0	0	0	0.403	0.266	0.146	0.367	0.267	0.139
2 days, 10:29:16	55.1	0.339	0.27	0.14	0.454	0.255	0.142	0.37	0.575	0.103	0.364	0.532	0.096	0	0	0	0	0	0	0	0	0	0	0	0	0.529	0.39	0.144	0.497	0.292	0.141	0.568	0.279	0.142	0	0	0	0	0	0	0	0	0	0.404	0.258	0.146	0.367	0.267	0.139
2 days, 10:34:16	55	0.339	0.27	0.14	0.452	0.259	0.142	0.37	0.566	0.104	0.363	0.526	0.096	0	0	0	0	0	0	0	0	0	0	0	0	0.53	0.385	0.144	0.5	0.29	0.141	0.57	0.281	0.141	0	0	0	0	0	0	0	0	0	0.404	0.259	0.147	0.367	0.267	0.139
2 days, 10:39:16	55.1	0.34	0.269	0.141	0.452	0.259	0.142	0.37	0.545	0.103	0.363	0.524	0.096	0	0	0	0	0	0	0	0	0	0	0	0	0.531	0.382	0.144	0.501	0.277	0.141	0.573	0.286	0.142	0	0	0	0	0	0	0	0	0	0.404	0.258	0.147	0.367	0.267	0.139
2 days, 10:44:16	55.1	0.338	0.267	0.141	0.451	0.253	0.142	0.37	0.539	0.104	0.363	0.519	0.097	0	0	0	0	0	0	0	0	0	0	0	0	0.531	0.377	0.145	0.503	0.282	0.141	0.575	0.281	0.142	0	0	0	0	0	0	0	0	0	0.403	0.258	0.147	0.367	0.267	0.139
2 days, 10:49:16	55.1	0.338	0.268	0.142	0.45	0.257	0.142	0.37	0.541	0.104	0.363	0.516	0.097	0	0	0	0	0	0	0	0	0	0	0	0	0.532	0.374	0.144	0.503	0.29	0.141	0.576	0.279	0.142	0	0	0	0	0	0	0	0	0	0.403	0.261	0.147	0.368	0.267	0.139
2 days, 10:54:16	55.1	0.339	0.269	0.143	0.449	0.259	0.143	0.37	0.554	0.104	0.363	0.513	0.097	0	0	0	0	0	0	0	0	0	0	0	0	0.532	0.383	0.144	0.503	0.28	0.141	0.581	0.281	0.142	0	0	0	0	0	0	0	0	0	0.401	0.258	0.147	0.367	0.267	0.139
2 days, 10:59:16	55.1	0.338	0.266	0.144	0.449	0.257	0.142	0.369	0.558	0.104	0.363	0.51	0.097	0	0	0	0	0	0	0	0	0	0	0	0	0.532	0.383	0.144	0.505	0.274	0.141	0.582	0.278	0.142	0	0	0	0	0	0	0	0	0	0.402	0.262	0.147	0.366	0.266	0.14
2 days, 11:04:16	55	0.339	0.27	0.144	0.449	0.256	0.143	0.37	0.55	0.104	0.363	0.507	0.097	0	0	0	0	0	0	0	0	0	0	0	0	0.533	0.377	0.144	0.507	0.274	0.141	0.587	0.284	0.142	0	0	0	0	0	0	0	0	0	0.401	0.263	0.147	0.368	0.266	0.14
2 days, 11:09:16	55	0.339	0.271	0.144	0.449	0.261	0.143	0.37	0.529	0.104	0.363	0.504	0.097	0	0	0	0	0	0	0	0	0	0	0	0	0.533	0.376	0.144	0.508	0.281	0.142	0.589	0.284	0.142	0	0	0	0	0	0	0	0	0	0.402	0.258	0.148	0.369	0.267	0.14
2 days, 11:14:16	54.9	0.339	0.268	0.144	0.447	0.257	0.143	0.369	0.512	0.104	0.363	0.501	0.097	0	0	0	0	0	0	0	0	0	0	0	0	0.533	0.374	0.144	0.508	0.278	0.142	0.591	0.28	0.143	0	0	0	0	0	0	0	0	0	0.403	0.259	0.148	0.367	0.266	0.14
2 days, 11:19:16	55	0.338	0.269	0.145	0.447	0.256	0.143	0.37	0.526	0.104	0.363	0.498	0.097	0	0	0	0	0	0	0	0	0	0	0	0	0.534	0.374	0.145	0.509	0.274	0.141	0.594	0.281	0.142	0	0	0	0	0	0	0	0	0	0.403	0.257	0.148	0.368	0.266	0.14
2 days, 11:24:16	54.9	0.338	0.269	0.144	0.445	0.263	0.143	0.369	0.54	0.104	0.363	0.495	0.097	0	0	0	0	0	0	0	0	0	0	0	0	0.534	0.374	0.144	0.51	0.274	0.142	0.6	0.28	0.142	0	0	0	0	0	0	0	0	0	0.403	0.258	0.148	0.367	0.266	0.14
2 days, 11:29:16	54.9	0.338	0.27	0.144	0.448	0.26	0.143	0.37	0.531	0.104	0.363	0.492	0.097	0	0	0	0	0	0	0	0	0	0	0	0	0.534	0.372	0.144	0.511	0.274	0.141	0.6	0.29	0.142	0	0	0	0	0	0	0	0	0	0.403	0.258	0.149	0.368	0.267	0.14
2 days, 11:34:16	54.9	0.339	0.268	0.144	0.447	0.257	0.144	0.369	0.499	0.104	0.363	0.489	0.097	0	0	0	0	0	0	0	0	0	0	0	0	0.534	0.365	0.144	0.512	0.277	0.142	0.596	0.282	0.142	0	0	0	0	0	0	0	0	0	0.401	0.258	0.149	0.367	0.266	0.14
2 days, 11:39:16	54.9	0.338	0.265	0.144	0.447	0.264	0.144	0.369	0.495	0.104	0.363	0.487	0.097	0	0	0	0	0	0	0	0	0	0	0	0	0.534	0.362	0.144	0.514	0.276	0.142	0.594	0.281	0.142	0	0	0	0	0	0	0	0	0	0.399	0.258	0.149	0.365	0.266	0.14
2 days, 11:44:16	54.9	0.337	0.265	0.144	0.447	0.256	0.144	0.369	0.509	0.104	0.363	0.484	0.097	0	0	0	0	0	0	0	0	0	0	0	0	0.534	0.363	0.144	0.516	0.274	0.142	0.595	0.278	0.142	0	0	0	0	0	0	0	0	0	0.4	0.262	0.149	0.367	0.266	0.141
2 days, 11:49:16	55	0.337	0.266	0.145	0.445	0.254	0.144	0.369	0.519	0.104	0.363	0.482	0.097	0	0	0	0	0	0	0	0	0	0	0	0	0.534	0.371	0.144	0.516	0.273	0.143	0.6	0.285	0.142	0	0	0	0	0	0	0	0	0	0.401	0.273	0.15	0.366	0.266	0.141
2 days, 11:54:16	55.1	0.337	0.265	0.145	0.445	0.257	0.144	0.369	0.515	0.104	0.363	0.478	0.098	0	0	0	0	0	0	0	0	0	0	0	0	0.535	0.367	0.145	0.517	0.274	0.142	0.601	0.283	0.143	0	0	0	0	0	0	0	0	0	0.4	0.256	0.151	0.366	0.266	0.141
2 days, 11:59:16	55.1	0.337	0.264	0.145	0.446	0.252	0.144	0.369	0.493	0.104	0.363	0.476	0.098	0	0	0	0	0	0	0	0	0	0	0	0	0.534	0.364	0.145	0.519	0.274	0.142	0.601	0.28	0.142	0	0	0	0	0	0	0	0	0	0.4	0.26	0.151	0.366	0.266	0.141
2 days, 12:04:16	55.1	0.337	0.265	0.146	0.447	0.252	0.144	0.369	0.477	0.104	0.363	0.473	0.098	0	0	0	0	0	0	0	0	0	0	0	0	0.534	0.362	0.145	0.519	0.275	0.142	0.607	0.277	0.142	0	0	0	0	0	0	0	0	0	0.4	0.256	0.151	0.366	0.266	0.141
2 days, 12:09:16	55	0.336	0.264	0.147	0.443	0.25	0.145	0.369	0.475	0.105	0.363	0.471	0.098	0	0	0	0	0	0	0	0	0	0	0	0	0.534	0.356	0.145	0.521	0.274	0.142	0.61	0.278	0.143	0	0	0	0	0	0	0	0	0	0.401	0.257	0.151	0.366	0.266	0.141
2 days, 12:14:16	55	0.336	0.265	0.148	0.443	0.25	0.144	0.369	0.471	0.105	0.363	0.468	0.098	0	0	0	0	0	0	0	0	0	0	0	0	0.535	0.363	0.146	0.521	0.273	0.143	0.612	0.285	0.143	0	0	0	0	0	0	0	0	0	0.401	0.261	0.151	0.366	0.266	0.141
2 days, 12:19:16	55.1	0.336	0.267	0.148	0.442	0.251	0.145	0.37	0.469	0.105	0.363	0.465	0.098	0	0	0	0	0	0	0	0	0	0	0	0	0.535	0.373	0.146	0.522	0.273	0.143	0.609	0.282	0.142	0	0	0	0	0	0	0	0	0	0.401	0.258	0.152	0.366	0.266	0.141
2 days, 12:24:16	55.1	0.336	0.266	0.148	0.443	0.251	0.145	0.37	0.466	0.105	0.363	0.463	0.098	0	0	0	0	0	0	0	0	0	0	0	0	0.536	0.384	0.146	0.522	0.273	0.143	0.596	0.281	0.143	0	0	0	0	0	0	0	0	0	0.4	0.265	0.152	0.366	0.266	0.141
2 days, 12:29:16	55.1	0.334	0.264	0.148	0.441	0.25	0.145	0.369	0.464	0.105	0.363	0.461	0.098	0	0	0	0	0	0	0	0	0	0	0	0	0.536	0.377	0.145	0.524	0.274	0.143	0.58	0.276	0.143	0	0	0	0	0	0	0	0	0	0.399	0.257	0.152	0.366	0.265	0.141
2 days, 12:34:16	55.1	0.334	0.266	0.147	0.441	0.25	0.145	0.37	0.463	0.105	0.363	0.458	0.098	0	0	0	0	0	0	0	0	0	0	0	0	0.537	0.37	0.145	0.525	0.274	0.143	0.567	0.277	0.143	0	0	0	0	0	0	0	0	0	0.401	0.26	0.153	0.367	0.266	0.142
2 days, 12:39:16	55	0.334	0.264	0.147	0.438	0.25	0.145	0.37	0.46	0.105	0.363	0.456	0.098	0	0	0	0	0	0	0	0	0	0	0	0	0.536	0.363	0.146	0.526	0.273	0.142	0.555	0.282	0.143	0	0	0	0	0	0	0	0	0	0.4	0.268	0.153	0.366	0.265	0.141
2 days, 12:44:16	55	0.334	0.264	0.148	0.439	0.25	0.145	0.37	0.458	0.105	0.363	0.453	0.098	0	0	0	0	0	0	0	0	0	0	0	0	0.537	0.368	0.145	0.527	0.273	0.143	0.549	0.283	0.143	0	0	0	0	0	0	0	0	0	0.4	0.257	0.154	0.366	0.266	0.141
2 days, 12:49:16	54.9	0.334	0.265	0.149	0.441	0.25	0.146	0.37	0.456	0.105	0.363	0.451	0.098	0	0	0	0	0	0	0	0	0	0	0	0	0.537	0.36	0.146	0.529	0.274	0.143	0.546	0.278	0.143	0	0	0	0	0	0	0	0	0	0.4	0.256	0.154	0.367	0.265	0.141
2 days, 12:54:16	54.9	0.335	0.262	0.148	0.44	0.25	0.146	0.37	0.455	0.105	0.363	0.45	0.099	0	0	0	0	0	0	0	0	0	0	0	0	0.539	0.346	0.146	0.531	0.274	0.143	0.546	0.277	0.143	0	0	0	0	0	0	0	0	0	0.4	0.256	0.155	0.367	0.265	0.142
2 days, 12:59:16	55.1	0.334	0.261	0.148	0.435	0.249	0.146	0.369	0.452	0.105	0.363	0.447	0.099	0	0	0	0	0	0	0	0	0	0	0	0	0.539	0.35	0.146	0.531	0.273	0.143	0.543	0.275	0.143	0	0	0	0	0	0	0	0	0	0.401	0.256	0.155	0.367	0.265	0.142
2 days, 13:04:16	55.1	0.333	0.264	0.147	0.437	0.25	0.146	0.369	0.459	0.105	0.363	0.446	0.099	0	0	0	0	0	0	0	0	0	0	0	0	0.541	0.355	0.145	0.532	0.273	0.143	0.542	0.276	0.143	0	0	0	0	0	0	0	0	0	0.4	0.256	0.155	0.367	0.265	0.141
2 days, 13:09:16	55	0.334	0.261	0.147	0.436	0.25	0.146	0.369	0.494	0.105	0.363	0.443	0.099	0	0	0	0	0	0	0	0	0	0	0	0	0.541	0.358	0.145	0.532	0.273	0.143	0.54	0.279	0.143	0	0	0	0	0	0	0	0	0	0.4	0.269	0.155	0.367	0.265	0.142
2 days, 13:14:16	54.9	0.334	0.261	0.147	0.437	0.25	0.147	0.369	0.481	0.105	0.363	0.442	0.099	0	0	0	0	0	0	0	0	0	0	0	0	0.539	0.359	0.145	0.534	0.273	0.143	0.539	0.279	0.143	0	0	0	0	0	0	0	0	0	0.399	0.256	0.155	0.367	0.265	0.142
2 days, 13:19:16	55	0.334	0.263	0.147	0.436	0.25	0.147	0.369	0.475	0.105	0.363	0.44	0.099	0	0	0	0	0	0	0	0	0	0	0	0	0.536	0.357	0.145	0.536	0.273	0.143	0.547	0.277	0.143	0	0	0	0	0	0	0	0	0	0.399	0.259	0.156	0.366	0.265	0.142
2 days, 13:24:16	55.1	0.333	0.261	0.147	0.435	0.25	0.146	0.369	0.473	0.105	0.363	0.438	0.099	0	0	0	0	0	0	0	0	0	0	0	0	0.534	0.364	0.145	0.539	0.272	0.144	0.565	0.276	0.143	0	0	0	0	0	0	0	0	0	0.4	0.256	0.156	0.367	0.265	0.142
2 days, 13:29:16	55.1	0.334	0.262	0.147	0.433	0.25	0.147	0.369	0.47	0.105	0.363	0.435	0.099	0	0	0	0	0	0	0	0	0	0	0	0	0.531	0.362	0.146	0.54	0.272	0.144	0.572	0.275	0.143	0	0	0	0	0	0	0	0	0	0.398	0.257	0.156	0.366	0.265	0.142
2 days, 13:34:16	55.1	0.333	0.261	0.147	0.432	0.25	0.147	0.369	0.468	0.106	0.363	0.433	0.099	0	0	0	0	0	0	0	0	0	0	0	0	0.529	0.371	0.146	0.543	0.272	0.143	0.578	0.276	0.143	0	0	0	0	0	0	0	0	0	0.4	0.263	0.157	0.367	0.265	0.142
2 days, 13:39:16	55.1	0.333	0.259	0.147	0.432	0.249	0.147	0.368	0.465	0.106	0.363	0.432	0.099	0	0	0	0	0	0	0	0	0	0	0	0	0.527	0.369	0.145	0.543	0.272	0.143	0.595	0.278	0.143	0	0	0	0	0	0	0	0	0	0.399	0.256	0.157	0.367	0.265	0.142
2 days, 13:44:16	55	0.332	0.26	0.147	0.432	0.249	0.147	0.368	0.463	0.106	0.363	0.43	0.099	0	0	0	0	0	0	0	0	0	0	0	0	0.525	0.358	0.145	0.546	0.272	0.144	0.618	0.278	0.143	0	0	0	0	0	0	0	0	0	0.399	0.256	0.157	0.366	0.265	0.142
2 days, 13:49:16	55	0.332	0.259	0.147	0.431	0.25	0.147	0.368	0.461	0.106	0.363	0.429	0.099	0	0	0	0	0	0	0	0	0	0	0	0	0.523	0.351	0.145	0.548	0.272	0.144	0.578	0.276	0.143	0	0	0	0	0	0	0	0	0	0.399	0.255	0.158	0.366	0.265	0.142
2 days, 13:54:16	54.9	0.332	0.26	0.148	0.429	0.254	0.147	0.368	0.458	0.106	0.363	0.427	0.099	0	0	0	0	0	0	0	0	0	0	0	0	0.52	0.353	0.145	0.559	0.271	0.143	0.54	0.277	0.143	0	0	0	0	0	0	0	0	0	0.398	0.255	0.158	0.366	0.264	0.142
2 days, 13:59:16	54.9	0.331	0.26	0.148	0.43	0.254	0.148	0.368	0.456	0.106	0.363	0.426	0.099	0	0	0	0	0	0	0	0	0	0	0	0	0.52	0.354	0.146	0.565	0.271	0.144	0.565	0.275	0.143	0	0	0	0	0	0	0	0	0	0.398	0.259	0.158	0.365	0.264	0.142
2 days, 14:04:16	55	0.332	0.258	0.148	0.428	0.256	0.148	0.368	0.453	0.106	0.363	0.425	0.099	0	0	0	0	0	0	0	0	0	0	0	0	0.519	0.351	0.145	0.567	0.271	0.143	0.587	0.274	0.143	0	0	0	0	0	0	0	0	0	0.398	0.263	0.158	0.365	0.264	0.142
2 days, 14:09:16	54.9	0.331	0.262	0.149	0.429	0.261	0.147	0.368	0.452	0.106	0.363	0.422	0.099	0	0	0	0	0	0	0	0	0	0	0	0	0.518	0.36	0.145	0.569	0.271	0.144	0.588	0.276	0.143	0	0	0	0	0	0	0	0	0	0.399	0.254	0.158	0.367	0.264	0.142
2 days, 14:14:16	55	0.332	0.26	0.149	0.428	0.254	0.148	0.368	0.448	0.106	0.363	0.422	0.1	0	0	0	0	0	0	0	0	0	0	0	0	0.517	0.368	0.146	0.574	0.271	0.144	0.578	0.28	0.144	0	0	0	0	0	0	0	0	0	0.398	0.256	0.159	0.367	0.265	0.142
2 days, 14:19:16	54.9	0.332	0.258	0.148	0.428	0.256	0.148	0.368	0.447	0.106	0.363	0.42	0.1	0	0	0	0	0	0	0	0	0	0	0	0	0.516	0.361	0.145	0.577	0.271	0.144	0.59	0.279	0.143	0	0	0	0	0	0	0	0	0	0.399	0.265	0.159	0.366	0.265	0.142
2 days, 14:24:16	54.9	0.331	0.261	0.149	0.427	0.257	0.148	0.368	0.445	0.106	0.363	0.418	0.1	0	0	0	0	0	0	0	0	0	0	0	0	0.514	0.355	0.145	0.578	0.27	0.143	0.602	0.278	0.143	0	0	0	0	0	0	0	0	0	0.398	0.257	0.16	0.366	0.264	0.142
2 days, 14:29:16	55	0.331	0.258	0.148	0.426	0.253	0.148	0.368	0.444	0.106	0.363	0.418	0.1	0	0	0	0	0	0	0	0	0	0	0	0	0.513	0.36	0.145	0.583	0.271	0.143	0.566	0.274	0.143	0	0	0	0	0	0	0	0	0	0.397	0.26	0.16	0.366	0.264	0.142
2 days, 14:34:16	54.9	0.331	0.258	0.149	0.429	0.253	0.148	0.368	0.442	0.106	0.363	0.416	0.1	0	0	0	0	0	0	0	0	0	0	0	0	0.512	0.363	0.145	0.589	0.271	0.143	0.53	0.275	0.144	0	0	0	0	0	0	0	0	0	0.398	0.256	0.16	0.365	0.264	0.142
2 days, 14:39:16	54.9	0.332	0.259	0.148	0.429	0.252	0.148	0.368	0.44	0.106	0.363	0.416	0.1	0	0	0	0	0	0	0	0	0	0	0	0	0.51	0.356	0.145	0.591	0.27	0.144	0.56	0.278	0.144	0	0	0	0	0	0	0	0	0	0.399	0.255	0.16	0.366	0.264	0.142
2 days, 14:44:16	55.1	0.332	0.256	0.148	0.427	0.247	0.148	0.368	0.438	0.106	0.363	0.414	0.1	0	0	0	0	0	0	0	0	0	0	0	0	0.509	0.349	0.145	0.593	0.271	0.143	0.556	0.279	0.144	0	0	0	0	0	0	0	0	0	0.398	0.258	0.16	0.366	0.264	0.142
2 days, 14:49:16	54.9	0.331	0.256	0.148	0.428	0.248	0.148	0.368	0.436	0.106	0.363	0.412	0.1	0	0	0	0	0	0	0	0	0	0	0	0	0.508	0.35	0.145	0.596	0.278	0.144	0.566	0.276	0.144	0	0	0	0	0	0	0	0	0	0.398	0.267	0.161	0.366	0.264	0.143
2 days, 14:54:16	54.9	0.332	0.257	0.148	0.427	0.248	0.148	0.368	0.434	0.106	0.363	0.413	0.1	0	0	0	0	0	0	0	0	0	0	0	0	0.507	0.353	0.145	0.601	0.276	0.143	0.571	0.275	0.143	0	0	0	0	0	0	0	0	0	0.398	0.254	0.161	0.366	0.264	0.143
2 days, 14:59:16	55.1	0.332	0.255	0.148	0.427	0.251	0.149	0.368	0.432	0.106	0.363	0.411	0.1	0	0	0	0	0	0	0	0	0	0	0	0	0.506	0.353	0.146	0.604	0.271	0.144	0.59	0.275	0.144	0	0	0	0	0	0	0	0	0	0.398	0.261	0.162	0.367	0.264	0.143
2 days, 15:04:16	55.1	0.332	0.256	0.148	0.428	0.25	0.149	0.368	0.431	0.106	0.363	0.41	0.1	0	0	0	0	0	0	0	0	0	0	0	0	0.504	0.357	0.146	0.608	0.27	0.144	0.564	0.276	0.144	0	0	0	0	0	0	0	0	0	0.396	0.254	0.161	0.367	0.264	0.143
2 days, 15:09:16	55.1	0.331	0.256	0.148	0.424	0.251	0.149	0.368	0.429	0.106	0.363	0.409	0.1	0	0	0	0	0	0	0	0	0	0	0	0	0.504	0.37	0.146	0.611	0.283	0.144	0.528	0.278	0.144	0	0	0	0	0	0	0	0	0	0.396	0.256	0.161	0.365	0.264	0.143
2 days, 15:14:16	55.1	0.331	0.257	0.149	0.423	0.258	0.149	0.368	0.427	0.107	0.363	0.408	0.1	0	0	0	0	0	0	0	0	0	0	0	0	0.508	0.388	0.146	0.617	0.281	0.144	0.552	0.278	0.144	0	0	0	0	0	0	0	0	0	0.395	0.254	0.162	0.366	0.264	0.143
2 days, 15:19:16	54.9	0.331	0.258	0.149	0.424	0.259	0.149	0.367	0.425	0.107	0.363	0.407	0.101	0	0	0	0	0	0	0	0	0	0	0	0	0.508	0.395	0.146	0.622	0.278	0.144	0.555	0.278	0.144	0	0	0	0	0	0	0	0	0	0.395	0.254	0.162	0.366	0.264	0.143
2 days, 15:24:16	55	0.331	0.257	0.149	0.426	0.251	0.149	0.368	0.424	0.106	0.363	0.406	0.1	0	0	0	0	0	0	0	0	0	0	0	0	0.51	0.392	0.146	0.626	0.27	0.144	0.554	0.274	0.144	0	0	0	0	0	0	0	0	0	0.396	0.255	0.161	0.366	0.264	0.143
2 days, 15:29:16	54.9	0.332	0.257	0.149	0.427	0.255	0.149	0.368	0.423	0.107	0.363	0.405	0.1	0	0	0	0	0	0	0	0	0	0	0	0	0.513	0.396	0.146	0.629	0.274	0.143	0.579	0.274	0.144	0	0	0	0	0	0	0	0	0	0.396	0.257	0.162	0.366	0.264	0.143
2 days, 15:34:16	55	0.332	0.257	0.148	0.426	0.259	0.15	0.367	0.422	0.106	0.363	0.404	0.1	0	0	0	0	0	0	0	0	0	0	0	0	0.514	0.389	0.146	0.628	0.284	0.144	0.568	0.275	0.144	0	0	0	0	0	0	0	0	0	0.396	0.263	0.162	0.366	0.264	0.142
2 days, 15:39:15	55	0.331	0.256	0.15	0.424	0.252	0.15	0.368	0.42	0.107	0.363	0.403	0.101	0	0	0	0	0	0	0	0	0	0	0	0	0.512	0.386	0.146	0.62	0.28	0.144	0.53	0.278	0.144	0	0	0	0	0	0	0	0	0	0.396	0.261	0.161	0.366	0.263	0.142
2 days, 15:44:16	55	0.332	0.258	0.149	0.424	0.249	0.15	0.368	0.419	0.107	0.364	0.402	0.101	0	0	0	0	0	0	0	0	0	0	0	0	0.501	0.385	0.146	0.617	0.274	0.144	0.533	0.277	0.144	0	0	0	0	0	0	0	0	0	0.395	0.253	0.162	0.366	0.263	0.143
2 days, 15:49:16	55.1	0.331	0.257	0.15	0.425	0.249	0.15	0.368	0.417	0.107	0.364	0.401	0.101	0	0	0	0	0	0	0	0	0	0	0	0	0.495	0.387	0.144	0.611	0.27	0.144	0.537	0.277	0.144	0	0	0	0	0	0	0	0	0	0.396	0.254	0.162	0.365	0.263	0.142
2 days, 15:54:16	55.1	0.332	0.256	0.149	0.423	0.247	0.15	0.368	0.415	0.107	0.363	0.4	0.101	0	0	0	0	0	0	0	0	0	0	0	0	0.504	0.387	0.144	0.602	0.282	0.143	0.541	0.275	0.144	0	0	0	0	0	0	0	0	0	0.395	0.253	0.162	0.366	0.263	0.142
2 days, 15:59:16	54.9	0.331	0.258	0.149	0.422	0.248	0.15	0.367	0.414	0.107	0.363	0.399	0.101	0	0	0	0	0	0	0	0	0	0	0	0	0.485	0.385	0.144	0.607	0.282	0.143	0.557	0.273	0.144	0	0	0	0	0	0	0	0	0	0.398	0.258	0.163	0.366	0.263	0.143
2 days, 16:04:16	54.9	0.33	0.256	0.149	0.425	0.246	0.15	0.367	0.411	0.107	0.363	0.398	0.101	0	0	0	0	0	0	0	0	0	0	0	0	0.492	0.385	0.143	0.584	0.279	0.144	0.555	0.275	0.144	0	0	0	0	0	0	0	0	0	0.396	0.257	0.162	0.365	0.263	0.142
2 days, 16:09:16	55	0.331	0.256	0.149	0.421	0.247	0.151	0.368	0.41	0.107	0.363	0.398	0.101	0	0	0	0	0	0	0	0	0	0	0	0	0.491	0.374	0.145	0.598	0.27	0.143	0.523	0.277	0.144	0	0	0	0	0	0	0	0	0	0.396	0.258	0.163	0.366	0.263	0.142
2 days, 16:14:16	55.1	0.331	0.257	0.148	0.421	0.246	0.15	0.367	0.408	0.107	0.363	0.396	0.101	0	0	0	0	0	0	0	0	0	0	0	0	0.49	0.371	0.144	0.591	0.28	0.143	0.527	0.275	0.143	0	0	0	0	0	0	0	0	0	0.396	0.266	0.162	0.366	0.263	0.142
2 days, 16:19:16	55.1	0.331	0.255	0.149	0.422	0.247	0.15	0.367	0.408	0.107	0.363	0.396	0.101	0	0	0	0	0	0	0	0	0	0	0	0	0.466	0.366	0.145	0.586	0.282	0.144	0.526	0.275	0.144	0	0	0	0	0	0	0	0	0	0.395	0.253	0.163	0.367	0.263	0.142
2 days, 16:24:16	55.1	0.331	0.255	0.149	0.42	0.248	0.15	0.368	0.407	0.107	0.363	0.395	0.101	0	0	0	0	0	0	0	0	0	0	0	0	0.477	0.373	0.145	0.606	0.281	0.144	0.525	0.273	0.144	0	0	0	0	0	0	0	0	0	0.396	0.257	0.163	0.366	0.263	0.142
2 days, 16:29:16	55.1	0.33	0.257	0.15	0.422	0.25	0.151	0.368	0.404	0.107	0.363	0.393	0.101	0	0	0	0	0	0	0	0	0	0	0	0	0.472	0.37	0.145	0.574	0.27	0.144	0.543	0.273	0.144	0	0	0	0	0	0	0	0	0	0.396	0.253	0.162	0.366	0.263	0.142
2 days, 16:34:16	55.1	0.33	0.255	0.15	0.422	0.257	0.151	0.367	0.38	0.107	0.364	0.394	0.101	0	0	0	0	0	0	0	0	0	0	0	0	0.474	0.36	0.145	0.564	0.282	0.144	0.526	0.276	0.144	0	0	0	0	0	0	0	0	0	0.395	0.259	0.162	0.366	0.263	0.143
2 days, 16:39:16	55.1	0.33	0.254	0.149	0.418	0.252	0.151	0.367	0.383	0.107	0.363	0.393	0.101	0	0	0	0	0	0	0	0	0	0	0	0	0.457	0.337	0.145	0.586	0.278	0.144	0.501	0.275	0.144	0	0	0	0	0	0	0	0	0	0.398	0.252	0.163	0.366	0.263	0.142
2 days, 16:44:16	55.1	0.331	0.256	0.15	0.42	0.251	0.151	0.367	0.405	0.107	0.364	0.392	0.101	0	0	0	0	0	0	0	0	0	0	0	0	0.447	0.337	0.145	0.568	0.274	0.144	0.513	0.276	0.144	0	0	0	0	0	0	0	0	0	0.398	0.253	0.163	0.367	0.263	0.143
2 days, 16:49:16	55.1	0.331	0.255	0.149	0.417	0.261	0.151	0.367	0.403	0.107	0.364	0.39	0.101	0	0	0	0	0	0	0	0	0	0	0	0	0.465	0.331	0.145	0.594	0.273	0.144	0.521	0.273	0.144	0	0	0	0	0	0	0	0	0	0.397	0.253	0.163	0.366	0.263	0.143
2 days, 16:54:16	55	0.331	0.253	0.15	0.418	0.25	0.151	0.367	0.399	0.107	0.363	0.388	0.101	0	0	0	0	0	0	0	0	0	0	0	0	0.462	0.327	0.145	0.56	0.288	0.145	0.521	0.273	0.144	0	0	0	0	0	0	0	0	0	0.396	0.253	0.162	0.366	0.263	0.142
2 days, 16:59:16	55.1	0.331	0.252	0.149	0.416	0.253	0.151	0.367	0.392	0.107	0.363	0.388	0.101	0	0	0	0	0	0	0	0	0	0	0	0	0.461	0.324	0.145	0.567	0.287	0.144	0.531	0.275	0.144	0	0	0	0	0	0	0	0	0	0.397	0.255	0.163	0.366	0.263	0.142
2 days, 17:04:16	55.1	0.331	0.253	0.148	0.413	0.253	0.151	0.367	0.374	0.108	0.363	0.388	0.102	0	0	0	0	0	0	0	0	0	0	0	0	0.453	0.322	0.145	0.571	0.277	0.145	0.506	0.274	0.144	0	0	0	0	0	0	0	0	0	0.396	0.257	0.162	0.366	0.262	0.143
2 days, 17:09:16	55	0.331	0.252	0.149	0.412	0.248	0.151	0.367	0.384	0.108	0.363	0.386	0.102	0	0	0	0	0	0	0	0	0	0	0	0	0.464	0.341	0.145	0.568	0.27	0.144	0.507	0.273	0.144	0	0	0	0	0	0	0	0	0	0.396	0.252	0.161	0.366	0.263	0.142
2 days, 17:14:16	54.9	0.33	0.252	0.149	0.411	0.254	0.151	0.367	0.399	0.107	0.363	0.385	0.102	0	0	0	0	0	0	0	0	0	0	0	0	0.455	0.352	0.145	0.569	0.274	0.144	0.506	0.273	0.144	0	0	0	0	0	0	0	0	0	0.397	0.252	0.162	0.366	0.262	0.143
2 days, 17:19:16	54.9	0.33	0.253	0.15	0.412	0.252	0.151	0.367	0.396	0.107	0.363	0.385	0.102	0	0	0	0	0	0	0	0	0	0	0	0	0.453	0.344	0.144	0.535	0.277	0.144	0.502	0.273	0.144	0	0	0	0	0	0	0	0	0	0.397	0.252	0.162	0.366	0.262	0.142
2 days, 17:24:16	55	0.33	0.252	0.149	0.411	0.247	0.151	0.367	0.389	0.108	0.363	0.383	0.102	0	0	0	0	0	0	0	0	0	0	0	0	0.44	0.332	0.145	0.573	0.271	0.144	0.523	0.273	0.144	0	0	0	0	0	0	0	0	0	0.397	0.252	0.162	0.365	0.262	0.142
2 days, 17:29:16	55.1	0.33	0.251	0.149	0.41	0.254	0.151	0.367	0.369	0.108	0.363	0.383	0.102	0	0	0	0	0	0	0	0	0	0	0	0	0.451	0.345	0.145	0.525	0.27	0.144	0.504	0.274	0.144	0	0	0	0	0	0	0	0	0	0.397	0.253	0.163	0.367	0.262	0.142
2 days, 17:34:16	55.1	0.332	0.252	0.149	0.413	0.252	0.151	0.367	0.376	0.108	0.363	0.382	0.102	0	0	0	0	0	0	0	0	0	0	0	0	0.454	0.364	0.145	0.567	0.27	0.144	0.49	0.274	0.144	0	0	0	0	0	0	0	0	0	0.396	0.264	0.162	0.366	0.262	0.142
2 days, 17:39:16	55	0.331	0.251	0.15	0.411	0.247	0.151	0.367	0.394	0.108	0.363	0.38	0.102	0	0	0	0	0	0	0	0	0	0	0	0	0.45	0.362	0.145	0.545	0.27	0.145	0.493	0.273	0.144	0	0	0	0	0	0	0	0	0	0.396	0.254	0.162	0.366	0.262	0.142
2 days, 17:44:16	55.1	0.332	0.251	0.148	0.409	0.245	0.151	0.367	0.392	0.108	0.363	0.379	0.102	0	0	0	0	0	0	0	0	0	0	0	0	0.433	0.365	0.144	0.518	0.27	0.144	0.496	0.273	0.144	0	0	0	0	0	0	0	0	0	0.397	0.252	0.162	0.366	0.262	0.142
2 days, 17:49:16	55.1	0.332	0.251	0.15	0.411	0.244	0.151	0.367	0.387	0.108	0.363	0.378	0.102	0	0	0	0	0	0	0	0	0	0	0	0	0.441	0.362	0.145	0.56	0.27	0.145	0.501	0.273	0.144	0	0	0	0	0	0	0	0	0	0.397	0.252	0.161	0.366	0.262	0.142
2 days, 17:54:16	55	0.333	0.251	0.149	0.414	0.245	0.151	0.367	0.368	0.108	0.363	0.377	0.102	0	0	0	0	0	0	0	0	0	0	0	0	0.437	0.378	0.145	0.52	0.269	0.145	0.513	0.273	0.144	0	0	0	0	0	0	0	0	0	0.398	0.252	0.162	0.367	0.262	0.142
2 days, 17:59:16	55	0.333	0.251	0.149	0.413	0.245	0.151	0.367	0.365	0.108	0.363	0.377	0.102	0	0	0	0	0	0	0	0	0	0	0	0	0.441	0.367	0.144	0.541	0.27	0.145	0.483	0.273	0.145	0	0	0	0	0	0	0	0	0	0.399	0.252	0.162	0.367	0.262	0.142
2 days, 18:04:16	55.1	0.336	0.251	0.15	0.417	0.245	0.151	0.367	0.385	0.108	0.363	0.376	0.102	0	0	0	0	0	0	0	0	0	0	0	0	0.439	0.376	0.145	0.528	0.269	0.144	0.489	0.274	0.144	0	0	0	0	0	0	0	0	0	0.398	0.253	0.162	0.367	0.262	0.142
2 days, 18:09:16	55.1	0.337	0.251	0.15	0.417	0.246	0.151	0.367	0.388	0.108	0.363	0.376	0.102	0	0	0	0	0	0	0	0	0	0	0	0	0.424	0.38	0.145	0.517	0.269	0.145	0.492	0.274	0.145	0	0	0	0	0	0	0	0	0	0.396	0.252	0.163	0.367	0.262	0.142
2 days, 18:14:16	55	0.338	0.251	0.149	0.421	0.246	0.151	0.367	0.386	0.108	0.363	0.375	0.102	0	0	0	0	0	0	0	0	0	0	0	0	0.435	0.382	0.145	0.531	0.268	0.145	0.489	0.273	0.144	0	0	0	0	0	0	0	0	0	0.395	0.253	0.163	0.367	0.262	0.142
2 days, 18:19:16	55.1	0.338	0.25	0.149	0.423	0.25	0.151	0.367	0.382	0.108	0.363	0.375	0.102	0	0	0	0	0	0	0	0	0	0	0	0	0.435	0.376	0.144	0.522	0.274	0.146	0.507	0.273	0.146	0	0	0	0	0	0	0	0	0	0.396	0.252	0.164	0.367	0.262	0.143
2 days, 18:24:16	55.1	0.34	0.25	0.15	0.425	0.254	0.151	0.367	0.361	0.108	0.363	0.373	0.102	0	0	0	0	0	0	0	0	0	0	0	0	0.436	0.352	0.144	0.524	0.275	0.146	0.487	0.273	0.145	0	0	0	0	0	0	0	0	0	0.397	0.256	0.165	0.367	0.262	0.143
2 days, 18:29:16	55.1	0.34	0.25	0.149	0.425	0.249	0.151	0.367	0.366	0.108	0.363	0.373	0.102	0	0	0	0	0	0	0	0	0	0	0	0	0.418	0.365	0.146	0.5	0.27	0.145	0.475	0.274	0.145	0	0	0	0	0	0	0	0	0	0.398	0.252	0.166	0.367	0.262	0.143
2 days, 18:34:16	54.9	0.341	0.25	0.149	0.426	0.251	0.151	0.367	0.387	0.109	0.363	0.371	0.102	0	0	0	0	0	0	0	0	0	0	0	0	0.427	0.37	0.145	0.496	0.272	0.146	0.481	0.274	0.145	0	0	0	0	0	0	0	0	0	0.398	0.256	0.166	0.367	0.263	0.143
2 days, 18:39:16	55	0.341	0.25	0.149	0.426	0.252	0.151	0.367	0.38	0.108	0.362	0.37	0.102	0	0	0	0	0	0	0	0	0	0	0	0	0.424	0.369	0.145	0.513	0.28	0.145	0.482	0.273	0.145	0	0	0	0	0	0	0	0	0	0.398	0.251	0.166	0.367	0.262	0.143
2 days, 18:44:16	54.9	0.342	0.25	0.15	0.425	0.249	0.151	0.367	0.376	0.109	0.363	0.369	0.103	0	0	0	0	0	0	0	0	0	0	0	0	0.423	0.368	0.145	0.503	0.277	0.145	0.496	0.273	0.145	0	0	0	0	0	0	0	0	0	0.397	0.252	0.166	0.367	0.262	0.143
2 days, 18:49:16	54.9	0.342	0.25	0.15	0.427	0.254	0.151	0.367	0.355	0.109	0.362	0.368	0.102	0	0	0	0	0	0	0	0	0	0	0	0	0.422	0.379	0.144	0.504	0.27	0.146	0.492	0.273	0.145	0	0	0	0	0	0	0	0	0	0.395	0.252	0.166	0.366	0.262	0.143
2 days, 18:54:16	55	0.342	0.249	0.149	0.426	0.248	0.151	0.366	0.364	0.109	0.362	0.367	0.102	0	0	0	0	0	0	0	0	0	0	0	0	0.415	0.371	0.144	0.478	0.269	0.145	0.465	0.273	0.145	0	0	0	0	0	0	0	0	0	0.397	0.253	0.166	0.367	0.262	0.143
2 days, 18:59:16	55.1	0.343	0.249	0.15	0.427	0.246	0.151	0.366	0.383	0.109	0.363	0.366	0.102	0	0	0	0	0	0	0	0	0	0	0	0	0.421	0.371	0.144	0.475	0.269	0.146	0.473	0.272	0.145	0	0	0	0	0	0	0	0	0	0.397	0.256	0.165	0.366	0.262	0.142
2 days, 19:04:16	55.1	0.344	0.249	0.149	0.428	0.246	0.151	0.367	0.375	0.109	0.363	0.364	0.103	0	0	0	0	0	0	0	0	0	0	0	0	0.425	0.375	0.144	0.503	0.269	0.145	0.473	0.272	0.145	0	0	0	0	0	0	0	0	0	0.396	0.253	0.162	0.367	0.262	0.142
2 days, 19:09:16	55.1	0.344	0.249	0.149	0.428	0.245	0.151	0.367	0.368	0.109	0.362	0.363	0.103	0	0	0	0	0	0	0	0	0	0	0	0	0.429	0.373	0.144	0.476	0.269	0.145	0.473	0.273	0.145	0	0	0	0	0	0	0	0	0	0.395	0.253	0.163	0.367	0.262	0.142
2 days, 19:14:16	55	0.346	0.249	0.15	0.428	0.246	0.151	0.367	0.347	0.109	0.363	0.363	0.103	0	0	0	0	0	0	0	0	0	0	0	0	0.407	0.359	0.144	0.491	0.268	0.145	0.49	0.273	0.146	0	0	0	0	0	0	0	0	0	0.396	0.251	0.163	0.368	0.262	0.142
2 days, 19:19:16	55	0.347	0.249	0.15	0.429	0.247	0.151	0.367	0.346	0.109	0.362	0.362	0.103	0	0	0	0	0	0	0	0	0	0	0	0	0.414	0.382	0.144	0.481	0.268	0.145	0.478	0.273	0.145	0	0	0	0	0	0	0	0	0	0.397	0.252	0.163	0.367	0.262	0.142
2 days, 19:24:16	54.9	0.349	0.249	0.15	0.429	0.244	0.152	0.366	0.345	0.109	0.362	0.361	0.103	0	0	0	0	0	0	0	0	0	0	0	0	0.413	0.382	0.145	0.457	0.287	0.145	0.463	0.273	0.145	0	0	0	0	0	0	0	0	0	0.394	0.251	0.164	0.367	0.262	0.142
2 days, 19:29:16	54.9	0.349	0.249	0.149	0.43	0.245	0.151	0.367	0.344	0.109	0.362	0.359	0.103	0	0	0	0	0	0	0	0	0	0	0	0	0.406	0.378	0.145	0.478	0.288	0.145	0.469	0.273	0.145	0	0	0	0	0	0	0	0	0	0.395	0.253	0.163	0.366	0.262	0.142
2 days, 19:34:16	55	0.351	0.249	0.15	0.433	0.244	0.151	0.367	0.346	0.109	0.362	0.359	0.103	0	0	0	0	0	0	0	0	0	0	0	0	0.409	0.383	0.144	0.447	0.284	0.144	0.471	0.272	0.145	0	0	0	0	0	0	0	0	0	0.396	0.252	0.164	0.367	0.262	0.142
2 days, 19:39:16	55.1	0.352	0.249	0.15	0.432	0.244	0.152	0.368	0.345	0.109	0.362	0.358	0.103	0	0	0	0	0	0	0	0	0	0	0	0	0.412	0.396	0.144	0.471	0.27	0.147	0.471	0.273	0.146	0	0	0	0	0	0	0	0	0	0.395	0.262	0.164	0.368	0.262	0.142
2 days, 19:44:16	55.1	0.353	0.249	0.15	0.432	0.244	0.151	0.367	0.347	0.109	0.362	0.357	0.103	0	0	0	0	0	0	0	0	0	0	0	0	0.399	0.387	0.144	0.475	0.277	0.146	0.483	0.272	0.145	0	0	0	0	0	0	0	0	0	0.396	0.25	0.165	0.366	0.261	0.142
2 days, 19:49:16	54.9	0.354	0.249	0.149	0.433	0.244	0.151	0.367	0.354	0.109	0.362	0.356	0.103	0	0	0	0	0	0	0	0	0	0	0	0	0.411	0.375	0.144	0.466	0.269	0.145	0.48	0.273	0.146	0	0	0	0	0	0	0	0	0	0.395	0.251	0.166	0.366	0.261	0.142
2 days, 19:54:16	55.1	0.356	0.249	0.15	0.436	0.244	0.151	0.367	0.354	0.109	0.362	0.354	0.103	0	0	0	0	0	0	0	0	0	0	0	0	0.41	0.379	0.144	0.443	0.269	0.145	0.463	0.273	0.146	0	0	0	0	0	0	0	0	0	0.394	0.251	0.165	0.367	0.262	0.142
2 days, 19:59:16	55	0.357	0.249	0.15	0.434	0.244	0.151	0.367	0.355	0.109	0.362	0.352	0.103	0	0	0	0	0	0	0	0	0	0	0	0	0.413	0.375	0.144	0.452	0.27	0.145	0.463	0.273	0.146	0	0	0	0	0	0	0	0	0	0.394	0.251	0.166	0.366	0.262	0.142
2 days, 20:04:16	54.9	0.36	0.249	0.151	0.435	0.244	0.151	0.367	0.358	0.109	0.362	0.352	0.103	0	0	0	0	0	0	0	0	0	0	0	0	0.394	0.37	0.144	0.442	0.269	0.145	0.465	0.273	0.146	0	0	0	0	0	0	0	0	0	0.395	0.262	0.167	0.367	0.262	0.143
2 days, 20:09:16	55.1	0.362	0.249	0.15	0.436	0.244	0.151	0.367	0.356	0.109	0.363	0.351	0.104	0	0	0	0	0	0	0	0	0	0	0	0	0.401	0.363	0.145	0.447	0.269	0.145	0.465	0.273	0.146	0	0	0	0	0	0	0	0	0	0.395	0.262	0.165	0.367	0.262	0.142
2 days, 20:14:16	55	0.365	0.249	0.152	0.434	0.244	0.151	0.367	0.357	0.11	0.362	0.35	0.103	0	0	0	0	0	0	0	0	0	0	0	0	0.405	0.364	0.144	0.451	0.269	0.145	0.476	0.273	0.145	0	0	0	0	0	0	0	0	0	0.395	0.25	0.164	0.367	0.261	0.142
2 days, 20:19:16	55.1	0.367	0.249	0.152	0.44	0.244	0.151	0.367	0.354	0.109	0.362	0.349	0.103	0	0	0	0	0	0	0	0	0	0	0	0	0.4	0.362	0.144	0.444	0.269	0.145	0.475	0.273	0.145	0	0	0	0	0	0	0	0	0	0.395	0.251	0.166	0.366	0.261	0.143
2 days, 20:24:16	55.1	0.368	0.249	0.152	0.44	0.245	0.151	0.367	0.347	0.109	0.362	0.346	0.103	0	0	0	0	0	0	0	0	0	0	0	0	0.403	0.35	0.144	0.426	0.268	0.145	0.454	0.274	0.146	0	0	0	0	0	0	0	0	0	0.395	0.25	0.163	0.364	0.261	0.142
2 days, 20:29:16	54.9	0.369	0.249	0.15	0.439	0.25	0.151	0.367	0.35	0.11	0.362	0.346	0.103	0	0	0	0	0	0	0	0	0	0	0	0	0.4	0.361	0.144	0.458	0.267	0.145	0.459	0.282	0.146	0	0	0	0	0	0	0	0	0	0.393	0.263	0.163	0.365	0.261	0.142
2 days, 20:34:16	55.1	0.371	0.249	0.152	0.441	0.254	0.151	0.367	0.348	0.11	0.362	0.344	0.104	0	0	0	0	0	0	0	0	0	0	0	0	0.399	0.358	0.144	0.419	0.268	0.147	0.46	0.282	0.145	0	0	0	0	0	0	0	0	0	0.393	0.25	0.163	0.365	0.261	0.142
2 days, 20:39:16	55.1	0.373	0.249	0.151	0.442	0.25	0.151	0.367	0.345	0.11	0.362	0.343	0.103	0	0	0	0	0	0	0	0	0	0	0	0	0.402	0.359	0.144	0.441	0.267	0.146	0.458	0.28	0.146	0	0	0	0	0	0	0	0	0	0.393	0.25	0.163	0.365	0.261	0.142
2 days, 20:44:16	55.1	0.373	0.248	0.15	0.441	0.245	0.151	0.367	0.342	0.11	0.362	0.342	0.104	0	0	0	0	0	0	0	0	0	0	0	0	0.411	0.343	0.144	0.435	0.267	0.146	0.469	0.274	0.145	0	0	0	0	0	0	0	0	0	0.396	0.251	0.163	0.366	0.261	0.142
2 days, 20:49:16	54.9	0.374	0.248	0.151	0.444	0.242	0.151	0.367	0.341	0.11	0.362	0.34	0.103	0	0	0	0	0	0	0	0	0	0	0	0	0.393	0.341	0.144	0.43	0.275	0.146	0.47	0.278	0.145	0	0	0	0	0	0	0	0	0	0.395	0.256	0.163	0.366	0.261	0.142
2 days, 20:54:16	55.1	0.376	0.248	0.152	0.443	0.243	0.151	0.368	0.341	0.11	0.362	0.339	0.104	0	0	0	0	0	0	0	0	0	0	0	0	0.402	0.334	0.144	0.411	0.273	0.146	0.451	0.283	0.146	0	0	0	0	0	0	0	0	0	0.396	0.253	0.164	0.366	0.261	0.142
2 days, 20:59:16	55.1	0.376	0.248	0.15	0.437	0.245	0.151	0.367	0.341	0.11	0.362	0.337	0.103	0	0	0	0	0	0	0	0	0	0	0	0	0.392	0.334	0.144	0.406	0.267	0.147	0.445	0.274	0.145	0	0	0	0	0	0	0	0	0	0.395	0.249	0.163	0.366	0.261	0.141
2 days, 21:04:16	55	0.379	0.248	0.15	0.44	0.245	0.151	0.367	0.339	0.11	0.362	0.336	0.104	0	0	0	0	0	0	0	0	0	0	0	0	0.39	0.337	0.144	0.437	0.271	0.146	0.448	0.272	0.146	0	0	0	0	0	0	0	0	0	0.393	0.25	0.163	0.365	0.261	0.141
2 days, 21:09:16	55	0.382	0.248	0.15	0.442	0.249	0.151	0.366	0.335	0.11	0.361	0.335	0.104	0	0	0	0	0	0	0	0	0	0	0	0	0.394	0.349	0.144	0.401	0.268	0.146	0.457	0.272	0.146	0	0	0	0	0	0	0	0	0	0.393	0.25	0.163	0.364	0.26	0.141
2 days, 21:14:16	54.9	0.384	0.248	0.15	0.439	0.252	0.151	0.366	0.336	0.11	0.361	0.334	0.104	0	0	0	0	0	0	0	0	0	0	0	0	0.382	0.361	0.144	0.422	0.269	0.146	0.452	0.271	0.146	0	0	0	0	0	0	0	0	0	0.393	0.25	0.163	0.364	0.261	0.141
2 days, 21:19:16	55	0.387	0.248	0.152	0.441	0.251	0.151	0.366	0.34	0.11	0.362	0.333	0.104	0	0	0	0	0	0	0	0	0	0	0	0	0.388	0.364	0.144	0.41	0.269	0.146	0.464	0.274	0.146	0	0	0	0	0	0	0	0	0	0.393	0.263	0.165	0.366	0.261	0.141
2 days, 21:24:16	55.1	0.389	0.248	0.151	0.442	0.245	0.151	0.367	0.338	0.11	0.361	0.331	0.104	0	0	0	0	0	0	0	0	0	0	0	0	0.385	0.373	0.144	0.41	0.267	0.147	0.456	0.281	0.145	0	0	0	0	0	0	0	0	0	0.394	0.254	0.164	0.366	0.261	0.141
2 days, 21:29:16	55.1	0.393	0.248	0.153	0.443	0.253	0.151	0.367	0.34	0.11	0.362	0.33	0.104	0	0	0	0	0	0	0	0	0	0	0	0	0.388	0.368	0.144	0.395	0.267	0.146	0.444	0.277	0.146	0	0	0	0	0	0	0	0	0	0.395	0.255	0.165	0.367	0.261	0.141
2 days, 21:34:16	55	0.394	0.248	0.153	0.441	0.253	0.151	0.367	0.34	0.11	0.361	0.33	0.104	0	0	0	0	0	0	0	0	0	0	0	0	0.378	0.362	0.144	0.393	0.267	0.146	0.445	0.273	0.146	0	0	0	0	0	0	0	0	0	0.395	0.249	0.165	0.367	0.261	0.141
2 days, 21:39:16	55.1	0.397	0.248	0.153	0.444	0.248	0.151	0.367	0.337	0.111	0.362	0.329	0.104	0	0	0	0	0	0	0	0	0	0	0	0	0.385	0.366	0.144	0.426	0.273	0.147	0.449	0.274	0.146	0	0	0	0	0	0	0	0	0	0.393	0.258	0.165	0.366	0.261	0.141
2 days, 21:44:16	55.1	0.399	0.248	0.152	0.443	0.25	0.151	0.367	0.334	0.11	0.362	0.328	0.104	0	0	0	0	0	0	0	0	0	0	0	0	0.379	0.37	0.144	0.392	0.269	0.147	0.449	0.283	0.146	0	0	0	0	0	0	0	0	0	0.393	0.251	0.164	0.364	0.261	0.141
2 days, 21:49:16	55	0.402	0.248	0.154	0.447	0.246	0.151	0.367	0.335	0.111	0.361	0.326	0.104	0	0	0	0	0	0	0	0	0	0	0	0	0.381	0.374	0.144	0.397	0.278	0.146	0.459	0.279	0.146	0	0	0	0	0	0	0	0	0	0.394	0.257	0.166	0.366	0.261	0.141
2 days, 21:54:16	55.1	0.405	0.248	0.153	0.449	0.244	0.152	0.367	0.331	0.111	0.361	0.325	0.104	0	0	0	0	0	0	0	0	0	0	0	0	0.384	0.379	0.144	0.403	0.284	0.148	0.463	0.274	0.146	0	0	0	0	0	0	0	0	0	0.392	0.264	0.166	0.365	0.261	0.142
2 days, 21:59:16	55	0.407	0.248	0.154	0.444	0.242	0.151	0.366	0.334	0.111	0.361	0.324	0.104	0	0	0	0	0	0	0	0	0	0	0	0	0.371	0.348	0.144	0.409	0.268	0.147	0.444	0.272	0.146	0	0	0	0	0	0	0	0	0	0.393	0.248	0.168	0.366	0.261	0.142
2 days, 22:04:16	55.1	0.411	0.248	0.154	0.448	0.244	0.151	0.367	0.335	0.111	0.362	0.323	0.104	0	0	0	0	0	0	0	0	0	0	0	0	0.384	0.37	0.144	0.402	0.268	0.147	0.439	0.282	0.145	0	0	0	0	0	0	0	0	0	0.393	0.253	0.167	0.366	0.261	0.142
2 days, 22:09:16	54.9	0.414	0.248	0.152	0.446	0.248	0.151	0.366	0.326	0.111	0.361	0.321	0.104	0	0	0	0	0	0	0	0	0	0	0	0	0.386	0.362	0.144	0.382	0.268	0.146	0.443	0.276	0.145	0	0	0	0	0	0	0	0	0	0.393	0.253	0.167	0.365	0.261	0.142
2 days, 22:14:16	55.1	0.415	0.248	0.153	0.443	0.25	0.151	0.366	0.325	0.111	0.361	0.321	0.104	0	0	0	0	0	0	0	0	0	0	0	0	0.374	0.369	0.144	0.381	0.268	0.147	0.448	0.273	0.146	0	0	0	0	0	0	0	0	0	0.393	0.25	0.167	0.366	0.26	0.142
2 days, 22:19:16	54.9	0.417	0.247	0.152	0.441	0.246	0.151	0.366	0.319	0.111	0.361	0.319	0.104	0	0	0	0	0	0	0	0	0	0	0	0	0.376	0.361	0.144	0.407	0.268	0.145	0.444	0.272	0.145	0	0	0	0	0	0	0	0	0	0.393	0.251	0.166	0.365	0.26	0.141
2 days, 22:24:16	55	0.417	0.248	0.153	0.443	0.25	0.151	0.366	0.321	0.111	0.361	0.319	0.105	0	0	0	0	0	0	0	0	0	0	0	0	0.378	0.365	0.144	0.392	0.268	0.147	0.451	0.277	0.145	0	0	0	0	0	0	0	0	0	0.393	0.259	0.167	0.365	0.26	0.142
2 days, 22:29:16	55.1	0.421	0.248	0.154	0.445	0.255	0.151	0.366	0.319	0.111	0.361	0.317	0.105	0	0	0	0	0	0	0	0	0	0	0	0	0.373	0.38	0.144	0.381	0.267	0.149	0.456	0.275	0.145	0	0	0	0	0	0	0	0	0	0.393	0.25	0.166	0.364	0.261	0.142
2 days, 22:34:16	55.1	0.423	0.248	0.153	0.447	0.242	0.151	0.366	0.317	0.111	0.361	0.317	0.105	0	0	0	0	0	0	0	0	0	0	0	0	0.374	0.38	0.144	0.394	0.267	0.147	0.443	0.272	0.144	0	0	0	0	0	0	0	0	0	0.392	0.249	0.166	0.365	0.26	0.141
2 days, 22:39:16	55	0.425	0.247	0.154	0.441	0.241	0.151	0.366	0.316	0.111	0.361	0.315	0.105	0	0	0	0	0	0	0	0	0	0	0	0	0.374	0.357	0.144	0.385	0.266	0.145	0.431	0.271	0.145	0	0	0	0	0	0	0	0	0	0.394	0.249	0.167	0.366	0.26	0.141
2 days, 22:44:16	55.1	0.428	0.247	0.154	0.44	0.241	0.151	0.366	0.316	0.111	0.361	0.314	0.105	0	0	0	0	0	0	0	0	0	0	0	0	0.373	0.385	0.144	0.403	0.27	0.146	0.436	0.273	0.145	0	0	0	0	0	0	0	0	0	0.393	0.264	0.166	0.365	0.26	0.141
2 days, 22:49:16	55.1	0.431	0.247	0.154	0.438	0.242	0.151	0.366	0.315	0.111	0.361	0.314	0.105	0	0	0	0	0	0	0	0	0	0	0	0	0.372	0.38	0.144	0.374	0.267	0.146	0.438	0.276	0.145	0	0	0	0	0	0	0	0	0	0.395	0.253	0.166	0.365	0.26	0.141
2 days, 22:54:16	55.1	0.432	0.247	0.153	0.437	0.244	0.151	0.366	0.312	0.111	0.361	0.312	0.105	0	0	0	0	0	0	0	0	0	0	0	0	0.377	0.369	0.144	0.369	0.287	0.146	0.441	0.273	0.147	0	0	0	0	0	0	0	0	0	0.392	0.248	0.165	0.365	0.26	0.141
2 days, 22:59:16	55.1	0.435	0.247	0.154	0.434	0.248	0.15	0.366	0.312	0.111	0.361	0.311	0.105	0	0	0	0	0	0	0	0	0	0	0	0	0.365	0.365	0.144	0.368	0.285	0.145	0.443	0.274	0.15	0	0	0	0	0	0	0	0	0	0.394	0.253	0.166	0.367	0.26	0.141
2 days, 23:04:16	55.1	0.435	0.247	0.154	0.434	0.248	0.151	0.366	0.309	0.112	0.361	0.31	0.105	0	0	0	0	0	0	0	0	0	0	0	0	0.37	0.345	0.144	0.391	0.269	0.146	0.446	0.271	0.149	0	0	0	0	0	0	0	0	0	0.394	0.253	0.165	0.366	0.26	0.141
2 days, 23:09:15	55.1	0.437	0.247	0.155	0.434	0.248	0.151	0.366	0.308	0.112	0.361	0.308	0.105	0	0	0	0	0	0	0	0	0	0	0	0	0.366	0.34	0.144	0.37	0.268	0.145	0.438	0.271	0.148	0	0	0	0	0	0	0	0	0	0.394	0.262	0.165	0.365	0.26	0.141
2 days, 23:14:16	55	0.439	0.247	0.155	0.436	0.244	0.151	0.366	0.309	0.111	0.361	0.307	0.105	0	0	0	0	0	0	0	0	0	0	0	0	0.368	0.354	0.144	0.368	0.273	0.145	0.428	0.274	0.149	0	0	0	0	0	0	0	0	0	0.394	0.249	0.165	0.365	0.26	0.141
2 days, 23:19:16	55.1	0.44	0.248	0.156	0.436	0.252	0.151	0.367	0.309	0.112	0.361	0.307	0.105	0	0	0	0	0	0	0	0	0	0	0	0	0.372	0.357	0.145	0.377	0.269	0.146	0.431	0.272	0.15	0	0	0	0	0	0	0	0	0	0.395	0.249	0.166	0.367	0.261	0.141
2 days, 23:24:16	54.9	0.439	0.247	0.156	0.438	0.246	0.15	0.367	0.306	0.112	0.361	0.306	0.105	0	0	0	0	0	0	0	0	0	0	0	0	0.369	0.337	0.145	0.37	0.268	0.145	0.432	0.271	0.149	0	0	0	0	0	0	0	0	0	0.394	0.251	0.165	0.367	0.26	0.141
2 days, 23:29:16	55	0.438	0.247	0.156	0.437	0.248	0.151	0.367	0.305	0.112	0.361	0.305	0.105	0	0	0	0	0	0	0	0	0	0	0	0	0.371	0.319	0.144	0.388	0.268	0.145	0.437	0.27	0.148	0	0	0	0	0	0	0	0	0	0.396	0.25	0.165	0.367	0.26	0.141
2 days, 23:34:16	54.9	0.437	0.247	0.156	0.434	0.241	0.151	0.367	0.306	0.112	0.361	0.305	0.105	0	0	0	0	0	0	0	0	0	0	0	0	0.375	0.318	0.144	0.362	0.269	0.146	0.438	0.272	0.148	0	0	0	0	0	0	0	0	0	0.395	0.251	0.165	0.367	0.26	0.141
2 days, 23:39:16	54.9	0.437	0.247	0.157	0.438	0.241	0.151	0.366	0.304	0.112	0.361	0.303	0.105	0	0	0	0	0	0	0	0	0	0	0	0	0.367	0.32	0.145	0.36	0.267	0.145	0.445	0.272	0.15	0	0	0	0	0	0	0	0	0	0.394	0.252	0.165	0.367	0.26	0.141
2 days, 23:44:16	55.1	0.435	0.247	0.157	0.436	0.24	0.151	0.366	0.303	0.112	0.361	0.303	0.105	0	0	0	0	0	0	0	0	0	0	0	0	0.371	0.3	0.144	0.366	0.267	0.145	0.436	0.271	0.15	0	0	0	0	0	0	0	0	0	0.395	0.255	0.166	0.367	0.26	0.141
2 days, 23:49:16	55.1	0.432	0.248	0.157	0.432	0.241	0.15	0.366	0.304	0.112	0.361	0.303	0.106	0	0	0	0	0	0	0	0	0	0	0	0	0.366	0.301	0.144	0.378	0.267	0.145	0.425	0.271	0.15	0	0	0	0	0	0	0	0	0	0.395	0.248	0.166	0.367	0.26	0.141
2 days, 23:54:16	55.1	0.432	0.247	0.157	0.432	0.242	0.151	0.366	0.299	0.112	0.36	0.301	0.106	0	0	0	0	0	0	0	0	0	0	0	0	0.37	0.331	0.144	0.356	0.267	0.145	0.43	0.275	0.149	0	0	0	0	0	0	0	0	0	0.393	0.248	0.165	0.366	0.26	0.141
2 days, 23:59:16	55	0.428	0.247	0.158	0.434	0.243	0.151	0.366	0.298	0.112	0.361	0.301	0.106	0	0	0	0	0	0	0	0	0	0	0	0	0.361	0.334	0.144	0.37	0.267	0.145	0.431	0.274	0.148	0	0	0	0	0	0	0	0	0	0.393	0.253	0.164	0.366	0.259	0.141
3 days, 0:04:16	55.1	0.424	0.247	0.158	0.433	0.247	0.151	0.367	0.297	0.112	0.361	0.299	0.106	0	0	0	0	0	0	0	0	0	0	0	0	0.371	0.318	0.144	0.361	0.267	0.146	0.433	0.272	0.148	0	0	0	0	0	0	0	0	0	0.394	0.251	0.164	0.367	0.26	0.141
3 days, 0:09:16	55.1	0.419	0.247	0.158	0.429	0.241	0.15	0.366	0.295	0.112	0.361	0.299	0.106	0	0	0	0	0	0	0	0	0	0	0	0	0.378	0.309	0.144	0.378	0.266	0.145	0.436	0.276	0.149	0	0	0	0	0	0	0	0	0	0.396	0.252	0.165	0.366	0.259	0.141
3 days, 0:14:16	55.1	0.415	0.247	0.157	0.43	0.241	0.15	0.366	0.294	0.112	0.361	0.298	0.106	0	0	0	0	0	0	0	0	0	0	0	0	0.364	0.315	0.144	0.366	0.267	0.145	0.441	0.274	0.149	0	0	0	0	0	0	0	0	0	0.395	0.248	0.164	0.367	0.26	0.141
3 days, 0:19:16	55	0.413	0.247	0.157	0.432	0.24	0.151	0.366	0.293	0.112	0.361	0.297	0.106	0	0	0	0	0	0	0	0	0	0	0	0	0.371	0.303	0.144	0.354	0.266	0.145	0.433	0.272	0.149	0	0	0	0	0	0	0	0	0	0.395	0.251	0.165	0.366	0.259	0.14
3 days, 0:24:16	55	0.407	0.246	0.158	0.431	0.24	0.15	0.366	0.292	0.112	0.361	0.296	0.106	0	0	0	0	0	0	0	0	0	0	0	0	0.364	0.337	0.143	0.353	0.266	0.144	0.421	0.27	0.148	0	0	0	0	0	0	0	0	0	0.394	0.251	0.163	0.366	0.259	0.14
3 days, 0:29:16	54.9	0.405	0.246	0.157	0.428	0.243	0.15	0.366	0.292	0.112	0.36	0.296	0.106	0	0	0	0	0	0	0	0	0	0	0	0	0.365	0.345	0.145	0.367	0.267	0.144	0.417	0.27	0.149	0	0	0	0	0	0	0	0	0	0.395	0.248	0.164	0.367	0.259	0.14
3 days, 0:34:16	55.1	0.406	0.247	0.157	0.427	0.245	0.151	0.367	0.293	0.112	0.361	0.295	0.106	0	0	0	0	0	0	0	0	0	0	0	0	0.367	0.331	0.148	0.368	0.281	0.144	0.418	0.272	0.149	0	0	0	0	0	0	0	0	0	0.395	0.249	0.165	0.367	0.26	0.14
3 days, 0:39:16	55.1	0.406	0.247	0.159	0.422	0.243	0.15	0.367	0.292	0.112	0.36	0.294	0.106	0	0	0	0	0	0	0	0	0	0	0	0	0.363	0.318	0.152	0.352	0.274	0.144	0.424	0.27	0.149	0	0	0	0	0	0	0	0	0	0.396	0.253	0.165	0.367	0.259	0.14
3 days, 0:44:16	55	0.406	0.248	0.158	0.422	0.247	0.151	0.367	0.292	0.112	0.361	0.294	0.106	0	0	0	0	0	0	0	0	0	0	0	0	0.369	0.317	0.153	0.367	0.267	0.144	0.423	0.27	0.149	0	0	0	0	0	0	0	0	0	0.396	0.249	0.166	0.367	0.259	0.14
3 days, 0:49:16	55.1	0.406	0.248	0.158	0.421	0.239	0.15	0.367	0.289	0.113	0.361	0.292	0.106	0	0	0	0	0	0	0	0	0	0	0	0	0.377	0.306	0.153	0.358	0.267	0.144	0.428	0.27	0.148	0	0	0	0	0	0	0	0	0	0.395	0.249	0.164	0.367	0.259	0.14
3 days, 0:54:16	54.9	0.411	0.249	0.16	0.428	0.24	0.15	0.367	0.294	0.113	0.361	0.291	0.106	0	0	0	0	0	0	0	0	0	0	0	0	0.366	0.316	0.154	0.377	0.268	0.144	0.439	0.271	0.149	0	0	0	0	0	0	0	0	0	0.395	0.251	0.166	0.367	0.259	0.14
3 days, 0:59:16	55.1	0.413	0.249	0.159	0.425	0.24	0.15	0.366	0.292	0.113	0.361	0.291	0.106	0	0	0	0	0	0	0	0	0	0	0	0	0.372	0.334	0.154	0.355	0.267	0.144	0.428	0.27	0.148	0	0	0	0	0	0	0	0	0	0.395	0.253	0.166	0.367	0.259	0.14
3 days, 1:04:16	54.9	0.416	0.252	0.158	0.423	0.244	0.15	0.366	0.292	0.113	0.361	0.29	0.106	0	0	0	0	0	0	0	0	0	0	0	0	0.364	0.309	0.153	0.349	0.266	0.145	0.418	0.27	0.147	0	0	0	0	0	0	0	0	0	0.395	0.249	0.164	0.366	0.259	0.14
3 days, 1:09:16	55.1	0.421	0.251	0.16	0.429	0.25	0.15	0.366	0.3	0.113	0.361	0.29	0.106	0	0	0	0	0	0	0	0	0	0	0	0	0.366	0.303	0.154	0.349	0.266	0.145	0.42	0.27	0.148	0	0	0	0	0	0	0	0	0	0.395	0.259	0.166	0.367	0.259	0.14
3 days, 1:14:16	55	0.422	0.251	0.161	0.427	0.241	0.15	0.366	0.299	0.113	0.361	0.289	0.107	0	0	0	0	0	0	0	0	0	0	0	0	0.369	0.31	0.153	0.37	0.267	0.145	0.421	0.271	0.147	0	0	0	0	0	0	0	0	0	0.395	0.248	0.165	0.367	0.259	0.14
3 days, 1:19:16	55	0.424	0.253	0.161	0.429	0.24	0.15	0.366	0.297	0.113	0.36	0.288	0.107	0	0	0	0	0	0	0	0	0	0	0	0	0.369	0.295	0.153	0.355	0.265	0.145	0.428	0.271	0.148	0	0	0	0	0	0	0	0	0	0.395	0.248	0.164	0.368	0.259	0.139
3 days, 1:24:16	54.9	0.424	0.251	0.161	0.428	0.241	0.15	0.366	0.3	0.113	0.36	0.288	0.107	0	0	0	0	0	0	0	0	0	0	0	0	0.376	0.286	0.153	0.353	0.274	0.145	0.427	0.27	0.144	0	0	0	0	0	0	0	0	0	0.396	0.249	0.165	0.368	0.259	0.139
3 days, 1:29:16	54.9	0.425	0.25	0.161	0.43	0.245	0.15	0.366	0.3	0.113	0.361	0.287	0.107	0	0	0	0	0	0	0	0	0	0	0	0	0.379	0.291	0.154	0.362	0.278	0.146	0.431	0.27	0.143	0	0	0	0	0	0	0	0	0	0.395	0.253	0.164	0.367	0.259	0.14
3 days, 1:34:16	55	0.42	0.249	0.161	0.425	0.244	0.15	0.366	0.301	0.113	0.36	0.287	0.106	0	0	0	0	0	0	0	0	0	0	0	0	0.372	0.291	0.153	0.363	0.278	0.144	0.432	0.271	0.143	0	0	0	0	0	0	0	0	0	0.396	0.248	0.167	0.368	0.259	0.14
3 days, 1:39:16	55	0.417	0.25	0.162	0.429	0.241	0.15	0.366	0.306	0.113	0.36	0.286	0.107	0	0	0	0	0	0	0	0	0	0	0	0	0.378	0.311	0.154	0.368	0.27	0.145	0.423	0.272	0.142	0	0	0	0	0	0	0	0	0	0.395	0.25	0.166	0.368	0.259	0.14
3 days, 1:44:16	55	0.41	0.25	0.161	0.433	0.239	0.15	0.366	0.299	0.113	0.36	0.285	0.107	0	0	0	0	0	0	0	0	0	0	0	0	0.368	0.292	0.152	0.347	0.27	0.145	0.411	0.27	0.141	0	0	0	0	0	0	0	0	0	0.393	0.253	0.163	0.366	0.259	0.14
3 days, 1:49:16	55	0.407	0.247	0.162	0.441	0.239	0.15	0.366	0.297	0.113	0.36	0.285	0.107	0	0	0	0	0	0	0	0	0	0	0	0	0.374	0.285	0.152	0.346	0.279	0.144	0.417	0.272	0.142	0	0	0	0	0	0	0	0	0	0.393	0.247	0.163	0.366	0.259	0.139
3 days, 1:54:16	55.1	0.405	0.247	0.161	0.45	0.24	0.15	0.366	0.297	0.114	0.36	0.284	0.107	0	0	0	0	0	0	0	0	0	0	0	0	0.37	0.286	0.152	0.368	0.273	0.144	0.419	0.274	0.142	0	0	0	0	0	0	0	0	0	0.393	0.25	0.163	0.367	0.259	0.14
3 days, 1:59:16	54.9	0.404	0.248	0.161	0.457	0.245	0.149	0.366	0.293	0.113	0.36	0.284	0.107	0	0	0	0	0	0	0	0	0	0	0	0	0.382	0.287	0.152	0.356	0.268	0.145	0.425	0.27	0.141	0	0	0	0	0	0	0	0	0	0.394	0.248	0.163	0.367	0.259	0.14
3 days, 2:04:16	55	0.406	0.247	0.163	0.468	0.246	0.149	0.366	0.289	0.114	0.36	0.283	0.107	0	0	0	0	0	0	0	0	0	0	0	0	0.388	0.285	0.153	0.351	0.267	0.144	0.429	0.28	0.142	0	0	0	0	0	0	0	0	0	0.393	0.247	0.162	0.368	0.259	0.139
3 days, 2:09:16	55	0.407	0.246	0.163	0.473	0.244	0.15	0.366	0.282	0.113	0.361	0.283	0.107	0	0	0	0	0	0	0	0	0	0	0	0	0.376	0.288	0.153	0.36	0.277	0.144	0.429	0.273	0.142	0	0	0	0	0	0	0	0	0	0.394	0.249	0.163	0.368	0.259	0.139
3 days, 2:14:16	55	0.411	0.247	0.163	0.478	0.241	0.149	0.366	0.28	0.113	0.36	0.282	0.107	0	0	0	0	0	0	0	0	0	0	0	0	0.38	0.33	0.153	0.356	0.277	0.145	0.43	0.274	0.141	0	0	0	0	0	0	0	0	0	0.393	0.256	0.163	0.367	0.259	0.139
3 days, 2:19:16	54.9	0.414	0.247	0.164	0.487	0.239	0.15	0.366	0.278	0.114	0.361	0.282	0.107	0	0	0	0	0	0	0	0	0	0	0	0	0.378	0.299	0.152	0.37	0.267	0.144	0.42	0.27	0.141	0	0	0	0	0	0	0	0	0	0.394	0.247	0.163	0.367	0.259	0.139
3 days, 2:24:16	55	0.419	0.246	0.164	0.509	0.239	0.15	0.366	0.278	0.114	0.36	0.281	0.107	0	0	0	0	0	0	0	0	0	0	0	0	0.368	0.311	0.154	0.347	0.266	0.145	0.412	0.273	0.141	0	0	0	0	0	0	0	0	0	0.394	0.257	0.162	0.367	0.259	0.139
3 days, 2:29:16	55.1	0.419	0.247	0.161	0.52	0.239	0.15	0.366	0.277	0.114	0.36	0.28	0.107	0	0	0	0	0	0	0	0	0	0	0	0	0.371	0.306	0.153	0.346	0.271	0.145	0.413	0.271	0.141	0	0	0	0	0	0	0	0	0	0.395	0.247	0.164	0.367	0.259	0.139
3 days, 2:34:16	55	0.422	0.246	0.162	0.528	0.243	0.149	0.366	0.275	0.114	0.36	0.279	0.108	0	0	0	0	0	0	0	0	0	0	0	0	0.371	0.291	0.152	0.353	0.268	0.144	0.414	0.269	0.141	0	0	0	0	0	0	0	0	0	0.394	0.253	0.162	0.367	0.258	0.139
3 days, 2:39:16	55	0.427	0.245	0.162	0.524	0.242	0.149	0.366	0.274	0.114	0.36	0.279	0.108	0	0	0	0	0	0	0	0	0	0	0	0	0.376	0.29	0.152	0.37	0.266	0.144	0.422	0.269	0.141	0	0	0	0	0	0	0	0	0	0.395	0.251	0.163	0.368	0.258	0.139
3 days, 2:44:16	55	0.431	0.246	0.161	0.511	0.24	0.149	0.366	0.273	0.114	0.36	0.279	0.108	0	0	0	0	0	0	0	0	0	0	0	0	0.384	0.307	0.153	0.347	0.266	0.144	0.419	0.27	0.141	0	0	0	0	0	0	0	0	0	0.394	0.249	0.163	0.367	0.258	0.139
3 days, 2:49:16	55.1	0.43	0.246	0.161	0.501	0.238	0.149	0.366	0.273	0.114	0.36	0.278	0.108	0	0	0	0	0	0	0	0	0	0	0	0	0.383	0.287	0.152	0.363	0.268	0.144	0.422	0.27	0.141	0	0	0	0	0	0	0	0	0	0.395	0.249	0.163	0.367	0.258	0.139
3 days, 2:54:16	54.9	0.433	0.246	0.161	0.501	0.239	0.149	0.366	0.275	0.114	0.36	0.277	0.108	0	0	0	0	0	0	0	0	0	0	0	0	0.376	0.286	0.152	0.358	0.266	0.144	0.425	0.271	0.141	0	0	0	0	0	0	0	0	0	0.394	0.25	0.163	0.366	0.259	0.139
3 days, 2:59:16	55	0.433	0.246	0.162	0.499	0.244	0.149	0.366	0.274	0.114	0.361	0.277	0.108	0	0	0	0	0	0	0	0	0	0	0	0	0.382	0.289	0.153	0.377	0.266	0.144	0.42	0.269	0.141	0	0	0	0	0	0	0	0	0	0.394	0.249	0.164	0.368	0.258	0.139
3 days, 3:04:16	55.1	0.434	0.246	0.163	0.503	0.244	0.149	0.366	0.272	0.114	0.36	0.277	0.108	0	0	0	0	0	0	0	0	0	0	0	0	0.375	0.297	0.154	0.36	0.266	0.145	0.41	0.274	0.141	0	0	0	0	0	0	0	0	0	0.394	0.251	0.162	0.367	0.258	0.139
3 days, 3:09:16	55	0.433	0.246	0.161	0.501	0.241	0.149	0.366	0.272	0.115	0.36	0.277	0.108	0	0	0	0	0	0	0	0	0	0	0	0	0.372	0.284	0.153	0.352	0.267	0.145	0.403	0.272	0.141	0	0	0	0	0	0	0	0	0	0.394	0.247	0.163	0.367	0.258	0.139
3 days, 3:14:16	55	0.435	0.244	0.162	0.494	0.24	0.149	0.366	0.269	0.114	0.36	0.276	0.108	0	0	0	0	0	0	0	0	0	0	0	0	0.378	0.286	0.152	0.36	0.266	0.144	0.408	0.269	0.141	0	0	0	0	0	0	0	0	0	0.393	0.246	0.162	0.367	0.258	0.139
3 days, 3:19:16	55.1	0.438	0.245	0.163	0.493	0.238	0.149	0.366	0.27	0.115	0.36	0.275	0.108	0	0	0	0	0	0	0	0	0	0	0	0	0.374	0.308	0.152	0.379	0.266	0.145	0.409	0.274	0.141	0	0	0	0	0	0	0	0	0	0.393	0.247	0.162	0.368	0.258	0.139
3 days, 3:24:16	55	0.44	0.245	0.164	0.488	0.238	0.149	0.366	0.269	0.115	0.36	0.275	0.108	0	0	0	0	0	0	0	0	0	0	0	0	0.385	0.295	0.153	0.361	0.268	0.145	0.418	0.275	0.141	0	0	0	0	0	0	0	0	0	0.392	0.246	0.164	0.368	0.258	0.14
3 days, 3:29:16	55	0.446	0.245	0.164	0.492	0.239	0.149	0.366	0.269	0.115	0.361	0.275	0.108	0	0	0	0	0	0	0	0	0	0	0	0	0.389	0.299	0.154	0.378	0.268	0.144	0.419	0.272	0.141	0	0	0	0	0	0	0	0	0	0.392	0.248	0.165	0.369	0.258	0.141
3 days, 3:34:16	54.9	0.449	0.245	0.163	0.491	0.243	0.149	0.366	0.268	0.115	0.36	0.274	0.108	0	0	0	0	0	0	0	0	0	0	0	0	0.381	0.313	0.152	0.381	0.266	0.144	0.419	0.274	0.141	0	0	0	0	0	0	0	0	0	0.393	0.246	0.163	0.368	0.258	0.14
3 days, 3:39:16	55	0.447	0.247	0.164	0.487	0.244	0.148	0.366	0.268	0.115	0.36	0.273	0.108	0	0	0	0	0	0	0	0	0	0	0	0	0.387	0.29	0.152	0.382	0.267	0.144	0.423	0.275	0.141	0	0	0	0	0	0	0	0	0	0.393	0.246	0.162	0.368	0.258	0.141
3 days, 3:44:16	54.9	0.445	0.246	0.162	0.486	0.242	0.149	0.366	0.267	0.115	0.36	0.274	0.109	0	0	0	0	0	0	0	0	0	0	0	0	0.384	0.312	0.152	0.365	0.271	0.144	0.415	0.273	0.141	0	0	0	0	0	0	0	0	0	0.393	0.248	0.162	0.368	0.258	0.141
3 days, 3:49:16	54.9	0.448	0.247	0.163	0.487	0.248	0.149	0.366	0.267	0.115	0.361	0.273	0.108	0	0	0	0	0	0	0	0	0	0	0	0	0.374	0.287	0.153	0.364	0.267	0.145	0.407	0.271	0.141	0	0	0	0	0	0	0	0	0	0.393	0.246	0.163	0.367	0.258	0.141
3 days, 3:54:16	55.1	0.456	0.247	0.163	0.471	0.239	0.148	0.366	0.267	0.115	0.36	0.272	0.109	0	0	0	0	0	0	0	0	0	0	0	0	0.379	0.289	0.153	0.392	0.265	0.145	0.407	0.274	0.14	0	0	0	0	0	0	0	0	0	0.393	0.246	0.163	0.368	0.258	0.142
3 days, 3:59:16	55.1	0.462	0.247	0.163	0.461	0.238	0.149	0.366	0.266	0.115	0.36	0.272	0.109	0	0	0	0	0	0	0	0	0	0	0	0	0.379	0.298	0.152	0.368	0.267	0.145	0.409	0.271	0.14	0	0	0	0	0	0	0	0	0	0.393	0.247	0.163	0.367	0.258	0.141
3 days, 4:04:16	55.1	0.467	0.247	0.164	0.455	0.238	0.149	0.366	0.265	0.115	0.36	0.271	0.109	0	0	0	0	0	0	0	0	0	0	0	0	0.381	0.287	0.153	0.378	0.267	0.144	0.412	0.268	0.14	0	0	0	0	0	0	0	0	0	0.392	0.246	0.162	0.367	0.258	0.141
3 days, 4:09:16	54.9	0.473	0.245	0.163	0.477	0.239	0.149	0.366	0.265	0.115	0.36	0.27	0.109	0	0	0	0	0	0	0	0	0	0	0	0	0.385	0.287	0.152	0.38	0.265	0.144	0.416	0.269	0.14	0	0	0	0	0	0	0	0	0	0.393	0.246	0.162	0.368	0.258	0.141
3 days, 4:14:16	55	0.476	0.247	0.164	0.513	0.242	0.149	0.366	0.265	0.116	0.361	0.27	0.109	0	0	0	0	0	0	0	0	0	0	0	0	0.389	0.308	0.152	0.387	0.265	0.144	0.418	0.269	0.14	0	0	0	0	0	0	0	0	0	0.393	0.247	0.163	0.368	0.258	0.142
3 days, 4:19:16	54.9	0.475	0.249	0.166	0.543	0.243	0.149	0.366	0.265	0.116	0.36	0.27	0.109	0	0	0	0	0	0	0	0	0	0	0	0	0.385	0.304	0.152	0.378	0.269	0.144	0.42	0.272	0.14	0	0	0	0	0	0	0	0	0	0.394	0.247	0.163	0.368	0.258	0.142
3 days, 4:24:16	55.1	0.465	0.248	0.164	0.542	0.249	0.149	0.366	0.264	0.116	0.36	0.269	0.109	0	0	0	0	0	0	0	0	0	0	0	0	0.388	0.285	0.153	0.366	0.27	0.145	0.422	0.271	0.14	0	0	0	0	0	0	0	0	0	0.395	0.246	0.165	0.369	0.258	0.142
3 days, 4:29:16	55	0.464	0.247	0.164	0.523	0.244	0.149	0.366	0.263	0.116	0.36	0.269	0.109	0	0	0	0	0	0	0	0	0	0	0	0	0.389	0.289	0.152	0.373	0.265	0.144	0.415	0.269	0.14	0	0	0	0	0	0	0	0	0	0.394	0.246	0.163	0.368	0.258	0.142
3 days, 4:34:16	55	0.458	0.248	0.165	0.504	0.246	0.149	0.366	0.263	0.115	0.36	0.269	0.109	0	0	0	0	0	0	0	0	0	0	0	0	0.377	0.287	0.153	0.389	0.279	0.144	0.405	0.271	0.14	0	0	0	0	0	0	0	0	0	0.395	0.246	0.164	0.368	0.258	0.142
3 days, 4:39:16	54.9	0.455	0.247	0.165	0.496	0.241	0.15	0.366	0.263	0.116	0.36	0.269	0.109	0	0	0	0	0	0	0	0	0	0	0	0	0.382	0.285	0.152	0.373	0.269	0.149	0.399	0.273	0.14	0	0	0	0	0	0	0	0	0	0.395	0.246	0.163	0.369	0.258	0.142
3 days, 4:44:16	55.1	0.449	0.247	0.165	0.487	0.239	0.149	0.366	0.262	0.116	0.36	0.268	0.109	0	0	0	0	0	0	0	0	0	0	0	0	0.382	0.301	0.153	0.378	0.265	0.145	0.405	0.271	0.14	0	0	0	0	0	0	0	0	0	0.395	0.246	0.166	0.369	0.257	0.142
3 days, 4:49:16	55	0.441	0.245	0.167	0.484	0.238	0.149	0.366	0.262	0.116	0.36	0.267	0.109	0	0	0	0	0	0	0	0	0	0	0	0	0.378	0.302	0.153	0.381	0.27	0.154	0.405	0.269	0.14	0	0	0	0	0	0	0	0	0	0.395	0.246	0.17	0.369	0.258	0.143
3 days, 4:54:16	55	0.445	0.246	0.169	0.484	0.238	0.149	0.366	0.262	0.116	0.36	0.268	0.109	0	0	0	0	0	0	0	0	0	0	0	0	0.383	0.29	0.152	0.384	0.266	0.154	0.412	0.277	0.14	0	0	0	0	0	0	0	0	0	0.396	0.246	0.171	0.37	0.258	0.143
3 days, 4:59:16	55.1	0.45	0.248	0.169	0.479	0.244	0.149	0.366	0.261	0.116	0.36	0.267	0.11	0	0	0	0	0	0	0	0	0	0	0	0	0.388	0.306	0.153	0.382	0.265	0.155	0.41	0.274	0.14	0	0	0	0	0	0	0	0	0	0.393	0.246	0.169	0.369	0.258	0.143
3 days, 5:04:16	55	0.455	0.246	0.169	0.481	0.242	0.15	0.366	0.261	0.116	0.36	0.267	0.11	0	0	0	0	0	0	0	0	0	0	0	0	0.384	0.295	0.152	0.371	0.268	0.148	0.414	0.27	0.14	0	0	0	0	0	0	0	0	0	0.394	0.246	0.169	0.368	0.258	0.143
3 days, 5:09:16	54.9	0.449	0.245	0.17	0.483	0.242	0.15	0.366	0.26	0.116	0.36	0.266	0.11	0	0	0	0	0	0	0	0	0	0	0	0	0.389	0.32	0.153	0.372	0.265	0.145	0.417	0.277	0.14	0	0	0	0	0	0	0	0	0	0.394	0.246	0.169	0.369	0.258	0.144
3 days, 5:14:16	55	0.452	0.247	0.17	0.483	0.237	0.151	0.366	0.26	0.116	0.36	0.266	0.11	0	0	0	0	0	0	0	0	0	0	0	0	0.39	0.294	0.153	0.394	0.266	0.144	0.42	0.276	0.14	0	0	0	0	0	0	0	0	0	0.393	0.246	0.17	0.369	0.258	0.145
3 days, 5:19:16	54.9	0.461	0.245	0.17	0.483	0.239	0.151	0.366	0.26	0.117	0.36	0.266	0.11	0	0	0	0	0	0	0	0	0	0	0	0	0.381	0.295	0.153	0.377	0.266	0.144	0.411	0.273	0.14	0	0	0	0	0	0	0	0	0	0.394	0.246	0.173	0.369	0.258	0.146
3 days, 5:24:16	54.9	0.466	0.244	0.17	0.486	0.239	0.151	0.366	0.259	0.116	0.36	0.265	0.11	0	0	0	0	0	0	0	0	0	0	0	0	0.381	0.295	0.153	0.382	0.266	0.144	0.402	0.273	0.14	0	0	0	0	0	0	0	0	0	0.394	0.246	0.176	0.369	0.258	0.146
3 days, 5:29:16	55.1	0.464	0.244	0.17	0.488	0.24	0.15	0.366	0.258	0.116	0.36	0.265	0.11	0	0	0	0	0	0	0	0	0	0	0	0	0.384	0.284	0.153	0.39	0.265	0.143	0.401	0.276	0.14	0	0	0	0	0	0	0	0	0	0.392	0.246	0.169	0.368	0.257	0.146
3 days, 5:34:16	54.9	0.465	0.243	0.17	0.503	0.237	0.15	0.366	0.258	0.117	0.36	0.264	0.11	0	0	0	0	0	0	0	0	0	0	0	0	0.381	0.291	0.151	0.388	0.267	0.143	0.403	0.273	0.14	0	0	0	0	0	0	0	0	0	0.393	0.246	0.17	0.369	0.257	0.146
3 days, 5:39:16	55	0.466	0.244	0.17	0.509	0.238	0.15	0.366	0.257	0.117	0.36	0.264	0.11	0	0	0	0	0	0	0	0	0	0	0	0	0.386	0.302	0.151	0.389	0.266	0.146	0.402	0.27	0.139	0	0	0	0	0	0	0	0	0	0.393	0.246	0.168	0.369	0.258	0.145
3 days, 5:44:16	55.1	0.469	0.244	0.17	0.503	0.247	0.151	0.366	0.257	0.117	0.361	0.264	0.11	0	0	0	0	0	0	0	0	0	0	0	0	0.388	0.287	0.152	0.378	0.266	0.15	0.413	0.279	0.14	0	0	0	0	0	0	0	0	0	0.392	0.246	0.169	0.369	0.258	0.145
3 days, 5:49:16	54.9	0.466	0.244	0.17	0.482	0.24	0.15	0.366	0.256	0.117	0.36	0.264	0.11	0	0	0	0	0	0	0	0	0	0	0	0	0.385	0.284	0.15	0.377	0.266	0.15	0.41	0.274	0.139	0	0	0	0	0	0	0	0	0	0.393	0.246	0.17	0.37	0.257	0.145
3 days, 5:54:16	54.9	0.453	0.245	0.169	0.494	0.24	0.151	0.366	0.256	0.117	0.36	0.263	0.11	0	0	0	0	0	0	0	0	0	0	0	0	0.388	0.288	0.149	0.394	0.266	0.152	0.412	0.269	0.139	0	0	0	0	0	0	0	0	0	0.394	0.246	0.175	0.369	0.257	0.145
3 days, 5:59:16	55	0.448	0.244	0.169	0.508	0.236	0.15	0.366	0.256	0.117	0.36	0.262	0.11	0	0	0	0	0	0	0	0	0	0	0	0	0.39	0.284	0.146	0.386	0.27	0.15	0.412	0.274	0.139	0	0	0	0	0	0	0	0	0	0.392	0.246	0.173	0.369	0.257	0.145
3 days, 6:04:16	54.9	0.458	0.244	0.17	0.511	0.24	0.15	0.366	0.255	0.117	0.36	0.262	0.11	0	0	0	0	0	0	0	0	0	0	0	0	0.382	0.29	0.146	0.378	0.267	0.148	0.414	0.272	0.14	0	0	0	0	0	0	0	0	0	0.394	0.246	0.173	0.37	0.257	0.145
3 days, 6:09:16	55	0.472	0.244	0.17	0.513	0.248	0.151	0.367	0.255	0.117	0.36	0.262	0.11	0	0	0	0	0	0	0	0	0	0	0	0	0.38	0.314	0.147	0.391	0.266	0.151	0.406	0.268	0.14	0	0	0	0	0	0	0	0	0	0.394	0.246	0.173	0.37	0.258	0.145
3 days, 6:14:16	55.1	0.485	0.244	0.171	0.52	0.24	0.151	0.367	0.255	0.118	0.361	0.262	0.11	0	0	0	0	0	0	0	0	0	0	0	0	0.385	0.297	0.148	0.388	0.274	0.15	0.401	0.275	0.14	0	0	0	0	0	0	0	0	0	0.394	0.246	0.174	0.369	0.257	0.145
3 days, 6:19:16	55.1	0.488	0.245	0.17	0.517	0.239	0.15	0.366	0.254	0.117	0.361	0.261	0.11	0	0	0	0	0	0	0	0	0	0	0	0	0.38	0.301	0.146	0.388	0.267	0.155	0.395	0.276	0.14	0	0	0	0	0	0	0	0	0	0.394	0.246	0.174	0.369	0.258	0.145
3 days, 6:24:16	55	0.472	0.243	0.169	0.497	0.237	0.15	0.366	0.254	0.117	0.361	0.261	0.111	0	0	0	0	0	0	0	0	0	0	0	0	0.382	0.309	0.144	0.383	0.265	0.155	0.401	0.271	0.139	0	0	0	0	0	0	0	0	0	0.394	0.245	0.174	0.37	0.257	0.145
3 days, 6:29:16	55	0.464	0.244	0.17	0.486	0.241	0.15	0.367	0.254	0.117	0.361	0.261	0.111	0	0	0	0	0	0	0	0	0	0	0	0	0.383	0.292	0.144	0.373	0.277	0.157	0.398	0.268	0.14	0	0	0	0	0	0	0	0	0	0.393	0.245	0.173	0.369	0.257	0.145
3 days, 6:34:16	55	0.468	0.246	0.172	0.511	0.241	0.15	0.367	0.254	0.117	0.361	0.261	0.111	0	0	0	0	0	0	0	0	0	0	0	0	0.386	0.327	0.146	0.384	0.269	0.155	0.406	0.27	0.14	0	0	0	0	0	0	0	0	0	0.393	0.246	0.174	0.369	0.258	0.145
3 days, 6:39:16	54.9	0.472	0.244	0.171	0.549	0.237	0.15	0.367	0.253	0.118	0.361	0.26	0.111	0	0	0	0	0	0	0	0	0	0	0	0	0.385	0.293	0.146	0.396	0.266	0.153	0.408	0.271	0.14	0	0	0	0	0	0	0	0	0	0.393	0.246	0.173	0.369	0.257	0.144
3 days, 6:44:16	55	0.471	0.244	0.17	0.561	0.244	0.15	0.367	0.253	0.118	0.361	0.26	0.111	0	0	0	0	0	0	0	0	0	0	0	0	0.387	0.302	0.146	0.388	0.274	0.15	0.407	0.27	0.139	0	0	0	0	0	0	0	0	0	0.393	0.246	0.175	0.369	0.257	0.144
3 days, 6:49:16	55.1	0.468	0.245	0.171	0.543	0.241	0.151	0.366	0.252	0.118	0.361	0.26	0.111	0	0	0	0	0	0	0	0	0	0	0	0	0.388	0.297	0.145	0.381	0.272	0.151	0.408	0.267	0.139	0	0	0	0	0	0	0	0	0	0.392	0.246	0.173	0.368	0.257	0.144
3 days, 6:54:16	55.1	0.468	0.244	0.171	0.528	0.238	0.151	0.366	0.252	0.118	0.36	0.259	0.111	0	0	0	0	0	0	0	0	0	0	0	0	0.382	0.284	0.144	0.391	0.268	0.147	0.409	0.268	0.139	0	0	0	0	0	0	0	0	0	0.391	0.246	0.173	0.368	0.257	0.144
3 days, 6:59:16	55	0.474	0.247	0.173	0.518	0.239	0.15	0.366	0.252	0.118	0.361	0.259	0.111	0	0	0	0	0	0	0	0	0	0	0	0	0.378	0.29	0.143	0.388	0.266	0.149	0.415	0.27	0.139	0	0	0	0	0	0	0	0	0	0.391	0.246	0.179	0.368	0.257	0.145
3 days, 7:04:16	55.1	0.47	0.245	0.173	0.512	0.238	0.151	0.366	0.251	0.118	0.361	0.259	0.111	0	0	0	0	0	0	0	0	0	0	0	0	0.382	0.293	0.143	0.389	0.279	0.152	0.408	0.269	0.139	0	0	0	0	0	0	0	0	0	0.392	0.246	0.18	0.369	0.257	0.145
3 days, 7:09:16	55	0.481	0.245	0.172	0.509	0.243	0.15	0.366	0.251	0.118	0.361	0.259	0.111	0	0	0	0	0	0	0	0	0	0	0	0	0.379	0.288	0.143	0.384	0.272	0.15	0.399	0.268	0.139	0	0	0	0	0	0	0	0	0	0.392	0.246	0.183	0.369	0.257	0.145
3 days, 7:14:16	54.9	0.48	0.245	0.172	0.506	0.236	0.15	0.366	0.251	0.118	0.36	0.259	0.111	0	0	0	0	0	0	0	0	0	0	0	0	0.381	0.285	0.143	0.38	0.271	0.152	0.396	0.269	0.139	0	0	0	0	0	0	0	0	0	0.392	0.246	0.187	0.369	0.257	0.146
3 days, 7:19:16	55	0.477	0.244	0.171	0.517	0.24	0.15	0.366	0.251	0.118	0.36	0.258	0.111	0	0	0	0	0	0	0	0	0	0	0	0	0.383	0.286	0.143	0.388	0.271	0.147	0.399	0.269	0.139	0	0	0	0	0	0	0	0	0	0.391	0.245	0.184	0.368	0.257	0.146
3 days, 7:24:16	55	0.479	0.245	0.171	0.521	0.238	0.15	0.366	0.25	0.118	0.361	0.258	0.111	0	0	0	0	0	0	0	0	0	0	0	0	0.385	0.285	0.144	0.396	0.286	0.152	0.397	0.268	0.139	0	0	0	0	0	0	0	0	0	0.391	0.245	0.185	0.368	0.257	0.146
3 days, 7:29:16	55.1	0.48	0.244	0.17	0.509	0.238	0.15	0.366	0.25	0.118	0.361	0.257	0.111	0	0	0	0	0	0	0	0	0	0	0	0	0.383	0.301	0.144	0.393	0.28	0.148	0.404	0.268	0.139	0	0	0	0	0	0	0	0	0	0.391	0.245	0.184	0.369	0.257	0.145
3 days, 7:34:16	55.1	0.481	0.244	0.171	0.532	0.239	0.151	0.366	0.249	0.119	0.361	0.257	0.111	0	0	0	0	0	0	0	0	0	0	0	0	0.385	0.308	0.144	0.386	0.282	0.155	0.408	0.276	0.14	0	0	0	0	0	0	0	0	0	0.391	0.246	0.185	0.369	0.257	0.145
3 days, 7:39:16	55.1	0.47	0.244	0.171	0.54	0.237	0.151	0.366	0.249	0.119	0.36	0.257	0.112	0	0	0	0	0	0	0	0	0	0	0	0	0.386	0.306	0.143	0.39	0.267	0.15	0.407	0.27	0.14	0	0	0	0	0	0	0	0	0	0.392	0.246	0.187	0.369	0.257	0.145
3 days, 7:44:16	55	0.464	0.243	0.171	0.54	0.239	0.151	0.367	0.249	0.119	0.361	0.257	0.112	0	0	0	0	0	0	0	0	0	0	0	0	0.381	0.296	0.144	0.385	0.275	0.155	0.407	0.268	0.139	0	0	0	0	0	0	0	0	0	0.391	0.245	0.186	0.368	0.257	0.145
3 days, 7:49:16	55	0.469	0.243	0.17	0.527	0.236	0.151	0.366	0.249	0.119	0.361	0.256	0.112	0	0	0	0	0	0	0	0	0	0	0	0	0.374	0.286	0.144	0.383	0.284	0.152	0.41	0.274	0.139	0	0	0	0	0	0	0	0	0	0.391	0.245	0.191	0.368	0.257	0.145
3 days, 7:54:16	55	0.484	0.242	0.17	0.513	0.24	0.15	0.367	0.248	0.119	0.361	0.256	0.112	0	0	0	0	0	0	0	0	0	0	0	0	0.378	0.293	0.144	0.38	0.268	0.152	0.409	0.272	0.14	0	0	0	0	0	0	0	0	0	0.39	0.245	0.193	0.368	0.257	0.145
3 days, 7:59:16	54.9	0.5	0.244	0.173	0.519	0.24	0.151	0.367	0.248	0.119	0.361	0.256	0.112	0	0	0	0	0	0	0	0	0	0	0	0	0.381	0.288	0.145	0.377	0.267	0.149	0.403	0.271	0.139	0	0	0	0	0	0	0	0	0	0.391	0.246	0.193	0.368	0.257	0.145
3 days, 8:04:16	55	0.497	0.244	0.172	0.561	0.237	0.151	0.366	0.248	0.119	0.361	0.255	0.112	0	0	0	0	0	0	0	0	0	0	0	0	0.38	0.285	0.145	0.381	0.279	0.148	0.397	0.273	0.139	0	0	0	0	0	0	0	0	0	0.392	0.245	0.188	0.368	0.257	0.145
[truncated: 48 more columns]

## Sheet: P2
Time	T	A1	A2	A3	A4	A5	A6	A7	A8	A9	A10	A11	A12	B1	B2	B3	B4	B5	B6	B7	B8	B9	B10	B11	B12	C1	C2	C3	C4	C5	C6	C7	C8	C9	C10	C11	C12	D1	D2	D3	D4	D5	D6	D7	D8	D9	D10	D11	D12
00:04:16	55	0.103	0.099	0.105	0.102	0.096	0.105	0	0	0	0	0	0	0.102	0.1	0.108	0.104	0.094	0.106	0.103	0.097	0.11	0.104	0.102	0.104	0.103	0.1	0.108	0.105	0.096	0.104	0.104	0.097	0.104	0.104	0.099	0.105	0.101	0.099	0.108	0.105	0.1	0.105	0.103	0.097	0.107	0.103	0.097	0.103
00:09:16	54.9	0.102	0.099	0.105	0.102	0.097	0.105	0	0	0	0	0	0	0.102	0.1	0.107	0.104	0.097	0.105	0.103	0.099	0.107	0.104	0.102	0.105	0.103	0.1	0.109	0.106	0.096	0.104	0.104	0.097	0.104	0.107	0.1	0.106	0.101	0.099	0.11	0.106	0.11	0.109	0.103	0.097	0.106	0.103	0.097	0.104
00:14:16	55.1	0.102	0.099	0.104	0.102	0.097	0.104	0	0	0	0	0	0	0.102	0.099	0.107	0.104	0.096	0.103	0.102	0.097	0.112	0.104	0.101	0.101	0.103	0.1	0.108	0.107	0.097	0.103	0.104	0.098	0.106	0.107	0.1	0.109	0.101	0.098	0.116	0.106	0.107	0.111	0.103	0.097	0.106	0.102	0.097	0.105
00:19:16	54.9	0.102	0.099	0.106	0.102	0.097	0.106	0	0	0	0	0	0	0.104	0.1	0.107	0.104	0.096	0.101	0.103	0.097	0.113	0.104	0.1	0.102	0.104	0.1	0.108	0.106	0.096	0.102	0.106	0.097	0.104	0.11	0.099	0.103	0.102	0.099	0.117	0.108	0.104	0.112	0.103	0.098	0.111	0.103	0.096	0.112
00:24:16	55	0.102	0.1	0.102	0.103	0.097	0.103	0	0	0	0	0	0	0.109	0.101	0.106	0.106	0.096	0.104	0.103	0.098	0.114	0.107	0.101	0.1	0.102	0.1	0.105	0.107	0.096	0.1	0.104	0.098	0.106	0.111	0.099	0.114	0.103	0.1	0.12	0.11	0.104	0.11	0.104	0.098	0.111	0.105	0.097	0.106
00:29:16	55.1	0.102	0.1	0.104	0.103	0.097	0.099	0	0	0	0	0	0	0.111	0.104	0.105	0.105	0.097	0.112	0.104	0.103	0.116	0.111	0.104	0.105	0.103	0.1	0.106	0.108	0.1	0.1	0.106	0.105	0.105	0.113	0.1	0.117	0.105	0.102	0.126	0.111	0.104	0.111	0.105	0.098	0.114	0.105	0.097	0.105
00:34:16	55.1	0.102	0.1	0.102	0.104	0.098	0.099	0	0	0	0	0	0	0.108	0.103	0.107	0.107	0.098	0.108	0.106	0.108	0.115	0.114	0.107	0.105	0.103	0.1	0.105	0.111	0.102	0.102	0.107	0.108	0.106	0.114	0.102	0.119	0.107	0.105	0.126	0.115	0.107	0.114	0.109	0.099	0.115	0.107	0.097	0.106
00:39:16	55.1	0.104	0.101	0.105	0.104	0.098	0.1	0	0	0	0	0	0	0.108	0.106	0.107	0.108	0.098	0.108	0.105	0.112	0.115	0.117	0.115	0.104	0.104	0.101	0.105	0.111	0.101	0.103	0.108	0.11	0.11	0.115	0.102	0.118	0.109	0.107	0.126	0.117	0.111	0.114	0.109	0.101	0.116	0.108	0.099	0.106
00:44:16	55.1	0.104	0.101	0.105	0.105	0.099	0.102	0	0	0	0	0	0	0.108	0.108	0.108	0.108	0.099	0.108	0.105	0.114	0.116	0.116	0.12	0.103	0.104	0.101	0.105	0.113	0.101	0.103	0.109	0.114	0.11	0.117	0.104	0.119	0.107	0.109	0.125	0.12	0.111	0.114	0.11	0.102	0.115	0.109	0.101	0.105
00:49:16	55.1	0.104	0.102	0.106	0.105	0.099	0.102	0	0	0	0	0	0	0.108	0.11	0.109	0.11	0.099	0.107	0.105	0.116	0.116	0.116	0.119	0.105	0.105	0.101	0.106	0.114	0.103	0.104	0.11	0.116	0.111	0.118	0.106	0.12	0.108	0.11	0.126	0.119	0.115	0.115	0.111	0.103	0.117	0.109	0.103	0.107
00:54:16	55	0.104	0.102	0.106	0.105	0.099	0.103	0	0	0	0	0	0	0.108	0.111	0.109	0.11	0.098	0.107	0.105	0.117	0.116	0.117	0.122	0.105	0.105	0.101	0.106	0.115	0.103	0.104	0.11	0.117	0.111	0.118	0.107	0.12	0.107	0.109	0.125	0.119	0.116	0.115	0.111	0.104	0.119	0.109	0.103	0.107
00:59:16	55	0.104	0.102	0.106	0.106	0.099	0.103	0	0	0	0	0	0	0.109	0.114	0.11	0.111	0.099	0.107	0.106	0.119	0.117	0.117	0.122	0.105	0.105	0.101	0.106	0.115	0.103	0.105	0.11	0.119	0.112	0.119	0.109	0.12	0.108	0.111	0.126	0.119	0.118	0.116	0.111	0.105	0.121	0.111	0.104	0.108
01:04:16	55.1	0.104	0.102	0.107	0.106	0.1	0.103	0	0	0	0	0	0	0.109	0.116	0.111	0.113	0.099	0.108	0.106	0.119	0.118	0.118	0.122	0.106	0.106	0.101	0.106	0.115	0.103	0.105	0.11	0.119	0.113	0.12	0.11	0.121	0.107	0.111	0.126	0.12	0.119	0.117	0.111	0.105	0.122	0.111	0.105	0.109
01:09:16	55	0.106	0.102	0.107	0.106	0.101	0.104	0	0	0	0	0	0	0.11	0.117	0.111	0.112	0.099	0.108	0.107	0.121	0.119	0.118	0.125	0.106	0.106	0.101	0.107	0.116	0.104	0.106	0.111	0.12	0.114	0.12	0.112	0.122	0.107	0.111	0.126	0.12	0.121	0.117	0.111	0.106	0.123	0.111	0.105	0.109
01:14:16	55	0.106	0.102	0.107	0.107	0.101	0.104	0	0	0	0	0	0	0.111	0.118	0.111	0.115	0.1	0.108	0.108	0.121	0.119	0.119	0.126	0.106	0.106	0.102	0.107	0.116	0.104	0.106	0.111	0.12	0.113	0.121	0.113	0.122	0.107	0.112	0.126	0.121	0.122	0.117	0.112	0.106	0.126	0.112	0.105	0.11
01:19:16	55	0.106	0.102	0.108	0.107	0.101	0.104	0	0	0	0	0	0	0.112	0.118	0.112	0.118	0.101	0.109	0.108	0.122	0.12	0.119	0.127	0.107	0.106	0.101	0.107	0.116	0.104	0.106	0.111	0.12	0.115	0.121	0.113	0.124	0.108	0.112	0.127	0.121	0.124	0.118	0.113	0.106	0.124	0.112	0.105	0.111
01:24:16	55.1	0.107	0.102	0.108	0.107	0.101	0.104	0	0	0	0	0	0	0.115	0.118	0.113	0.118	0.101	0.109	0.108	0.123	0.12	0.119	0.128	0.108	0.107	0.102	0.107	0.116	0.104	0.107	0.111	0.12	0.115	0.123	0.114	0.126	0.108	0.112	0.127	0.122	0.124	0.119	0.114	0.106	0.125	0.113	0.106	0.11
01:29:16	54.9	0.107	0.103	0.108	0.108	0.102	0.104	0	0	0	0	0	0	0.116	0.119	0.114	0.119	0.102	0.11	0.109	0.124	0.121	0.12	0.128	0.11	0.107	0.102	0.108	0.116	0.104	0.107	0.112	0.121	0.116	0.123	0.115	0.128	0.109	0.113	0.128	0.123	0.124	0.121	0.114	0.106	0.125	0.113	0.106	0.111
01:34:16	55	0.107	0.102	0.109	0.108	0.101	0.104	0	0	0	0	0	0	0.118	0.119	0.115	0.12	0.103	0.11	0.109	0.124	0.122	0.12	0.13	0.112	0.107	0.102	0.108	0.117	0.104	0.107	0.112	0.121	0.116	0.123	0.115	0.129	0.109	0.113	0.131	0.124	0.125	0.12	0.114	0.106	0.125	0.113	0.106	0.111
01:39:16	55	0.108	0.103	0.109	0.108	0.102	0.105	0	0	0	0	0	0	0.119	0.119	0.116	0.121	0.103	0.11	0.109	0.125	0.123	0.121	0.13	0.112	0.108	0.102	0.109	0.117	0.104	0.107	0.112	0.121	0.117	0.124	0.116	0.13	0.109	0.114	0.131	0.124	0.125	0.121	0.115	0.106	0.126	0.113	0.106	0.112
01:44:16	55	0.108	0.103	0.109	0.109	0.102	0.106	0	0	0	0	0	0	0.12	0.12	0.116	0.122	0.104	0.111	0.109	0.126	0.125	0.12	0.13	0.113	0.108	0.102	0.109	0.117	0.104	0.108	0.113	0.121	0.117	0.124	0.116	0.131	0.11	0.114	0.131	0.124	0.126	0.121	0.115	0.107	0.126	0.114	0.106	0.112
01:49:16	55.1	0.108	0.102	0.109	0.109	0.102	0.105	0	0	0	0	0	0	0.12	0.12	0.116	0.122	0.104	0.111	0.109	0.127	0.123	0.121	0.13	0.113	0.108	0.102	0.11	0.117	0.104	0.108	0.113	0.121	0.117	0.125	0.117	0.131	0.11	0.113	0.13	0.124	0.126	0.121	0.115	0.107	0.126	0.114	0.106	0.113
01:54:16	54.9	0.109	0.103	0.109	0.11	0.102	0.105	0	0	0	0	0	0	0.121	0.122	0.117	0.122	0.104	0.116	0.11	0.128	0.125	0.121	0.131	0.115	0.109	0.102	0.111	0.118	0.104	0.108	0.113	0.121	0.118	0.125	0.118	0.133	0.11	0.114	0.132	0.125	0.126	0.121	0.116	0.106	0.127	0.114	0.106	0.113
01:59:16	55	0.11	0.103	0.11	0.11	0.102	0.106	0	0	0	0	0	0	0.121	0.122	0.118	0.123	0.104	0.117	0.11	0.128	0.125	0.121	0.131	0.117	0.109	0.102	0.111	0.118	0.105	0.109	0.113	0.121	0.118	0.126	0.117	0.132	0.11	0.115	0.132	0.125	0.126	0.122	0.115	0.106	0.128	0.114	0.106	0.113
02:04:16	55	0.11	0.103	0.11	0.11	0.102	0.106	0	0	0	0	0	0	0.121	0.123	0.119	0.123	0.104	0.118	0.111	0.128	0.127	0.122	0.132	0.117	0.109	0.102	0.112	0.118	0.104	0.109	0.113	0.121	0.119	0.127	0.118	0.133	0.111	0.115	0.132	0.125	0.127	0.123	0.116	0.107	0.128	0.115	0.107	0.114
02:09:16	55	0.111	0.103	0.11	0.111	0.103	0.107	0	0	0	0	0	0	0.122	0.122	0.12	0.124	0.105	0.119	0.111	0.129	0.127	0.123	0.132	0.121	0.109	0.102	0.112	0.119	0.105	0.11	0.114	0.122	0.119	0.127	0.119	0.133	0.111	0.115	0.133	0.126	0.127	0.124	0.116	0.107	0.128	0.115	0.107	0.114
02:14:16	55.1	0.111	0.103	0.11	0.111	0.103	0.107	0	0	0	0	0	0	0.122	0.123	0.12	0.124	0.105	0.119	0.112	0.129	0.128	0.123	0.132	0.121	0.109	0.102	0.112	0.119	0.105	0.11	0.114	0.122	0.12	0.127	0.12	0.135	0.111	0.115	0.134	0.126	0.127	0.124	0.116	0.106	0.128	0.115	0.107	0.115
02:19:16	55.1	0.112	0.103	0.111	0.111	0.103	0.108	0	0	0	0	0	0	0.123	0.124	0.122	0.126	0.106	0.12	0.112	0.13	0.129	0.124	0.133	0.123	0.11	0.102	0.113	0.119	0.105	0.11	0.115	0.122	0.12	0.128	0.12	0.136	0.112	0.116	0.137	0.127	0.128	0.125	0.117	0.107	0.131	0.116	0.107	0.115
02:24:16	55.1	0.112	0.103	0.11	0.111	0.103	0.108	0	0	0	0	0	0	0.124	0.123	0.122	0.127	0.105	0.121	0.112	0.129	0.129	0.124	0.133	0.123	0.11	0.102	0.113	0.119	0.104	0.11	0.114	0.122	0.121	0.129	0.12	0.138	0.112	0.116	0.138	0.127	0.128	0.125	0.117	0.107	0.133	0.116	0.107	0.115
02:29:16	55	0.113	0.102	0.111	0.112	0.104	0.109	0	0	0	0	0	0	0.124	0.125	0.123	0.13	0.106	0.122	0.113	0.13	0.131	0.125	0.133	0.124	0.11	0.102	0.114	0.12	0.105	0.111	0.115	0.122	0.122	0.13	0.12	0.138	0.113	0.116	0.139	0.128	0.128	0.126	0.117	0.107	0.133	0.116	0.107	0.116
02:34:16	55	0.114	0.103	0.112	0.112	0.106	0.109	0	0	0	0	0	0	0.125	0.125	0.124	0.133	0.106	0.123	0.113	0.13	0.132	0.125	0.133	0.125	0.11	0.102	0.114	0.12	0.104	0.111	0.115	0.122	0.122	0.13	0.121	0.14	0.114	0.116	0.141	0.128	0.128	0.127	0.117	0.107	0.135	0.116	0.107	0.117
02:39:16	54.9	0.114	0.103	0.112	0.113	0.106	0.11	0	0	0	0	0	0	0.126	0.125	0.125	0.134	0.106	0.124	0.118	0.131	0.134	0.126	0.134	0.127	0.111	0.102	0.116	0.12	0.105	0.112	0.115	0.123	0.123	0.131	0.121	0.14	0.114	0.116	0.144	0.128	0.129	0.126	0.117	0.107	0.136	0.117	0.108	0.117
02:44:16	55.1	0.115	0.103	0.113	0.113	0.107	0.112	0	0	0	0	0	0	0.127	0.125	0.126	0.135	0.107	0.126	0.116	0.132	0.135	0.127	0.134	0.128	0.112	0.103	0.116	0.12	0.105	0.112	0.116	0.123	0.124	0.132	0.122	0.142	0.115	0.117	0.146	0.128	0.13	0.127	0.118	0.108	0.137	0.117	0.108	0.117
02:49:16	55.1	0.115	0.103	0.113	0.114	0.107	0.113	0	0	0	0	0	0	0.127	0.126	0.131	0.136	0.107	0.131	0.117	0.132	0.136	0.127	0.134	0.128	0.112	0.103	0.117	0.121	0.105	0.113	0.116	0.123	0.125	0.132	0.122	0.144	0.115	0.117	0.148	0.129	0.13	0.127	0.118	0.108	0.138	0.117	0.108	0.118
02:54:16	55	0.116	0.103	0.114	0.114	0.107	0.113	0	0	0	0	0	0	0.128	0.126	0.134	0.138	0.107	0.128	0.117	0.132	0.136	0.128	0.135	0.131	0.113	0.103	0.118	0.121	0.105	0.114	0.116	0.123	0.127	0.133	0.123	0.145	0.116	0.117	0.149	0.129	0.13	0.129	0.119	0.108	0.14	0.118	0.108	0.119
02:59:16	55	0.119	0.103	0.114	0.115	0.107	0.114	0	0	0	0	0	0	0.129	0.126	0.136	0.139	0.107	0.131	0.117	0.133	0.137	0.128	0.135	0.132	0.113	0.103	0.118	0.121	0.105	0.114	0.116	0.123	0.128	0.134	0.123	0.146	0.117	0.117	0.149	0.13	0.13	0.129	0.12	0.109	0.139	0.118	0.109	0.119
03:04:16	54.9	0.121	0.103	0.115	0.116	0.107	0.115	0	0	0	0	0	0	0.129	0.125	0.136	0.139	0.107	0.131	0.118	0.133	0.138	0.129	0.135	0.133	0.114	0.103	0.119	0.122	0.105	0.115	0.117	0.123	0.129	0.134	0.123	0.148	0.117	0.117	0.149	0.13	0.131	0.13	0.121	0.109	0.141	0.119	0.109	0.12
03:09:16	55	0.121	0.103	0.116	0.117	0.108	0.116	0	0	0	0	0	0	0.129	0.126	0.139	0.14	0.107	0.132	0.119	0.133	0.139	0.13	0.136	0.135	0.114	0.103	0.119	0.122	0.105	0.115	0.119	0.123	0.131	0.135	0.124	0.15	0.118	0.117	0.151	0.13	0.131	0.13	0.121	0.109	0.141	0.12	0.109	0.121
03:14:16	55.1	0.123	0.103	0.117	0.118	0.107	0.117	0	0	0	0	0	0	0.131	0.126	0.141	0.141	0.107	0.135	0.12	0.134	0.141	0.131	0.136	0.136	0.115	0.103	0.12	0.123	0.106	0.117	0.119	0.124	0.132	0.136	0.124	0.151	0.119	0.118	0.152	0.131	0.131	0.131	0.122	0.109	0.143	0.121	0.109	0.124
03:19:16	55.1	0.124	0.103	0.117	0.118	0.108	0.118	0	0	0	0	0	0	0.131	0.126	0.142	0.142	0.108	0.135	0.12	0.134	0.142	0.131	0.136	0.137	0.115	0.103	0.12	0.123	0.106	0.118	0.119	0.124	0.133	0.136	0.125	0.153	0.121	0.118	0.152	0.132	0.131	0.136	0.122	0.109	0.143	0.122	0.109	0.125
03:24:16	54.9	0.125	0.103	0.118	0.119	0.108	0.119	0	0	0	0	0	0	0.132	0.126	0.142	0.144	0.107	0.136	0.121	0.134	0.143	0.132	0.137	0.138	0.115	0.103	0.121	0.124	0.106	0.119	0.12	0.124	0.134	0.136	0.125	0.155	0.122	0.118	0.154	0.132	0.132	0.136	0.124	0.109	0.144	0.123	0.109	0.125
03:29:16	55	0.124	0.103	0.119	0.12	0.108	0.119	0	0	0	0	0	0	0.132	0.126	0.143	0.145	0.108	0.138	0.122	0.135	0.145	0.132	0.137	0.14	0.117	0.104	0.123	0.125	0.106	0.12	0.12	0.124	0.136	0.137	0.126	0.157	0.123	0.118	0.153	0.134	0.132	0.138	0.124	0.109	0.146	0.123	0.11	0.126
03:34:16	55.1	0.127	0.103	0.122	0.121	0.107	0.119	0	0	0	0	0	0	0.133	0.126	0.145	0.147	0.108	0.139	0.124	0.134	0.146	0.133	0.137	0.141	0.117	0.104	0.123	0.125	0.106	0.12	0.121	0.124	0.137	0.138	0.125	0.159	0.123	0.118	0.155	0.135	0.132	0.139	0.125	0.109	0.147	0.125	0.109	0.128
03:39:16	54.9	0.128	0.103	0.123	0.122	0.108	0.12	0	0	0	0	0	0	0.134	0.127	0.147	0.148	0.109	0.141	0.126	0.135	0.149	0.134	0.138	0.143	0.118	0.105	0.125	0.126	0.107	0.122	0.122	0.125	0.14	0.139	0.126	0.16	0.125	0.119	0.157	0.14	0.133	0.141	0.127	0.11	0.148	0.126	0.11	0.13
03:44:16	55.1	0.13	0.106	0.129	0.122	0.108	0.124	0	0	0	0	0	0	0.135	0.127	0.148	0.149	0.109	0.142	0.125	0.135	0.15	0.134	0.138	0.145	0.119	0.105	0.126	0.126	0.106	0.123	0.122	0.125	0.14	0.139	0.126	0.162	0.126	0.121	0.159	0.14	0.133	0.141	0.128	0.11	0.15	0.127	0.11	0.13
03:49:16	55	0.13	0.103	0.124	0.123	0.108	0.123	0	0	0	0	0	0	0.136	0.127	0.149	0.15	0.11	0.145	0.126	0.136	0.151	0.135	0.139	0.146	0.119	0.105	0.126	0.127	0.107	0.125	0.124	0.125	0.142	0.14	0.127	0.164	0.127	0.121	0.16	0.143	0.134	0.142	0.129	0.11	0.152	0.128	0.11	0.131
03:54:16	55.1	0.132	0.104	0.127	0.123	0.108	0.123	0	0	0	0	0	0	0.138	0.127	0.151	0.151	0.109	0.146	0.127	0.136	0.153	0.135	0.139	0.147	0.12	0.105	0.127	0.128	0.107	0.125	0.124	0.125	0.144	0.141	0.127	0.167	0.127	0.123	0.162	0.143	0.134	0.143	0.13	0.11	0.152	0.129	0.11	0.133
03:59:16	54.9	0.133	0.105	0.129	0.124	0.109	0.126	0	0	0	0	0	0	0.139	0.127	0.153	0.152	0.109	0.147	0.127	0.136	0.155	0.136	0.14	0.149	0.119	0.105	0.129	0.129	0.107	0.127	0.126	0.125	0.145	0.142	0.127	0.169	0.128	0.124	0.163	0.145	0.135	0.145	0.13	0.11	0.154	0.13	0.11	0.134
04:04:16	55	0.134	0.104	0.132	0.124	0.108	0.127	0	0	0	0	0	0	0.14	0.127	0.154	0.153	0.109	0.149	0.127	0.136	0.157	0.137	0.14	0.151	0.12	0.105	0.13	0.129	0.107	0.128	0.127	0.125	0.148	0.142	0.127	0.17	0.128	0.124	0.165	0.146	0.135	0.146	0.131	0.11	0.156	0.13	0.11	0.135
04:09:16	55.1	0.135	0.104	0.134	0.126	0.108	0.129	0	0	0	0	0	0	0.141	0.127	0.157	0.155	0.11	0.151	0.129	0.136	0.159	0.138	0.14	0.152	0.12	0.105	0.132	0.129	0.107	0.13	0.127	0.126	0.149	0.143	0.128	0.173	0.129	0.124	0.167	0.146	0.135	0.147	0.132	0.11	0.155	0.131	0.11	0.135
04:14:16	55.1	0.136	0.105	0.136	0.127	0.108	0.131	0	0	0	0	0	0	0.142	0.128	0.16	0.157	0.11	0.153	0.13	0.137	0.161	0.139	0.141	0.154	0.121	0.105	0.135	0.13	0.108	0.132	0.128	0.126	0.151	0.145	0.128	0.175	0.13	0.124	0.168	0.148	0.136	0.148	0.134	0.11	0.158	0.132	0.111	0.137
04:19:16	55	0.138	0.105	0.137	0.128	0.108	0.132	0	0	0	0	0	0	0.143	0.128	0.161	0.158	0.111	0.155	0.131	0.138	0.163	0.139	0.141	0.156	0.121	0.105	0.14	0.131	0.108	0.134	0.129	0.126	0.153	0.145	0.128	0.177	0.13	0.125	0.169	0.148	0.138	0.15	0.134	0.11	0.159	0.133	0.11	0.138
04:24:16	54.9	0.139	0.105	0.138	0.128	0.109	0.132	0	0	0	0	0	0	0.145	0.128	0.163	0.161	0.111	0.158	0.132	0.138	0.165	0.14	0.141	0.158	0.121	0.105	0.141	0.132	0.108	0.138	0.129	0.127	0.154	0.146	0.129	0.18	0.131	0.125	0.171	0.149	0.139	0.151	0.136	0.111	0.159	0.134	0.111	0.139
04:29:16	54.9	0.14	0.105	0.141	0.13	0.109	0.136	0	0	0	0	0	0	0.147	0.128	0.166	0.162	0.111	0.16	0.132	0.138	0.168	0.141	0.142	0.16	0.122	0.106	0.143	0.132	0.109	0.14	0.13	0.127	0.156	0.147	0.129	0.182	0.132	0.125	0.173	0.15	0.139	0.153	0.136	0.111	0.16	0.135	0.111	0.14
04:34:16	55	0.14	0.107	0.142	0.132	0.109	0.136	0	0	0	0	0	0	0.148	0.129	0.168	0.164	0.111	0.162	0.133	0.138	0.17	0.142	0.142	0.163	0.123	0.106	0.145	0.133	0.108	0.139	0.131	0.127	0.159	0.148	0.129	0.185	0.133	0.126	0.175	0.151	0.14	0.155	0.137	0.111	0.163	0.136	0.111	0.141
04:39:16	55	0.141	0.108	0.142	0.137	0.109	0.137	0	0	0	0	0	0	0.151	0.129	0.17	0.167	0.112	0.165	0.135	0.139	0.172	0.143	0.142	0.164	0.125	0.106	0.148	0.134	0.109	0.14	0.132	0.127	0.161	0.149	0.13	0.188	0.134	0.126	0.177	0.153	0.14	0.157	0.138	0.111	0.163	0.137	0.111	0.141
04:44:16	54.9	0.141	0.108	0.143	0.138	0.109	0.138	0	0	0	0	0	0	0.152	0.129	0.172	0.169	0.112	0.168	0.135	0.139	0.174	0.144	0.143	0.166	0.128	0.106	0.15	0.135	0.109	0.142	0.133	0.127	0.163	0.15	0.13	0.19	0.134	0.125	0.179	0.154	0.14	0.158	0.139	0.111	0.164	0.138	0.111	0.143
04:49:16	55	0.143	0.108	0.144	0.138	0.109	0.139	0	0	0	0	0	0	0.154	0.129	0.177	0.171	0.112	0.17	0.136	0.139	0.177	0.145	0.143	0.169	0.131	0.106	0.151	0.135	0.109	0.146	0.133	0.128	0.165	0.151	0.131	0.193	0.135	0.126	0.181	0.155	0.14	0.161	0.139	0.111	0.165	0.138	0.112	0.144
04:54:16	55.1	0.143	0.108	0.146	0.139	0.109	0.141	0	0	0	0	0	0	0.156	0.13	0.179	0.173	0.113	0.172	0.137	0.14	0.18	0.146	0.144	0.171	0.132	0.107	0.152	0.136	0.11	0.146	0.135	0.128	0.167	0.152	0.131	0.196	0.136	0.126	0.183	0.156	0.141	0.162	0.141	0.111	0.166	0.139	0.112	0.146
04:59:16	55.1	0.145	0.108	0.147	0.142	0.109	0.142	0	0	0	0	0	0	0.159	0.13	0.181	0.176	0.113	0.175	0.138	0.14	0.183	0.147	0.144	0.174	0.135	0.107	0.154	0.138	0.11	0.147	0.136	0.128	0.169	0.154	0.131	0.199	0.137	0.127	0.187	0.158	0.141	0.165	0.141	0.112	0.168	0.14	0.112	0.147
05:04:16	55.1	0.145	0.11	0.148	0.142	0.109	0.143	0	0	0	0	0	0	0.16	0.13	0.184	0.178	0.113	0.178	0.139	0.14	0.185	0.148	0.144	0.176	0.136	0.107	0.157	0.139	0.11	0.15	0.137	0.128	0.171	0.155	0.132	0.202	0.138	0.127	0.189	0.159	0.141	0.167	0.142	0.112	0.169	0.141	0.112	0.147
05:09:16	55.1	0.147	0.11	0.15	0.143	0.11	0.144	0	0	0	0	0	0	0.163	0.131	0.188	0.181	0.113	0.182	0.141	0.14	0.188	0.15	0.145	0.179	0.138	0.107	0.159	0.14	0.111	0.151	0.139	0.128	0.173	0.156	0.132	0.205	0.139	0.127	0.192	0.16	0.141	0.169	0.143	0.112	0.171	0.142	0.112	0.149
05:14:16	54.9	0.148	0.111	0.151	0.144	0.11	0.146	0	0	0	0	0	0	0.166	0.132	0.192	0.185	0.114	0.185	0.142	0.141	0.192	0.151	0.145	0.182	0.139	0.108	0.162	0.143	0.111	0.153	0.14	0.129	0.176	0.158	0.133	0.208	0.141	0.128	0.194	0.162	0.142	0.171	0.145	0.113	0.172	0.143	0.112	0.15
05:19:16	55.1	0.148	0.111	0.153	0.145	0.11	0.147	0	0	0	0	0	0	0.169	0.132	0.195	0.187	0.114	0.188	0.143	0.141	0.194	0.152	0.145	0.184	0.14	0.108	0.163	0.143	0.111	0.155	0.141	0.129	0.178	0.16	0.132	0.211	0.141	0.127	0.197	0.163	0.141	0.174	0.145	0.113	0.174	0.144	0.113	0.151
05:24:16	55.1	0.15	0.11	0.154	0.146	0.111	0.148	0	0	0	0	0	0	0.172	0.132	0.199	0.19	0.115	0.192	0.145	0.142	0.197	0.154	0.146	0.187	0.14	0.108	0.165	0.145	0.111	0.157	0.142	0.129	0.181	0.161	0.133	0.214	0.142	0.128	0.2	0.165	0.142	0.176	0.147	0.113	0.175	0.145	0.113	0.152
05:29:16	54.9	0.151	0.111	0.155	0.147	0.111	0.15	0	0	0	0	0	0	0.174	0.133	0.202	0.194	0.115	0.195	0.146	0.142	0.2	0.155	0.146	0.19	0.142	0.11	0.168	0.146	0.112	0.159	0.144	0.129	0.183	0.163	0.133	0.217	0.144	0.128	0.203	0.166	0.142	0.178	0.148	0.113	0.177	0.146	0.113	0.154
05:34:16	55.1	0.153	0.111	0.157	0.149	0.111	0.152	0	0	0	0	0	0	0.178	0.133	0.207	0.197	0.116	0.2	0.148	0.142	0.204	0.157	0.147	0.192	0.143	0.109	0.169	0.148	0.112	0.161	0.145	0.13	0.186	0.165	0.134	0.22	0.145	0.129	0.206	0.169	0.143	0.18	0.148	0.114	0.18	0.148	0.113	0.155
05:39:16	55.1	0.154	0.111	0.159	0.149	0.111	0.153	0	0	0	0	0	0	0.18	0.133	0.211	0.201	0.116	0.203	0.15	0.143	0.208	0.159	0.147	0.195	0.144	0.11	0.171	0.149	0.112	0.163	0.146	0.13	0.19	0.167	0.134	0.223	0.147	0.129	0.209	0.17	0.143	0.183	0.149	0.114	0.181	0.148	0.113	0.157
05:44:16	55.1	0.154	0.111	0.16	0.15	0.111	0.155	0	0	0	0	0	0	0.184	0.134	0.215	0.204	0.116	0.207	0.151	0.143	0.212	0.16	0.147	0.197	0.146	0.111	0.174	0.15	0.112	0.166	0.148	0.13	0.193	0.168	0.135	0.227	0.148	0.129	0.213	0.172	0.143	0.185	0.15	0.114	0.183	0.15	0.114	0.158
05:49:16	55	0.156	0.111	0.161	0.151	0.112	0.156	0	0	0	0	0	0	0.188	0.134	0.219	0.208	0.117	0.211	0.153	0.143	0.216	0.162	0.148	0.2	0.147	0.111	0.177	0.151	0.113	0.168	0.149	0.13	0.196	0.17	0.135	0.232	0.15	0.129	0.217	0.174	0.144	0.188	0.152	0.114	0.185	0.151	0.114	0.16
05:54:16	55.1	0.157	0.111	0.163	0.152	0.112	0.158	0	0	0	0	0	0	0.191	0.134	0.224	0.212	0.117	0.215	0.154	0.143	0.22	0.163	0.149	0.203	0.148	0.112	0.179	0.153	0.112	0.171	0.15	0.13	0.199	0.172	0.135	0.236	0.151	0.129	0.22	0.176	0.144	0.191	0.153	0.114	0.188	0.152	0.114	0.161
05:59:16	55.1	0.158	0.112	0.165	0.153	0.112	0.16	0	0	0	0	0	0	0.195	0.135	0.229	0.216	0.118	0.22	0.156	0.144	0.223	0.165	0.148	0.207	0.15	0.112	0.182	0.155	0.113	0.173	0.152	0.13	0.202	0.174	0.135	0.24	0.153	0.129	0.224	0.178	0.144	0.194	0.154	0.114	0.19	0.153	0.114	0.163
06:04:16	55	0.16	0.112	0.166	0.154	0.112	0.162	0	0	0	0	0	0	0.199	0.135	0.232	0.221	0.118	0.223	0.158	0.144	0.227	0.167	0.149	0.211	0.151	0.112	0.184	0.156	0.113	0.176	0.154	0.13	0.206	0.176	0.136	0.244	0.155	0.129	0.228	0.18	0.144	0.197	0.155	0.115	0.193	0.155	0.115	0.165
06:09:16	55.1	0.161	0.112	0.169	0.155	0.112	0.164	0	0	0	0	0	0	0.203	0.136	0.236	0.225	0.119	0.227	0.161	0.145	0.231	0.169	0.149	0.213	0.152	0.114	0.187	0.157	0.113	0.178	0.156	0.131	0.209	0.178	0.136	0.248	0.156	0.129	0.23	0.182	0.144	0.201	0.157	0.115	0.195	0.156	0.115	0.167
06:14:16	54.9	0.163	0.112	0.17	0.157	0.113	0.166	0	0	0	0	0	0	0.207	0.136	0.239	0.23	0.119	0.229	0.162	0.145	0.236	0.171	0.15	0.217	0.154	0.114	0.19	0.159	0.114	0.181	0.157	0.131	0.212	0.181	0.137	0.252	0.158	0.13	0.234	0.185	0.145	0.204	0.159	0.115	0.198	0.158	0.115	0.169
06:19:16	55.1	0.164	0.112	0.172	0.158	0.113	0.168	0	0	0	0	0	0	0.212	0.136	0.244	0.234	0.119	0.234	0.164	0.145	0.239	0.173	0.15	0.22	0.156	0.115	0.192	0.161	0.114	0.184	0.159	0.131	0.216	0.183	0.137	0.255	0.16	0.13	0.238	0.188	0.145	0.207	0.16	0.115	0.2	0.159	0.115	0.171
06:24:16	55	0.166	0.113	0.174	0.16	0.113	0.17	0	0	0	0	0	0	0.216	0.137	0.251	0.239	0.12	0.239	0.167	0.145	0.245	0.175	0.15	0.224	0.158	0.115	0.195	0.163	0.114	0.187	0.161	0.131	0.22	0.186	0.137	0.259	0.162	0.13	0.242	0.19	0.145	0.211	0.162	0.116	0.203	0.161	0.116	0.173
06:29:16	55	0.168	0.113	0.176	0.161	0.114	0.173	0	0	0	0	0	0	0.221	0.137	0.257	0.244	0.12	0.245	0.169	0.146	0.249	0.178	0.151	0.227	0.159	0.115	0.198	0.165	0.115	0.19	0.163	0.131	0.224	0.188	0.138	0.264	0.165	0.131	0.245	0.193	0.146	0.214	0.163	0.116	0.206	0.163	0.116	0.176
06:34:16	54.9	0.17	0.113	0.179	0.163	0.114	0.175	0	0	0	0	0	0	0.225	0.137	0.263	0.25	0.121	0.251	0.171	0.146	0.255	0.179	0.151	0.231	0.161	0.115	0.202	0.167	0.115	0.193	0.165	0.131	0.228	0.19	0.138	0.268	0.166	0.131	0.249	0.196	0.146	0.217	0.165	0.116	0.209	0.164	0.116	0.178
06:39:16	55.1	0.172	0.113	0.181	0.164	0.114	0.178	0	0	0	0	0	0	0.23	0.138	0.268	0.255	0.121	0.256	0.174	0.147	0.26	0.182	0.152	0.235	0.163	0.116	0.205	0.169	0.115	0.197	0.167	0.132	0.233	0.193	0.138	0.272	0.169	0.131	0.254	0.199	0.146	0.221	0.167	0.117	0.212	0.166	0.117	0.181
06:44:16	55.1	0.174	0.113	0.183	0.166	0.114	0.18	0	0	0	0	0	0	0.234	0.138	0.273	0.26	0.122	0.26	0.176	0.147	0.265	0.184	0.152	0.239	0.165	0.116	0.209	0.171	0.115	0.2	0.169	0.132	0.237	0.196	0.139	0.277	0.171	0.131	0.258	0.202	0.146	0.225	0.169	0.117	0.215	0.168	0.117	0.183
06:49:16	55	0.176	0.114	0.186	0.168	0.115	0.183	0	0	0	0	0	0	0.24	0.139	0.279	0.265	0.122	0.265	0.178	0.147	0.271	0.187	0.153	0.243	0.167	0.116	0.214	0.173	0.116	0.204	0.171	0.132	0.242	0.199	0.139	0.283	0.174	0.131	0.262	0.205	0.147	0.229	0.171	0.117	0.218	0.17	0.117	0.186
06:54:16	54.9	0.178	0.114	0.189	0.17	0.115	0.186	0	0	0	0	0	0	0.244	0.14	0.285	0.27	0.123	0.271	0.181	0.148	0.278	0.19	0.153	0.248	0.169	0.116	0.217	0.175	0.116	0.208	0.173	0.132	0.247	0.202	0.14	0.287	0.176	0.132	0.267	0.207	0.147	0.233	0.172	0.118	0.221	0.172	0.118	0.189
06:59:16	55.1	0.18	0.114	0.191	0.172	0.115	0.189	0	0	0	0	0	0	0.249	0.14	0.291	0.275	0.123	0.276	0.183	0.147	0.284	0.192	0.154	0.252	0.171	0.117	0.221	0.177	0.116	0.212	0.175	0.132	0.252	0.204	0.14	0.294	0.178	0.132	0.271	0.209	0.147	0.237	0.175	0.118	0.224	0.174	0.118	0.191
07:04:16	55	0.182	0.114	0.194	0.174	0.115	0.192	0	0	0	0	0	0	0.254	0.14	0.297	0.28	0.124	0.282	0.185	0.148	0.293	0.194	0.154	0.257	0.173	0.117	0.225	0.179	0.116	0.217	0.177	0.132	0.257	0.207	0.141	0.299	0.18	0.132	0.276	0.211	0.147	0.242	0.177	0.118	0.228	0.177	0.118	0.194
07:09:16	55.1	0.185	0.114	0.197	0.176	0.116	0.196	0	0	0	0	0	0	0.259	0.14	0.303	0.285	0.124	0.288	0.188	0.148	0.3	0.197	0.154	0.262	0.175	0.117	0.23	0.182	0.116	0.222	0.18	0.133	0.263	0.21	0.141	0.305	0.182	0.133	0.281	0.213	0.148	0.246	0.179	0.118	0.232	0.179	0.118	0.197
07:14:16	55	0.188	0.115	0.2	0.178	0.116	0.199	0	0	0	0	0	0	0.264	0.141	0.31	0.291	0.125	0.295	0.19	0.149	0.308	0.2	0.155	0.267	0.177	0.118	0.234	0.184	0.117	0.227	0.182	0.133	0.269	0.213	0.141	0.313	0.183	0.133	0.286	0.215	0.148	0.251	0.182	0.119	0.235	0.182	0.119	0.2
07:19:16	55.1	0.19	0.115	0.204	0.181	0.116	0.203	0	0	0	0	0	0	0.268	0.141	0.317	0.292	0.125	0.301	0.192	0.148	0.318	0.202	0.155	0.272	0.18	0.118	0.24	0.187	0.117	0.232	0.184	0.133	0.275	0.215	0.142	0.319	0.184	0.133	0.292	0.218	0.148	0.256	0.184	0.119	0.239	0.184	0.119	0.203
07:24:16	55	0.193	0.115	0.207	0.183	0.116	0.206	0	0	0	0	0	0	0.271	0.142	0.324	0.297	0.126	0.307	0.194	0.149	0.327	0.204	0.155	0.276	0.182	0.119	0.246	0.189	0.117	0.237	0.186	0.133	0.281	0.217	0.142	0.326	0.186	0.133	0.299	0.223	0.149	0.261	0.187	0.119	0.244	0.187	0.119	0.207
07:29:16	54.9	0.196	0.115	0.211	0.185	0.117	0.21	0	0	0	0	0	0	0.275	0.142	0.331	0.302	0.126	0.314	0.197	0.149	0.335	0.206	0.156	0.282	0.183	0.119	0.251	0.191	0.117	0.242	0.187	0.134	0.288	0.22	0.143	0.334	0.189	0.134	0.306	0.227	0.149	0.267	0.19	0.12	0.248	0.19	0.119	0.21
07:34:16	55.1	0.199	0.116	0.215	0.188	0.117	0.214	0	0	0	0	0	0	0.278	0.142	0.337	0.307	0.127	0.321	0.201	0.149	0.343	0.209	0.156	0.288	0.186	0.119	0.257	0.192	0.118	0.248	0.189	0.134	0.295	0.223	0.143	0.342	0.193	0.134	0.312	0.231	0.149	0.272	0.193	0.12	0.252	0.192	0.12	0.215
07:39:16	55.1	0.202	0.116	0.219	0.19	0.117	0.218	0	0	0	0	0	0	0.283	0.143	0.344	0.314	0.127	0.328	0.204	0.15	0.356	0.211	0.157	0.294	0.187	0.119	0.263	0.194	0.118	0.255	0.19	0.134	0.301	0.227	0.143	0.35	0.196	0.135	0.32	0.236	0.15	0.277	0.196	0.12	0.257	0.195	0.12	0.218
07:44:16	54.9	0.205	0.116	0.223	0.194	0.118	0.223	0	0	0	0	0	0	0.288	0.143	0.352	0.319	0.127	0.335	0.207	0.15	0.364	0.215	0.157	0.3	0.188	0.12	0.269	0.196	0.118	0.26	0.193	0.134	0.309	0.231	0.143	0.358	0.2	0.135	0.327	0.24	0.15	0.284	0.199	0.121	0.261	0.199	0.12	0.222
07:49:16	55	0.209	0.116	0.227	0.196	0.118	0.227	0	0	0	0	0	0	0.294	0.144	0.359	0.327	0.128	0.343	0.211	0.15	0.375	0.219	0.158	0.309	0.19	0.12	0.275	0.198	0.118	0.267	0.196	0.134	0.317	0.235	0.144	0.366	0.203	0.135	0.335	0.245	0.15	0.29	0.202	0.121	0.266	0.202	0.12	0.226
07:54:16	55.1	0.212	0.116	0.231	0.199	0.118	0.232	0	0	0	0	0	0	0.301	0.144	0.367	0.334	0.129	0.35	0.215	0.15	0.387	0.223	0.158	0.315	0.193	0.12	0.281	0.202	0.119	0.274	0.2	0.134	0.326	0.24	0.145	0.376	0.207	0.135	0.341	0.25	0.15	0.297	0.206	0.121	0.271	0.205	0.121	0.23
07:59:16	54.9	0.216	0.117	0.235	0.203	0.118	0.235	0	0	0	0	0	0	0.307	0.145	0.376	0.341	0.129	0.359	0.22	0.151	0.4	0.227	0.159	0.327	0.197	0.12	0.288	0.206	0.119	0.28	0.204	0.135	0.337	0.244	0.145	0.386	0.211	0.135	0.348	0.255	0.151	0.304	0.21	0.121	0.276	0.209	0.121	0.235
08:04:16	55	0.219	0.117	0.239	0.205	0.119	0.24	0	0	0	0	0	0	0.313	0.145	0.385	0.349	0.129	0.368	0.224	0.151	0.412	0.231	0.159	0.335	0.2	0.121	0.296	0.21	0.119	0.288	0.208	0.135	0.345	0.249	0.146	0.397	0.214	0.136	0.356	0.26	0.151	0.311	0.214	0.122	0.281	0.212	0.121	0.239
08:09:16	55.1	0.223	0.117	0.244	0.209	0.119	0.246	0	0	0	0	0	0	0.32	0.146	0.394	0.358	0.13	0.377	0.229	0.152	0.427	0.235	0.16	0.344	0.205	0.121	0.304	0.214	0.119	0.295	0.212	0.135	0.355	0.255	0.147	0.407	0.219	0.136	0.364	0.266	0.151	0.319	0.218	0.122	0.287	0.216	0.122	0.244
08:14:16	55	0.227	0.117	0.248	0.212	0.119	0.251	0	0	0	0	0	0	0.327	0.146	0.404	0.366	0.13	0.386	0.234	0.152	0.439	0.239	0.16	0.354	0.209	0.121	0.312	0.219	0.12	0.303	0.217	0.135	0.365	0.26	0.147	0.418	0.223	0.136	0.372	0.271	0.152	0.326	0.221	0.122	0.292	0.22	0.122	0.248
08:19:16	55	0.231	0.118	0.253	0.216	0.12	0.256	0	0	0	0	0	0	0.334	0.146	0.414	0.374	0.131	0.397	0.239	0.152	0.455	0.244	0.161	0.367	0.212	0.122	0.32	0.223	0.12	0.312	0.222	0.136	0.377	0.265	0.147	0.43	0.227	0.137	0.382	0.277	0.152	0.335	0.226	0.123	0.298	0.223	0.123	0.254
08:24:16	55	0.235	0.118	0.258	0.22	0.12	0.261	0	0	0	0	0	0	0.342	0.147	0.424	0.382	0.131	0.407	0.245	0.153	0.473	0.25	0.161	0.378	0.217	0.122	0.329	0.228	0.12	0.319	0.226	0.136	0.389	0.272	0.148	0.441	0.232	0.137	0.392	0.282	0.152	0.342	0.23	0.123	0.304	0.228	0.123	0.259
08:29:16	54.9	0.24	0.118	0.263	0.223	0.12	0.267	0	0	0	0	0	0	0.351	0.148	0.434	0.392	0.132	0.417	0.251	0.153	0.489	0.255	0.162	0.39	0.221	0.122	0.339	0.233	0.12	0.328	0.231	0.136	0.4	0.278	0.148	0.454	0.236	0.137	0.402	0.288	0.153	0.351	0.234	0.123	0.31	0.232	0.123	0.264
08:34:16	54.9	0.244	0.118	0.269	0.227	0.12	0.272	0	0	0	0	0	0	0.359	0.148	0.446	0.401	0.132	0.428	0.256	0.154	0.506	0.26	0.163	0.401	0.226	0.122	0.348	0.238	0.121	0.338	0.236	0.136	0.413	0.284	0.149	0.467	0.241	0.137	0.41	0.295	0.153	0.36	0.24	0.123	0.316	0.236	0.123	0.27
08:39:16	54.9	0.248	0.118	0.274	0.231	0.121	0.278	0	0	0	0	0	0	0.367	0.149	0.456	0.41	0.133	0.439	0.263	0.154	0.521	0.266	0.164	0.415	0.231	0.123	0.357	0.243	0.121	0.348	0.242	0.136	0.426	0.29	0.149	0.481	0.246	0.137	0.423	0.302	0.153	0.37	0.244	0.124	0.323	0.241	0.123	0.275
08:44:16	55.1	0.253	0.119	0.279	0.235	0.121	0.283	0	0	0	0	0	0	0.377	0.149	0.468	0.42	0.133	0.451	0.269	0.154	0.545	0.272	0.164	0.424	0.236	0.123	0.368	0.249	0.121	0.359	0.247	0.137	0.438	0.298	0.149	0.495	0.252	0.138	0.433	0.308	0.153	0.38	0.249	0.124	0.33	0.245	0.124	0.281
08:49:16	55	0.258	0.119	0.285	0.24	0.121	0.29	0	0	0	0	0	0	0.386	0.149	0.48	0.431	0.134	0.462	0.275	0.155	0.566	0.278	0.165	0.437	0.241	0.123	0.377	0.255	0.121	0.369	0.253	0.137	0.451	0.305	0.15	0.511	0.257	0.138	0.444	0.316	0.154	0.39	0.254	0.124	0.336	0.249	0.124	0.288
08:54:16	54.9	0.263	0.119	0.291	0.244	0.121	0.296	0	0	0	0	0	0	0.396	0.15	0.491	0.442	0.135	0.475	0.282	0.155	0.584	0.285	0.166	0.452	0.246	0.124	0.388	0.262	0.122	0.379	0.261	0.137	0.466	0.313	0.15	0.525	0.262	0.138	0.456	0.323	0.154	0.401	0.259	0.125	0.344	0.255	0.125	0.294
08:59:16	55	0.268	0.12	0.297	0.249	0.122	0.303	0	0	0	0	0	0	0.405	0.15	0.504	0.453	0.135	0.488	0.29	0.155	0.604	0.289	0.166	0.468	0.252	0.124	0.398	0.268	0.122	0.39	0.267	0.138	0.479	0.32	0.151	0.541	0.269	0.139	0.47	0.331	0.155	0.411	0.265	0.125	0.351	0.259	0.125	0.3
09:04:16	55.1	0.272	0.12	0.303	0.253	0.122	0.31	0	0	0	0	0	0	0.415	0.15	0.516	0.464	0.136	0.501	0.296	0.156	0.625	0.297	0.167	0.49	0.259	0.124	0.408	0.274	0.123	0.4	0.274	0.138	0.493	0.329	0.151	0.556	0.275	0.139	0.483	0.339	0.155	0.423	0.271	0.126	0.359	0.264	0.126	0.308
09:09:16	55.1	0.277	0.12	0.31	0.257	0.122	0.317	0	0	0	0	0	0	0.425	0.151	0.529	0.476	0.135	0.514	0.303	0.156	0.644	0.305	0.168	0.512	0.265	0.124	0.419	0.281	0.123	0.412	0.281	0.138	0.507	0.334	0.152	0.572	0.281	0.14	0.498	0.347	0.155	0.434	0.276	0.126	0.366	0.269	0.126	0.314
09:14:16	55.1	0.283	0.12	0.317	0.263	0.123	0.324	0	0	0	0	0	0	0.436	0.151	0.541	0.489	0.136	0.527	0.312	0.157	0.663	0.314	0.168	0.537	0.271	0.125	0.43	0.289	0.123	0.423	0.289	0.138	0.52	0.344	0.153	0.59	0.288	0.14	0.511	0.356	0.155	0.445	0.282	0.126	0.374	0.275	0.126	0.321
09:19:16	55.1	0.288	0.121	0.323	0.267	0.123	0.331	0	0	0	0	0	0	0.447	0.152	0.554	0.502	0.137	0.541	0.321	0.157	0.685	0.323	0.17	0.562	0.277	0.125	0.44	0.297	0.123	0.434	0.297	0.139	0.534	0.351	0.153	0.607	0.294	0.141	0.525	0.365	0.156	0.458	0.288	0.127	0.383	0.28	0.126	0.329
09:24:16	55	0.294	0.12	0.331	0.272	0.123	0.339	0	0	0	0	0	0	0.457	0.152	0.568	0.515	0.137	0.554	0.328	0.158	0.705	0.352	0.17	0.582	0.284	0.125	0.45	0.305	0.124	0.442	0.305	0.139	0.546	0.36	0.153	0.625	0.301	0.141	0.54	0.375	0.156	0.469	0.295	0.127	0.391	0.286	0.127	0.336
09:29:16	55.1	0.299	0.121	0.337	0.277	0.124	0.347	0	0	0	0	0	0	0.469	0.153	0.58	0.531	0.137	0.568	0.337	0.158	0.723	0.354	0.171	0.599	0.291	0.125	0.46	0.313	0.124	0.452	0.314	0.139	0.56	0.369	0.154	0.643	0.308	0.141	0.555	0.386	0.157	0.482	0.301	0.127	0.399	0.292	0.127	0.344
09:34:16	55	0.305	0.121	0.345	0.282	0.124	0.354	0	0	0	0	0	0	0.481	0.153	0.593	0.545	0.138	0.583	0.346	0.159	0.741	0.362	0.172	0.617	0.298	0.126	0.469	0.322	0.124	0.462	0.322	0.139	0.572	0.377	0.154	0.662	0.316	0.142	0.571	0.396	0.157	0.495	0.307	0.127	0.407	0.298	0.127	0.352
09:39:16	55	0.311	0.121	0.352	0.287	0.124	0.363	0	0	0	0	0	0	0.493	0.154	0.607	0.561	0.138	0.596	0.356	0.159	0.757	0.374	0.173	0.635	0.306	0.126	0.476	0.332	0.125	0.474	0.33	0.14	0.583	0.387	0.156	0.678	0.324	0.142	0.587	0.409	0.157	0.508	0.314	0.128	0.416	0.304	0.127	0.36
09:44:16	55.1	0.316	0.122	0.36	0.292	0.124	0.371	0	0	0	0	0	0	0.506	0.154	0.62	0.577	0.139	0.61	0.366	0.16	0.774	0.384	0.174	0.658	0.313	0.126	0.484	0.343	0.124	0.486	0.342	0.14	0.594	0.395	0.156	0.696	0.332	0.142	0.602	0.422	0.158	0.522	0.321	0.128	0.424	0.31	0.127	0.368
09:49:16	54.9	0.323	0.122	0.367	0.297	0.124	0.379	0	0	0	0	0	0	0.519	0.155	0.632	0.594	0.139	0.624	0.376	0.16	0.795	0.394	0.175	0.674	0.321	0.126	0.493	0.358	0.125	0.499	0.369	0.14	0.607	0.405	0.157	0.715	0.341	0.142	0.616	0.455	0.158	0.535	0.327	0.128	0.433	0.317	0.128	0.377
09:54:16	55.1	0.328	0.122	0.375	0.302	0.125	0.387	0	0	0	0	0	0	0.532	0.155	0.646	0.611	0.14	0.637	0.385	0.161	0.815	0.405	0.176	0.692	0.329	0.126	0.503	0.374	0.125	0.511	0.385	0.14	0.623	0.416	0.158	0.731	0.35	0.142	0.632	0.449	0.158	0.55	0.335	0.129	0.442	0.323	0.128	0.386
09:59:16	55.1	0.334	0.122	0.383	0.308	0.125	0.396	0	0	0	0	0	0	0.546	0.156	0.658	0.63	0.141	0.651	0.396	0.162	0.831	0.414	0.177	0.71	0.337	0.127	0.516	0.407	0.125	0.524	0.394	0.141	0.641	0.426	0.159	0.747	0.359	0.143	0.647	0.464	0.159	0.564	0.342	0.129	0.452	0.329	0.129	0.394
10:04:16	54.9	0.34	0.122	0.392	0.315	0.125	0.406	0	0	0	0	0	0	0.56	0.157	0.669	0.653	0.141	0.665	0.408	0.163	0.85	0.426	0.178	0.728	0.345	0.127	0.528	0.422	0.126	0.536	0.407	0.141	0.66	0.438	0.159	0.762	0.369	0.143	0.661	0.471	0.159	0.579	0.35	0.129	0.461	0.336	0.129	0.404
10:09:16	55	0.345	0.123	0.4	0.33	0.125	0.414	0	0	0	0	0	0	0.573	0.158	0.681	0.68	0.142	0.679	0.421	0.164	0.868	0.438	0.179	0.747	0.354	0.127	0.538	0.433	0.126	0.549	0.42	0.141	0.678	0.449	0.16	0.777	0.379	0.144	0.674	0.483	0.16	0.594	0.358	0.129	0.471	0.344	0.129	0.413
10:14:16	55	0.351	0.123	0.409	0.334	0.125	0.423	0	0	0	0	0	0	0.589	0.158	0.693	0.715	0.143	0.692	0.434	0.164	0.883	0.45	0.18	0.763	0.362	0.127	0.55	0.445	0.126	0.563	0.434	0.141	0.696	0.461	0.161	0.791	0.389	0.144	0.688	0.497	0.16	0.608	0.368	0.13	0.481	0.348	0.129	0.422
10:19:16	55.1	0.356	0.123	0.419	0.338	0.126	0.434	0	0	0	0	0	0	0.605	0.159	0.705	0.758	0.143	0.704	0.447	0.165	0.894	0.462	0.181	0.782	0.372	0.127	0.561	0.46	0.126	0.577	0.449	0.141	0.712	0.473	0.162	0.805	0.401	0.144	0.697	0.512	0.16	0.621	0.373	0.13	0.492	0.353	0.129	0.432
10:24:16	54.9	0.362	0.123	0.428	0.343	0.126	0.443	0	0	0	0	0	0	0.619	0.161	0.716	0.81	0.144	0.717	0.46	0.166	0.907	0.474	0.182	0.799	0.382	0.128	0.573	0.474	0.126	0.594	0.464	0.142	0.73	0.487	0.163	0.823	0.411	0.145	0.708	0.527	0.161	0.633	0.381	0.13	0.503	0.358	0.13	0.442
10:29:16	55	0.368	0.123	0.436	0.347	0.126	0.452	0	0	0	0	0	0	0.635	0.162	0.727	0.874	0.145	0.729	0.469	0.167	0.92	0.488	0.183	0.814	0.391	0.128	0.583	0.492	0.127	0.607	0.48	0.142	0.743	0.503	0.164	0.837	0.422	0.145	0.716	0.542	0.161	0.643	0.39	0.131	0.514	0.365	0.13	0.453
10:34:16	55	0.374	0.123	0.448	0.352	0.126	0.463	0	0	0	0	0	0	0.654	0.162	0.737	0.951	0.146	0.74	0.481	0.167	0.928	0.503	0.185	0.827	0.402	0.128	0.594	0.514	0.127	0.619	0.498	0.142	0.758	0.522	0.165	0.853	0.433	0.146	0.727	0.558	0.162	0.651	0.395	0.131	0.525	0.37	0.13	0.462
10:39:16	55	0.379	0.124	0.457	0.357	0.127	0.472	0	0	0	0	0	0	0.672	0.163	0.746	1.032	0.147	0.752	0.495	0.168	0.936	0.518	0.187	0.839	0.413	0.129	0.606	0.523	0.127	0.632	0.516	0.142	0.772	0.539	0.166	0.866	0.445	0.147	0.739	0.575	0.163	0.659	0.4	0.131	0.535	0.376	0.13	0.473
10:44:16	55	0.384	0.124	0.465	0.362	0.127	0.481	0	0	0	0	0	0	0.691	0.164	0.756	1.115	0.148	0.763	0.51	0.169	0.943	0.531	0.188	0.854	0.424	0.129	0.617	0.536	0.127	0.645	0.537	0.142	0.786	0.556	0.167	0.881	0.457	0.147	0.755	0.592	0.163	0.667	0.407	0.131	0.547	0.382	0.131	0.484
10:49:16	55	0.39	0.124	0.475	0.368	0.128	0.492	0	0	0	0	0	0	0.71	0.165	0.765	1.21	0.149	0.774	0.526	0.17	0.95	0.549	0.19	0.867	0.436	0.13	0.628	0.545	0.127	0.658	0.556	0.143	0.801	0.572	0.168	0.893	0.47	0.148	0.771	0.609	0.164	0.68	0.415	0.132	0.558	0.389	0.131	0.495
10:54:16	55.1	0.395	0.124	0.484	0.374	0.128	0.503	0	0	0	0	0	0	0.728	0.166	0.773	1.244	0.15	0.784	0.542	0.171	0.963	0.568	0.191	0.877	0.449	0.13	0.639	0.556	0.128	0.673	0.574	0.143	0.814	0.588	0.169	0.904	0.483	0.148	0.784	0.628	0.164	0.696	0.423	0.132	0.57	0.395	0.131	0.505
10:59:16	55	0.4	0.125	0.494	0.38	0.128	0.514	0	0	0	0	0	0	0.747	0.167	0.781	1.238	0.151	0.793	0.558	0.172	0.972	0.588	0.192	0.889	0.461	0.131	0.649	0.572	0.128	0.695	0.597	0.143	0.828	0.459	0.17	0.915	0.496	0.149	0.796	0.647	0.164	0.712	0.43	0.133	0.582	0.401	0.132	0.517
11:04:16	55.1	0.405	0.125	0.504	0.385	0.129	0.524	0	0	0	0	0	0	0.767	0.169	0.789	1.214	0.152	0.802	0.577	0.173	0.978	0.612	0.193	0.898	0.474	0.131	0.659	0.59	0.128	0.708	0.623	0.144	0.841	0.477	0.17	0.928	0.51	0.149	0.807	0.668	0.165	0.725	0.438	0.133	0.593	0.409	0.132	0.528
11:09:16	54.9	0.408	0.126	0.514	0.39	0.129	0.535	0	0	0	0	0	0	0.787	0.17	0.796	1.18	0.153	0.811	0.605	0.173	0.987	0.647	0.195	0.906	0.488	0.131	0.67	0.611	0.128	0.718	0.65	0.144	0.854	0.493	0.172	0.942	0.523	0.15	0.818	0.69	0.165	0.74	0.445	0.133	0.605	0.415	0.132	0.54
11:14:16	54.9	0.413	0.126	0.524	0.395	0.129	0.547	0	0	0	0	0	0	0.809	0.171	0.803	1.158	0.154	0.82	0.66	0.174	0.991	0.68	0.196	0.918	0.501	0.132	0.681	0.639	0.129	0.758	0.677	0.144	0.868	0.507	0.172	0.955	0.538	0.151	0.827	0.719	0.166	0.755	0.453	0.133	0.616	0.421	0.133	0.551
11:19:16	55	0.42	0.127	0.534	0.401	0.13	0.556	0	0	0	0	0	0	0.83	0.172	0.808	1.129	0.156	0.83	0.753	0.175	0.996	0.704	0.197	0.928	0.515	0.132	0.693	0.707	0.129	0.762	0.702	0.145	0.882	0.521	0.174	0.968	0.553	0.151	0.839	0.756	0.166	0.77	0.461	0.134	0.628	0.427	0.133	0.562
11:24:16	55.1	0.425	0.127	0.545	0.406	0.131	0.569	0	0	0	0	0	0	0.85	0.173	0.815	0.826	0.157	0.838	0.847	0.177	1.001	0.7	0.199	0.939	0.527	0.133	0.704	0.623	0.129	0.761	0.738	0.145	0.897	0.535	0.175	0.979	0.568	0.152	0.848	0.792	0.167	0.78	0.468	0.134	0.64	0.434	0.134	0.573
11:29:16	55.1	0.43	0.127	0.554	0.412	0.131	0.579	0	0	0	0	0	0	0.873	0.174	0.821	0.847	0.158	0.846	0.87	0.176	1.002	0.746	0.2	0.952	0.541	0.133	0.714	0.667	0.13	0.804	0.821	0.146	0.932	0.549	0.176	0.989	0.584	0.152	0.856	0.854	0.167	0.792	0.476	0.135	0.651	0.44	0.134	0.584
11:34:16	55.1	0.436	0.128	0.565	0.418	0.132	0.59	0	0	0	0	0	0	0.899	0.175	0.826	0.873	0.159	0.853	0.825	0.179	1.007	0.516	0.202	0.961	0.557	0.134	0.724	0.672	0.131	1.063	0.779	0.146	0.988	0.612	0.177	0.999	0.602	0.153	0.863	0.856	0.168	0.804	0.486	0.135	0.663	0.446	0.135	0.596
11:39:16	55.1	0.442	0.128	0.575	0.423	0.132	0.602	0	0	0	0	0	0	0.92	0.177	0.833	0.89	0.16	0.86	0.839	0.18	1.012	0.529	0.203	0.969	0.572	0.134	0.732	0.555	0.131	1.209	0.619	0.146	1.019	0.587	0.178	1.01	0.618	0.153	0.872	0.985	0.168	0.817	0.495	0.135	0.676	0.453	0.135	0.607
11:44:16	55.1	0.449	0.129	0.584	0.43	0.133	0.612	0	0	0	0	0	0	0.95	0.178	0.838	0.912	0.162	0.868	0.91	0.18	1.018	0.543	0.204	0.976	0.588	0.135	0.741	0.576	0.131	1.248	0.586	0.147	1.043	0.605	0.18	1.021	0.638	0.154	0.88	0.635	0.169	0.835	0.506	0.136	0.687	0.461	0.136	0.618
11:49:16	55	0.457	0.13	0.594	0.437	0.134	0.624	0	0	0	0	0	0	0.971	0.18	0.843	0.93	0.163	0.876	1.059	0.182	1.023	0.56	0.206	0.986	0.605	0.135	0.754	0.594	0.132	1.259	0.629	0.147	1.058	0.624	0.181	1.03	0.662	0.154	0.887	0.665	0.17	0.843	0.518	0.137	0.699	0.468	0.137	0.629
11:54:16	55.1	0.466	0.13	0.604	0.445	0.134	0.635	0	0	0	0	0	0	0.979	0.181	0.848	0.948	0.165	0.881	1.111	0.183	1.027	0.582	0.208	0.996	0.622	0.136	0.763	0.612	0.132	1.288	0.681	0.148	1.068	0.644	0.182	1.04	0.692	0.155	0.89	0.705	0.17	0.852	0.554	0.138	0.71	0.477	0.137	0.64
11:59:16	55.1	0.474	0.131	0.611	0.452	0.135	0.645	0	0	0	0	0	0	0.995	0.183	0.852	0.969	0.166	0.887	1.142	0.185	1.031	0.615	0.209	1.004	0.639	0.137	0.674	0.635	0.133	1.299	0.919	0.149	1.156	0.663	0.184	1.05	0.732	0.155	0.893	0.761	0.171	0.874	0.559	0.138	0.723	0.485	0.138	0.65
12:04:16	55	0.483	0.132	0.622	0.461	0.136	0.656	0	0	0	0	0	0	1.011	0.184	0.857	0.945	0.168	0.895	1.203	0.186	1.033	0.677	0.211	1.013	0.655	0.137	0.681	0.668	0.134	1.309	1.118	0.154	0.69	0.697	0.186	1.06	0.781	0.156	0.898	0.885	0.172	0.891	0.568	0.139	0.734	0.493	0.139	0.66
12:09:16	55	0.491	0.132	0.629	0.468	0.136	0.667	0	0	0	0	0	0	1.029	0.185	0.861	0.958	0.169	0.904	1.235	0.186	1.034	0.779	0.212	1.018	0.673	0.138	0.679	0.69	0.134	1.313	1.192	0.154	0.7	0.724	0.186	1.069	0.835	0.157	0.901	1.006	0.172	0.918	0.579	0.139	0.745	0.504	0.139	0.673
12:14:16	54.9	0.5	0.133	0.638	0.477	0.137	0.678	0	0	0	0	0	0	1.045	0.187	0.866	0.966	0.17	0.916	1.248	0.188	1.034	0.951	0.214	1.029	0.69	0.138	0.675	0.718	0.135	1.32	1.232	0.155	0.719	0.756	0.188	1.077	0.664	0.158	0.905	1.235	0.173	0.98	0.592	0.14	0.757	0.514	0.14	0.689
12:19:16	55.1	0.511	0.134	0.647	0.485	0.138	0.689	0	0	0	0	0	0	1.248	0.189	0.871	0.95	0.172	0.93	1.238	0.189	1.034	1.038	0.215	1.039	0.711	0.139	0.704	0.803	0.135	1.32	1.208	0.156	0.739	0.813	0.19	1.081	0.682	0.158	0.908	1.288	0.174	1.061	0.604	0.141	0.768	0.524	0.141	0.702
12:24:16	54.9	0.52	0.135	0.658	0.493	0.139	0.699	0	0	0	0	0	0	1.22	0.19	0.877	0.943	0.174	0.947	1.225	0.19	1.038	1.152	0.218	1.047	0.729	0.14	0.716	0.848	0.135	1.322	1.257	0.156	0.999	0.885	0.191	1.085	0.696	0.159	0.908	1.286	0.174	1.093	0.618	0.141	0.777	0.534	0.141	0.715
12:29:16	54.9	0.531	0.135	0.664	0.502	0.14	0.708	0	0	0	0	0	0	1.214	0.191	0.88	0.94	0.175	0.962	1.204	0.191	1.039	1.258	0.219	1.055	0.747	0.14	0.732	0.876	0.136	1.325	1.272	0.157	1.05	0.954	0.193	1.09	0.714	0.159	0.911	1.281	0.175	1.276	0.632	0.142	0.787	0.545	0.142	0.729
12:34:16	55	0.543	0.136	0.671	0.512	0.141	0.72	0	0	0	0	0	0	1.083	0.194	0.887	0.938	0.177	0.976	1.175	0.192	1.04	1.236	0.221	1.061	0.764	0.141	0.73	0.708	0.137	1.327	1.267	0.158	1.046	1.021	0.194	1.095	0.729	0.16	0.912	1.065	0.176	1.356	0.65	0.143	0.798	0.557	0.143	0.721
12:39:16	55.1	0.554	0.137	0.678	0.521	0.141	0.727	0	0	0	0	0	0	1.076	0.196	0.891	0.937	0.178	0.99	1.057	0.194	1.039	1.248	0.222	1.063	0.789	0.141	0.706	0.714	0.137	1.359	0.973	0.158	1.075	1.046	0.195	1.097	0.741	0.161	0.913	1.068	0.176	1.365	0.706	0.143	0.806	0.57	0.144	0.73
12:44:16	55	0.568	0.137	0.685	0.532	0.142	0.735	0	0	0	0	0	0	1.073	0.198	0.896	0.935	0.18	1.002	1.021	0.195	1.041	1.259	0.224	1.067	0.804	0.142	0.682	0.716	0.138	1.365	0.703	0.159	1.101	1.071	0.197	1.098	0.754	0.162	0.917	1.102	0.177	1.372	0.763	0.144	0.814	0.585	0.145	0.741
12:49:16	55	0.584	0.138	0.691	0.544	0.143	0.746	0	0	0	0	0	0	1.069	0.2	0.899	0.934	0.182	1.014	0.994	0.196	1.041	1.264	0.226	1.069	0.824	0.143	0.68	0.73	0.139	1.364	0.726	0.16	1.14	1.092	0.199	1.096	0.768	0.163	0.919	1.145	0.178	1.275	0.713	0.145	0.823	0.604	0.146	0.75
12:54:16	55.1	0.605	0.139	0.697	0.559	0.144	0.754	0	0	0	0	0	0	1.2	0.202	0.903	0.931	0.183	1.023	0.972	0.197	1.038	1.258	0.228	1.07	0.964	0.144	0.671	0.77	0.139	1.362	0.742	0.16	1.164	1.107	0.2	1.094	0.761	0.163	0.921	1.187	0.179	1.298	0.598	0.146	0.83	0.632	0.146	0.759
12:59:16	54.9	0.629	0.14	0.703	0.575	0.145	0.762	0	0	0	0	0	0	1.064	0.202	0.905	0.929	0.185	1.029	0.955	0.198	1.037	1.257	0.23	1.071	1.249	0.145	0.676	0.774	0.14	1.36	0.756	0.161	1.196	1.123	0.2	1.087	0.773	0.164	0.924	0.85	0.179	1.326	0.612	0.147	0.837	0.613	0.147	0.769
13:04:16	55	0.652	0.141	0.71	0.595	0.146	0.77	0	0	0	0	0	0	1.195	0.204	0.908	0.925	0.187	1.035	0.947	0.2	1.035	1.257	0.231	1.071	1.201	0.145	0.638	0.778	0.141	1.363	0.77	0.162	1.2	1.133	0.202	1.082	0.785	0.165	0.927	0.81	0.18	1.336	0.627	0.148	0.845	0.597	0.148	0.779
13:09:16	55.1	0.676	0.141	0.718	0.617	0.147	0.776	0	0	0	0	0	0	1.193	0.207	0.91	0.922	0.189	1.04	0.949	0.201	1.038	1.259	0.234	1.071	1.249	0.146	0.839	0.79	0.141	1.365	0.786	0.163	1.201	1.083	0.202	1.076	0.795	0.166	0.934	0.801	0.181	1.34	0.643	0.149	0.852	0.602	0.149	0.787
13:14:16	55.1	0.703	0.142	0.73	0.642	0.148	0.782	0	0	0	0	0	0	1.192	0.209	0.912	0.919	0.191	1.044	0.945	0.202	1.039	1.262	0.235	1.07	1.365	0.147	0.915	0.796	0.142	1.392	0.805	0.164	1.202	1.159	0.205	1.068	0.805	0.166	0.941	0.808	0.182	1.345	0.767	0.149	0.858	0.61	0.15	0.797
13:19:16	55	0.737	0.143	0.749	0.672	0.149	0.791	0	0	0	0	0	0	1.189	0.21	0.913	0.915	0.193	1.048	0.945	0.203	1.04	1.262	0.237	1.072	1.324	0.148	0.938	0.8	0.143	1.403	0.83	0.165	0.773	1.23	0.204	1.067	0.814	0.167	0.944	0.816	0.183	1.35	0.704	0.15	0.865	0.619	0.151	0.811
13:24:16	55	0.774	0.144	0.759	0.711	0.15	0.797	0	0	0	0	0	0	1.187	0.212	0.914	0.913	0.195	1.051	0.946	0.204	1.042	0.761	0.239	1.072	1.337	0.149	0.874	0.801	0.143	1.408	0.86	0.166	0.787	0.905	0.205	1.058	0.823	0.168	0.948	0.821	0.184	1.354	0.77	0.151	0.87	0.628	0.152	0.823
13:29:16	55.1	0.61	0.145	0.767	0.751	0.151	0.803	0	0	0	0	0	0	1.185	0.215	0.914	0.91	0.197	1.053	0.947	0.205	1.044	0.759	0.241	1.072	1.367	0.15	0.839	0.797	0.144	1.414	0.875	0.166	0.817	0.864	0.207	1.058	0.832	0.169	0.952	0.827	0.185	1.354	0.963	0.153	0.875	0.639	0.153	0.835
13:34:16	54.9	0.619	0.146	0.78	0.798	0.152	0.808	0	0	0	0	0	0	1.183	0.217	0.915	0.908	0.199	1.054	0.951	0.207	1.046	0.762	0.243	1.07	1.373	0.151	0.777	0.801	0.145	1.417	0.949	0.168	0.843	0.849	0.207	1.054	0.818	0.17	0.955	0.834	0.186	1.348	1.059	0.154	0.881	0.651	0.154	0.849
13:39:16	55	0.623	0.147	0.789	0.591	0.153	0.813	0	0	0	0	0	0	1.181	0.22	0.915	0.903	0.201	1.054	0.867	0.207	1.047	0.77	0.245	1.068	1.376	0.152	0.823	0.81	0.146	1.421	0.971	0.169	0.865	0.854	0.208	1.052	0.823	0.171	0.958	0.84	0.187	1.391	1.11	0.154	0.887	0.662	0.155	0.861
13:44:16	55.1	0.629	0.148	0.797	0.6	0.154	0.819	0	0	0	0	0	0	1.179	0.221	0.914	0.899	0.203	1.056	0.836	0.208	1.051	0.78	0.247	1.068	1.387	0.152	0.86	0.822	0.147	1.424	0.965	0.169	0.882	0.852	0.209	1.058	0.826	0.171	0.962	0.845	0.188	1.395	1.153	0.156	0.893	0.673	0.156	0.877
13:49:16	55	0.638	0.149	0.806	0.608	0.155	0.823	0	0	0	0	0	0	1.177	0.223	0.912	0.894	0.205	1.054	0.849	0.208	1.051	0.788	0.248	1.065	1.399	0.153	0.852	0.835	0.147	1.483	1.258	0.17	0.902	0.858	0.21	1.073	0.83	0.172	0.964	0.853	0.188	1.401	1.185	0.157	0.9	0.685	0.157	0.898
13:54:16	55	0.646	0.15	0.807	0.617	0.156	0.828	0	0	0	0	0	0	1.175	0.227	0.911	0.888	0.206	1.054	0.858	0.209	1.056	0.735	0.251	1.066	1.404	0.154	0.874	0.847	0.149	1.479	1.202	0.171	0.909	0.86	0.211	1.098	0.83	0.173	0.968	0.862	0.19	1.383	1.198	0.157	0.907	0.696	0.158	0.926
13:59:16	55.1	0.655	0.151	0.804	0.627	0.157	0.834	0	0	0	0	0	0	1.172	0.229	0.91	0.885	0.208	1.052	0.867	0.209	1.056	0.745	0.252	1.062	1.393	0.155	0.896	0.861	0.149	1.47	1.016	0.172	0.924	0.863	0.211	1.11	0.832	0.174	0.97	0.891	0.19	1.394	1.199	0.158	0.912	0.707	0.159	0.934
14:04:16	55.1	0.665	0.152	0.809	0.636	0.158	0.84	0	0	0	0	0	0	1.171	0.231	0.91	0.882	0.211	1.052	0.877	0.212	1.062	0.812	0.255	1.064	1.386	0.156	0.911	0.871	0.151	1.469	1.016	0.173	0.929	0.867	0.213	1.115	0.833	0.175	0.973	0.912	0.192	1.401	0.805	0.16	0.923	0.717	0.16	0.938
14:09:16	55	0.674	0.154	0.837	0.644	0.159	0.845	0	0	0	0	0	0	1.168	0.233	0.908	0.881	0.213	1.051	0.883	0.211	1.067	0.836	0.257	1.061	1.394	0.157	0.925	0.857	0.151	1.366	1.042	0.174	0.92	0.874	0.224	1.115	0.833	0.176	0.977	0.919	0.192	1.404	0.834	0.161	0.931	0.729	0.162	0.962
14:14:16	55	0.686	0.155	0.849	0.653	0.16	0.85	0	0	0	0	0	0	1.166	0.235	0.906	0.876	0.215	1.048	0.884	0.209	1.071	0.85	0.259	1.05	1.397	0.158	0.948	0.855	0.152	1.385	1.067	0.175	0.924	0.879	0.225	1.119	0.84	0.177	0.98	0.869	0.193	1.412	0.862	0.161	0.942	0.74	0.162	0.985
14:19:16	55.1	0.697	0.156	0.854	0.663	0.162	0.856	0	0	0	0	0	0	1.165	0.238	0.904	0.879	0.218	1.046	0.88	0.199	1.072	0.851	0.261	1.04	1.419	0.159	0.955	0.854	0.153	1.391	1.053	0.177	0.93	0.88	0.227	1.124	0.843	0.178	0.984	0.858	0.194	1.417	0.723	0.163	0.954	0.751	0.164	1.005
14:24:16	55	0.71	0.157	0.853	0.672	0.163	0.859	0	0	0	0	0	0	1.161	0.241	0.902	0.88	0.22	1.043	0.881	0.195	1.072	0.86	0.263	1.03	1.423	0.16	0.957	0.861	0.154	1.485	1.054	0.178	0.935	0.88	0.228	1.138	0.848	0.179	0.986	0.851	0.196	1.421	0.74	0.164	0.963	0.765	0.165	1.026
14:29:16	55.1	0.724	0.158	0.858	0.68	0.164	0.865	0	0	0	0	0	0	1.16	0.242	0.899	0.88	0.223	1.038	0.88	0.181	1.072	0.872	0.264	1.018	1.423	0.161	0.945	0.858	0.155	1.491	1.067	0.179	0.942	0.877	0.231	1.141	0.854	0.18	0.991	0.843	0.197	1.426	0.751	0.165	0.971	0.777	0.166	0.947
14:34:16	55	0.739	0.158	0.873	0.691	0.165	0.869	0	0	0	0	0	0	1.157	0.246	0.897	0.881	0.225	1.033	0.876	0.178	1.073	0.881	0.266	1.01	1.423	0.162	0.947	0.865	0.156	1.496	1.071	0.18	0.946	0.868	0.232	1.143	0.86	0.181	0.992	0.836	0.198	1.406	0.765	0.166	0.979	0.791	0.167	0.952
14:39:16	55	0.753	0.16	0.92	0.7	0.166	0.874	0	0	0	0	0	0	1.156	0.248	0.894	0.883	0.229	1.026	0.875	0.183	1.071	0.892	0.268	1.003	1.422	0.163	0.947	0.844	0.156	1.501	1.077	0.181	0.95	0.866	0.233	1.147	0.861	0.182	0.997	0.83	0.199	1.404	0.773	0.167	0.985	0.803	0.168	0.95
14:44:16	55.1	0.764	0.161	0.934	0.712	0.168	0.88	0	0	0	0	0	0	1.153	0.249	0.893	0.888	0.232	1.022	0.879	0.183	1.067	0.896	0.27	1	1.422	0.164	0.949	0.837	0.156	1.502	1.09	0.183	0.951	0.859	0.234	1.147	0.86	0.183	1	0.824	0.2	1.404	0.785	0.169	0.99	0.817	0.169	0.95
14:49:16	55.1	0.769	0.162	0.923	0.71	0.169	0.885	0	0	0	0	0	0	1.151	0.252	0.892	0.894	0.235	1.015	0.88	0.185	1.066	0.908	0.273	0.998	1.42	0.166	0.95	0.837	0.148	1.505	1.087	0.184	0.956	0.859	0.236	1.158	0.857	0.184	1.003	0.819	0.201	1.404	0.795	0.17	0.995	0.801	0.171	0.948
14:54:16	55.1	0.777	0.164	0.906	0.721	0.171	0.89	0	0	0	0	0	0	1.147	0.254	0.889	0.9	0.238	1.005	0.879	0.235	1.061	0.904	0.275	0.997	1.426	0.167	0.949	0.83	0.136	1.506	1.091	0.185	0.964	0.857	0.238	1.163	0.854	0.185	1.006	0.814	0.202	1.407	0.807	0.172	0.997	0.812	0.172	0.948
14:59:16	55	0.798	0.165	0.888	0.731	0.172	0.893	0	0	0	0	0	0	1.144	0.257	0.888	0.904	0.241	0.994	0.878	0.184	1.06	0.898	0.277	0.998	1.426	0.168	0.947	0.829	0.133	1.507	1.1	0.187	0.968	0.854	0.241	1.165	0.852	0.186	1.009	0.812	0.203	1.412	0.819	0.172	1.002	0.82	0.173	0.948
15:04:16	55.1	0.818	0.167	0.872	0.741	0.174	0.898	0	0	0	0	0	0	0.968	0.26	0.887	0.906	0.245	0.982	0.879	0.185	1.05	0.897	0.28	0.997	1.427	0.169	0.946	0.827	0.134	1.507	1.099	0.188	0.968	0.854	0.242	1.164	0.85	0.188	1.011	0.81	0.205	1.417	0.831	0.174	1.004	0.833	0.174	0.947
15:09:16	55	0.829	0.168	0.856	0.751	0.175	0.903	0	0	0	0	0	0	0.962	0.261	0.887	0.909	0.247	0.975	0.881	0.187	1.052	0.899	0.282	1	1.427	0.17	0.944	0.822	0.135	1.506	1.096	0.189	0.97	0.851	0.243	1.159	0.849	0.189	1.014	0.812	0.206	1.428	0.846	0.175	1.007	0.843	0.176	0.946
15:14:16	55	0.837	0.169	0.843	0.76	0.175	0.908	0	0	0	0	0	0	0.953	0.265	0.89	0.913	0.25	0.972	0.88	0.188	1.05	0.897	0.284	1.002	1.426	0.172	0.944	0.819	0.136	1.506	1.098	0.191	0.973	0.844	0.245	1.151	0.852	0.189	1.015	0.824	0.207	1.438	0.859	0.176	1.01	0.856	0.177	0.948
15:19:16	54.9	0.824	0.17	0.836	0.769	0.177	0.911	0	0	0	0	0	0	0.947	0.268	0.895	0.915	0.254	0.969	0.879	0.19	1.047	0.892	0.287	1.005	1.426	0.173	0.94	0.818	0.136	1.505	1.101	0.192	0.975	0.84	0.247	1.143	0.855	0.191	1.015	0.837	0.208	1.428	0.871	0.178	1.012	0.868	0.179	0.948
15:24:16	55.1	0.825	0.171	0.837	0.78	0.179	0.913	0	0	0	0	0	0	0.941	0.271	0.902	0.918	0.256	0.967	0.878	0.192	1.046	0.893	0.289	1.004	1.375	0.173	0.939	0.82	0.137	1.502	1.104	0.194	0.976	0.84	0.249	1.131	0.864	0.192	1.016	0.845	0.209	1.431	0.883	0.179	1.012	0.846	0.179	0.944
15:29:16	55.1	0.802	0.173	0.844	0.787	0.181	0.916	0	0	0	0	0	0	0.943	0.273	0.91	0.922	0.259	0.971	0.881	0.195	1.048	0.894	0.293	1.007	1.382	0.175	0.938	0.816	0.138	1.498	1.109	0.195	0.975	0.84	0.251	1.12	0.883	0.193	1.016	0.847	0.211	1.433	0.898	0.18	1.014	0.849	0.181	0.937
15:34:16	55.1	0.811	0.174	0.843	0.797	0.182	0.919	0	0	0	0	0	0	0.947	0.278	0.917	0.924	0.262	0.974	0.88	0.196	1.035	0.895	0.295	1.008	1.347	0.176	0.939	0.816	0.139	1.495	1.112	0.196	0.976	0.839	0.253	1.111	0.902	0.195	1.015	0.864	0.212	1.433	0.913	0.182	1.015	0.856	0.183	0.93
15:39:16	55.1	0.805	0.176	0.833	0.807	0.183	0.919	0	0	0	0	0	0	0.938	0.281	0.923	0.928	0.264	0.971	0.877	0.198	1.025	0.892	0.298	1.006	1.341	0.177	0.939	0.819	0.14	1.49	1.114	0.198	0.978	0.831	0.256	1.1	0.924	0.195	1.012	0.863	0.213	1.434	0.933	0.183	1.015	0.861	0.185	0.939
15:44:16	55.1	0.82	0.178	0.826	0.814	0.186	0.921	0	0	0	0	0	0	0.958	0.286	0.928	0.931	0.267	0.975	0.876	0.2	1.024	0.879	0.301	1.008	1.35	0.179	0.937	0.823	0.141	1.462	1.117	0.199	0.975	0.827	0.259	1.095	0.94	0.197	1.009	0.852	0.214	1.429	0.961	0.185	1.014	0.87	0.187	0.952
15:49:16	55.1	0.822	0.179	0.809	0.824	0.187	0.923	0	0	0	0	0	0	0.967	0.288	0.935	0.934	0.27	0.978	0.874	0.203	1.014	0.883	0.303	1.01	1.332	0.18	0.934	0.825	0.142	1.417	1.123	0.201	0.974	0.823	0.26	1.089	0.954	0.198	1.007	0.855	0.216	1.388	0.973	0.187	1.017	0.878	0.188	0.965
15:54:16	55	0.813	0.181	0.783	0.833	0.188	0.923	0	0	0	0	0	0	0.969	0.289	0.939	0.932	0.271	0.981	0.874	0.205	1.008	0.882	0.306	1.01	1.323	0.181	0.93	0.827	0.142	1.414	1.129	0.202	0.972	0.823	0.263	1.082	0.963	0.199	1.003	0.848	0.218	1.365	0.968	0.189	1.017	0.884	0.189	0.975
15:59:16	55.1	0.825	0.183	1.248	0.842	0.189	0.923	0	0	0	0	0	0	0.961	0.294	0.944	0.936	0.274	0.983	0.872	0.207	1.006	0.876	0.309	1.01	1.311	0.182	0.928	0.831	0.143	1.412	1.136	0.204	0.97	0.821	0.267	1.077	0.972	0.2	1.001	0.855	0.219	1.361	0.966	0.19	1.015	0.89	0.191	0.98
16:04:16	55.1	0.825	0.184	1.271	0.852	0.191	0.924	0	0	0	0	0	0	0.954	0.296	0.944	0.939	0.278	0.981	0.878	0.21	0.999	0.87	0.312	1.007	1.211	0.184	0.923	0.822	0.144	1.41	1.137	0.206	0.967	0.823	0.269	1.079	0.975	0.202	0.998	0.848	0.221	1.351	0.953	0.191	1.014	0.896	0.192	0.984
16:09:16	55.1	0.831	0.185	1.211	0.861	0.192	0.923	0	0	0	0	0	0	0.948	0.299	0.945	0.941	0.28	0.979	0.878	0.213	0.995	0.872	0.315	1.005	1.217	0.185	0.921	0.827	0.145	1.407	1.141	0.207	0.966	0.818	0.271	1.074	0.976	0.203	0.996	0.83	0.222	1.338	0.951	0.192	1.012	0.902	0.193	0.987
16:14:16	55	0.842	0.187	1.12	0.871	0.194	0.923	0	0	0	0	0	0	0.939	0.302	0.946	0.943	0.283	0.979	0.877	0.214	0.988	0.87	0.317	1.004	1.025	0.186	0.918	0.828	0.146	1.407	1.152	0.208	0.963	0.817	0.274	1.021	0.972	0.204	0.993	0.827	0.223	1.328	0.956	0.194	1.009	0.91	0.195	0.99
16:19:16	54.9	0.841	0.188	1.038	0.881	0.196	0.92	0	0	0	0	0	0	0.932	0.303	0.947	0.945	0.288	0.981	0.881	0.217	0.984	0.868	0.321	1.006	1.117	0.189	0.916	0.825	0.148	1.405	1.153	0.21	0.96	0.819	0.277	1.015	0.97	0.206	0.995	0.823	0.224	1.321	0.95	0.196	1.008	0.918	0.196	0.993
16:24:16	55	0.837	0.191	0.927	0.876	0.198	0.919	0	0	0	0	0	0	0.927	0.309	0.949	0.945	0.29	0.983	0.882	0.22	0.984	0.868	0.324	1.01	0.99	0.19	0.915	0.831	0.148	1.398	1.159	0.212	0.959	0.813	0.279	1.011	0.967	0.208	0.996	0.822	0.225	1.328	0.948	0.198	1.005	0.924	0.199	0.993
16:29:16	55.1	0.812	0.191	0.919	0.879	0.2	0.92	0	0	0	0	0	0	0.915	0.31	0.95	0.945	0.293	0.982	0.886	0.223	0.98	0.869	0.327	1.012	0.989	0.191	0.915	0.824	0.15	1.401	1.157	0.213	0.961	0.815	0.282	1.014	0.964	0.21	0.997	0.82	0.226	1.328	0.942	0.199	1.003	0.933	0.201	0.996
16:34:16	55.1	0.802	0.193	0.88	0.885	0.201	0.919	0	0	0	0	0	0	0.919	0.316	0.951	0.944	0.297	0.982	0.882	0.226	0.98	0.864	0.331	1.015	1.012	0.193	0.914	0.834	0.151	1.409	1.152	0.215	0.958	0.813	0.285	1.01	0.96	0.213	0.997	0.823	0.227	1.299	0.944	0.2	1	0.929	0.202	0.998
16:39:16	55	0.794	0.195	0.839	0.885	0.204	0.918	0	0	0	0	0	0	0.924	0.315	0.953	0.947	0.301	0.981	0.887	0.228	0.974	0.869	0.333	1.016	1.02	0.194	0.914	0.831	0.152	1.407	1.142	0.217	0.96	0.821	0.288	1.012	0.956	0.215	1.004	0.819	0.228	1.3	0.944	0.201	0.995	0.926	0.204	0.997
16:44:16	54.9	0.794	0.196	0.822	0.875	0.206	0.917	0	0	0	0	0	0	0.925	0.319	0.952	0.947	0.304	0.981	0.886	0.231	0.973	0.867	0.337	1.018	0.97	0.196	0.916	0.837	0.153	1.4	1.138	0.219	0.96	0.82	0.292	1.007	0.952	0.217	1.012	0.823	0.23	1.044	0.939	0.204	0.995	0.927	0.206	1
16:49:16	55.1	0.794	0.198	0.815	0.867	0.207	0.916	0	0	0	0	0	0	0.922	0.322	0.951	0.947	0.308	0.98	0.885	0.233	0.97	0.866	0.339	1.017	0.955	0.197	0.916	0.839	0.154	1.392	1.127	0.221	0.96	0.816	0.295	1.005	0.948	0.22	1.01	0.825	0.231	1.05	0.936	0.207	0.992	0.925	0.207	0.998
16:54:16	55.1	0.794	0.2	0.807	0.86	0.21	0.915	0	0	0	0	0	0	0.914	0.326	0.95	0.948	0.311	0.979	0.886	0.236	0.973	0.866	0.342	1.019	0.952	0.199	0.918	0.842	0.155	1.386	1.113	0.222	0.959	0.814	0.298	0.997	0.942	0.223	1.001	0.827	0.232	1.052	0.939	0.208	0.99	0.925	0.21	0.999
16:59:16	55	0.792	0.202	0.791	0.858	0.211	0.914	0	0	0	0	0	0	0.913	0.328	0.951	0.948	0.314	0.98	0.887	0.238	0.974	0.865	0.345	1.019	0.946	0.2	0.919	0.839	0.156	1.378	1.106	0.223	0.96	0.815	0.302	0.997	0.938	0.224	0.995	0.825	0.233	1.001	0.941	0.21	0.986	0.922	0.212	0.999
17:04:16	54.9	0.792	0.203	0.789	0.854	0.213	0.912	0	0	0	0	0	0	0.91	0.33	0.952	0.948	0.318	0.979	0.885	0.241	0.978	0.865	0.348	1.02	0.945	0.202	0.921	0.842	0.158	1.37	1.1	0.225	0.963	0.81	0.305	0.991	0.935	0.226	0.993	0.829	0.233	1.006	0.936	0.212	0.981	0.919	0.213	0.998
17:09:16	55	0.79	0.205	0.79	0.851	0.216	0.909	0	0	0	0	0	0	0.913	0.334	0.952	0.949	0.321	0.98	0.886	0.244	0.974	0.865	0.351	1.018	0.943	0.204	0.923	0.836	0.159	1.331	1.084	0.227	0.964	0.814	0.308	0.993	0.931	0.228	0.989	0.829	0.234	1.007	0.936	0.214	0.975	0.916	0.216	0.997
17:14:16	55	0.791	0.207	0.788	0.849	0.218	0.91	0	0	0	0	0	0	0.91	0.335	0.951	0.948	0.327	0.982	0.886	0.247	0.978	0.872	0.355	1.016	0.941	0.204	0.923	0.838	0.16	1.238	1.078	0.229	0.96	0.815	0.313	0.99	0.927	0.23	0.984	0.838	0.234	1.007	0.93	0.216	0.968	0.915	0.218	0.994
17:19:16	55.1	0.79	0.209	0.789	0.849	0.22	0.906	0	0	0	0	0	0	0.924	0.34	0.951	0.949	0.33	0.982	0.889	0.251	0.974	0.871	0.359	1.013	0.941	0.205	0.923	0.831	0.162	1.072	1.068	0.231	0.959	0.82	0.317	0.989	0.925	0.232	0.974	0.834	0.236	1.005	0.928	0.218	0.962	0.913	0.22	0.993
17:24:16	55.1	0.792	0.212	0.785	0.847	0.224	0.904	0	0	0	0	0	0	0.934	0.341	0.951	0.948	0.334	0.982	0.887	0.253	0.975	0.87	0.362	1.014	0.941	0.207	0.923	0.842	0.163	1.086	1.08	0.233	0.954	0.818	0.32	0.978	0.922	0.234	0.968	0.844	0.235	1.004	0.917	0.221	0.956	0.912	0.223	0.987
17:29:16	55	0.793	0.215	0.786	0.846	0.225	0.901	0	0	0	0	0	0	0.857	0.347	0.952	0.947	0.338	0.981	0.884	0.257	0.977	0.868	0.365	1.014	0.933	0.209	0.924	0.848	0.164	1.087	1.086	0.234	0.955	0.816	0.324	0.977	0.918	0.236	0.965	0.848	0.227	1.001	0.918	0.223	0.952	0.912	0.225	0.982
17:34:16	55.1	0.792	0.217	0.789	0.844	0.227	0.9	0	0	0	0	0	0	0.812	0.351	0.951	0.948	0.342	0.979	0.885	0.26	0.976	0.869	0.369	1.014	0.929	0.21	0.906	0.847	0.165	1.091	1.082	0.236	0.954	0.819	0.328	0.982	0.913	0.238	0.959	0.85	0.203	0.999	0.918	0.225	0.951	0.91	0.228	0.972
17:39:16	55.1	0.792	0.22	0.79	0.842	0.23	0.898	0	0	0	0	0	0	0.8	0.355	0.949	0.946	0.347	0.976	0.882	0.262	0.976	0.871	0.371	1.012	0.928	0.212	0.923	0.848	0.166	1.083	1.088	0.237	0.955	0.817	0.331	0.976	0.909	0.24	0.957	0.846	0.185	1	0.914	0.227	0.952	0.91	0.231	0.961
17:44:16	55	0.792	0.22	0.797	0.843	0.232	0.9	0	0	0	0	0	0	0.786	0.358	0.951	0.947	0.352	0.976	0.882	0.265	0.979	0.871	0.375	1.016	0.93	0.214	0.918	0.847	0.167	1.089	1.085	0.24	0.953	0.819	0.335	0.976	0.905	0.242	0.955	0.855	0.186	1.001	0.91	0.229	0.954	0.909	0.232	0.952
17:49:16	55.1	0.792	0.223	0.808	0.84	0.234	0.902	0	0	0	0	0	0	0.792	0.359	0.947	0.946	0.355	0.972	0.882	0.269	0.976	0.872	0.378	1.009	0.94	0.216	0.917	0.846	0.169	1.079	1.081	0.242	0.949	0.822	0.337	0.971	0.899	0.244	0.947	0.854	0.192	0.997	0.901	0.231	0.958	0.909	0.234	0.944
17:54:16	54.9	0.795	0.226	1.237	0.838	0.238	0.908	0	0	0	0	0	0	0.823	0.362	0.946	0.948	0.361	0.971	0.883	0.272	0.978	0.876	0.381	1.01	0.936	0.217	0.911	0.843	0.17	1.047	1.081	0.243	0.951	0.826	0.338	0.967	0.895	0.246	0.944	0.858	0.189	0.996	0.903	0.234	0.961	0.909	0.236	0.94
17:59:16	55.1	0.798	0.229	1.234	0.839	0.24	0.915	0	0	0	0	0	0	0.937	0.365	0.946	0.946	0.366	0.969	0.882	0.275	0.977	0.877	0.385	1.011	0.932	0.218	0.915	0.845	0.171	1.043	1.084	0.245	0.953	0.829	0.339	0.967	0.891	0.248	0.944	0.856	0.188	0.992	0.897	0.236	0.962	0.909	0.239	0.941
18:04:16	55.1	0.799	0.229	1.231	0.838	0.242	0.922	0	0	0	0	0	0	0.943	0.367	0.944	0.946	0.369	0.966	0.878	0.278	0.972	0.873	0.388	1.008	0.93	0.22	0.909	0.842	0.172	1.041	1.096	0.247	0.954	0.83	0.335	0.968	0.89	0.25	0.942	0.854	0.211	0.99	0.898	0.239	0.962	0.907	0.242	0.949
18:09:16	55.1	0.803	0.232	1.231	0.837	0.245	0.932	0	0	0	0	0	0	0.941	0.368	0.944	0.946	0.373	0.966	0.878	0.281	0.973	0.876	0.391	1.011	0.932	0.221	0.904	0.843	0.174	1.034	1.118	0.249	0.954	0.831	0.299	0.966	0.889	0.251	0.942	0.862	0.288	0.987	0.899	0.242	0.958	0.909	0.244	0.96
18:14:16	54.9	0.806	0.235	1.228	0.836	0.247	0.941	0	0	0	0	0	0	0.944	0.373	0.943	0.947	0.377	0.965	0.879	0.285	0.972	0.877	0.395	1.012	0.936	0.223	0.899	0.846	0.175	1.029	1.128	0.25	0.951	0.834	0.303	0.966	0.888	0.254	0.941	0.863	0.287	0.985	0.905	0.244	0.957	0.912	0.247	0.969
18:19:16	55.1	0.809	0.237	1.227	0.837	0.25	0.948	0	0	0	0	0	0	0.944	0.375	0.943	0.946	0.38	0.965	0.876	0.288	0.973	0.88	0.398	1.012	0.934	0.225	0.9	0.848	0.176	1.023	1.143	0.252	0.949	0.834	0.307	0.965	0.888	0.256	0.94	0.874	0.277	0.988	0.905	0.247	0.957	0.912	0.25	0.975
18:24:16	55	0.814	0.24	1.227	0.837	0.254	0.952	0	0	0	0	0	0	0.943	0.379	0.94	0.946	0.384	0.962	0.88	0.292	0.973	0.879	0.402	1.008	0.936	0.226	0.893	0.849	0.177	1.016	1.27	0.254	0.956	0.835	0.312	0.966	0.885	0.258	0.938	0.869	0.278	0.986	0.904	0.251	0.955	0.915	0.253	0.978
18:29:16	55.1	0.819	0.243	1.224	0.84	0.255	0.953	0	0	0	0	0	0	0.942	0.381	0.937	0.946	0.387	0.96	0.875	0.296	0.971	0.879	0.405	1.006	0.938	0.228	0.889	0.855	0.179	1.011	1.213	0.256	0.941	0.832	0.317	0.963	0.885	0.26	0.938	0.875	0.28	0.985	0.913	0.253	0.955	0.917	0.255	0.98
18:34:16	54.9	0.826	0.245	1.217	0.841	0.26	0.953	0	0	0	0	0	0	0.94	0.383	0.935	0.946	0.388	0.959	0.877	0.3	0.97	0.881	0.408	1.005	0.947	0.23	0.884	0.854	0.18	1.002	1.265	0.258	0.959	0.829	0.322	0.965	0.884	0.263	0.937	0.874	0.283	0.983	0.918	0.256	0.953	0.918	0.259	0.98
18:39:16	55	0.833	0.248	1.212	0.843	0.261	0.955	0	0	0	0	0	0	0.938	0.388	0.934	0.945	0.389	0.958	0.872	0.304	0.972	0.88	0.41	1.008	0.954	0.232	0.885	0.858	0.182	0.992	1.031	0.26	0.96	0.828	0.327	0.962	0.882	0.264	0.94	0.876	0.284	0.981	0.913	0.259	0.952	0.92	0.261	0.977
18:44:16	55.1	0.838	0.25	1.209	0.845	0.265	0.957	0	0	0	0	0	0	0.945	0.385	0.933	0.945	0.387	0.957	0.875	0.309	0.97	0.883	0.415	1.01	0.961	0.234	0.876	0.847	0.183	0.983	1.326	0.263	0.947	0.836	0.333	0.966	0.883	0.267	0.941	0.864	0.289	0.981	0.914	0.262	0.953	0.917	0.265	0.978
18:49:16	55	0.843	0.252	1.2	0.845	0.268	0.953	0	0	0	0	0	0	0.939	0.393	0.93	0.944	0.389	0.956	0.872	0.314	0.967	0.886	0.417	1.01	0.955	0.237	0.869	0.856	0.185	0.964	1.224	0.265	0.945	0.84	0.339	0.97	0.883	0.269	0.939	0.877	0.29	0.977	0.901	0.263	0.949	0.919	0.268	0.976
18:54:16	55.1	0.853	0.256	1.198	0.85	0.272	0.955	0	0	0	0	0	0	0.939	0.394	0.93	0.944	0.392	0.956	0.874	0.374	0.971	0.887	0.42	1.014	0.952	0.239	0.862	0.861	0.187	0.968	1.094	0.266	0.947	0.838	0.342	0.971	0.883	0.271	0.941	0.875	0.294	0.974	0.885	0.267	0.947	0.923	0.271	0.973
18:59:16	55	0.86	0.259	1.196	0.854	0.274	0.954	0	0	0	0	0	0	0.938	0.4	0.929	0.944	0.395	0.954	0.873	0.322	0.969	0.885	0.424	1.014	0.945	0.241	0.858	0.859	0.189	0.959	1.261	0.269	0.946	0.832	0.347	0.968	0.883	0.273	0.942	0.872	0.299	0.973	0.867	0.27	0.944	0.924	0.274	0.97
19:04:16	54.9	0.866	0.262	1.19	0.861	0.276	0.951	0	0	0	0	0	0	0.948	0.4	0.927	0.943	0.38	0.952	0.866	0.326	0.965	0.881	0.427	1.016	0.931	0.243	0.855	0.865	0.19	0.947	1.24	0.271	0.942	0.824	0.351	0.959	0.881	0.275	0.941	0.869	0.303	0.97	0.87	0.273	0.943	0.926	0.278	0.968
19:09:16	55	0.87	0.265	1.186	0.866	0.281	0.949	0	0	0	0	0	0	0.942	0.403	0.926	0.944	0.384	0.951	0.87	0.331	0.965	0.886	0.43	1.016	0.922	0.245	0.845	0.865	0.192	0.932	1.208	0.274	0.929	0.829	0.355	0.962	0.88	0.278	0.939	0.869	0.305	0.969	0.857	0.276	0.938	0.928	0.281	0.966
19:14:16	55	0.876	0.267	1.184	0.873	0.284	0.95	0	0	0	0	0	0	0.946	0.414	0.927	0.943	0.389	0.951	0.869	0.335	0.969	0.883	0.433	1.02	0.912	0.247	0.835	0.872	0.194	0.927	0.924	0.276	0.92	0.824	0.361	0.961	0.881	0.28	0.939	0.864	0.308	0.971	0.869	0.278	0.938	0.929	0.284	0.963
19:19:16	55.1	0.882	0.271	1.182	0.884	0.288	0.95	0	0	0	0	0	0	0.945	0.409	0.926	0.944	0.394	0.95	0.862	0.34	0.974	0.878	0.435	1.02	0.903	0.249	0.835	0.881	0.197	0.912	0.843	0.279	0.923	0.819	0.366	0.956	0.879	0.282	0.934	0.866	0.31	0.965	0.854	0.282	0.935	0.933	0.286	0.958
19:24:16	55.1	0.886	0.273	1.177	0.89	0.29	0.945	0	0	0	0	0	0	0.949	0.416	0.924	0.944	0.399	0.948	0.864	0.345	0.98	0.88	0.436	1.015	0.909	0.252	0.831	0.878	0.199	0.915	0.836	0.281	0.931	0.819	0.371	0.959	0.879	0.284	0.931	0.865	0.312	0.963	0.838	0.285	0.931	0.933	0.29	0.957
19:29:16	54.9	0.888	0.274	1.172	0.895	0.293	0.943	0	0	0	0	0	0	0.955	0.418	0.922	0.945	0.403	0.945	0.867	0.35	0.976	0.879	0.437	1.015	0.905	0.254	0.834	0.874	0.201	0.905	0.831	0.283	0.934	0.826	0.375	0.961	0.879	0.287	0.928	0.867	0.314	0.965	0.845	0.288	0.93	0.932	0.293	0.957
19:34:16	55	0.891	0.279	1.171	0.902	0.296	0.937	0	0	0	0	0	0	0.951	0.421	0.918	0.944	0.407	0.941	0.862	0.354	0.96	0.879	0.441	1.01	0.9	0.257	0.82	0.876	0.203	0.891	0.821	0.286	0.925	0.821	0.379	0.954	0.876	0.289	0.921	0.865	0.317	0.961	0.836	0.292	0.927	0.935	0.296	0.955
19:39:16	55.1	0.894	0.281	1.165	0.907	0.301	0.933	0	0	0	0	0	0	0.956	0.422	0.914	0.944	0.412	0.938	0.863	0.359	0.96	0.878	0.444	1.008	0.904	0.259	0.815	0.873	0.205	0.892	0.812	0.289	0.909	0.824	0.384	0.954	0.877	0.292	0.918	0.863	0.326	0.954	0.834	0.295	0.925	0.935	0.299	0.955
19:44:16	55	0.896	0.285	1.166	0.914	0.303	0.928	0	0	0	0	0	0	0.956	0.427	0.911	0.945	0.417	0.933	0.865	0.365	0.96	0.881	0.444	1.002	0.898	0.262	0.803	0.873	0.207	0.889	0.808	0.292	0.905	0.829	0.394	0.948	0.876	0.293	0.914	0.861	0.335	0.951	0.829	0.298	0.922	0.937	0.303	0.954
19:49:16	55	0.898	0.288	1.165	0.924	0.306	0.928	0	0	0	0	0	0	0.967	0.433	0.909	0.943	0.419	0.933	0.861	0.37	0.963	0.878	0.448	1.008	0.9	0.265	0.805	0.877	0.209	0.881	0.815	0.294	0.899	0.826	0.402	0.949	0.879	0.296	0.911	0.86	0.345	0.952	0.831	0.301	0.922	0.936	0.307	0.953
19:54:16	55.1	0.9	0.289	1.162	0.929	0.31	0.925	0	0	0	0	0	0	0.97	0.436	0.905	0.943	0.422	0.928	0.862	0.375	0.957	0.88	0.449	1.003	0.899	0.268	0.795	0.878	0.212	0.873	0.817	0.297	0.898	0.827	0.408	0.944	0.877	0.299	0.906	0.86	0.318	0.946	0.825	0.303	0.918	0.939	0.31	0.951
19:59:16	54.9	0.902	0.291	1.16	0.932	0.314	0.925	0	0	0	0	0	0	0.965	0.437	0.902	0.944	0.426	0.924	0.862	0.382	0.954	0.88	0.453	1.001	0.903	0.27	0.789	0.877	0.214	0.866	0.828	0.299	0.894	0.826	0.417	0.945	0.876	0.302	0.901	0.864	0.302	0.937	0.832	0.309	0.916	0.937	0.312	0.95
20:04:16	55.1	0.903	0.294	1.16	0.936	0.316	0.928	0	0	0	0	0	0	0.966	0.441	0.898	0.945	0.428	0.92	0.86	0.389	0.952	0.882	0.456	1	0.903	0.273	0.778	0.871	0.217	0.856	0.84	0.302	0.889	0.843	0.426	0.941	0.877	0.304	0.895	0.863	0.297	0.945	0.824	0.312	0.915	0.938	0.316	0.95
20:09:16	55.1	0.905	0.299	1.157	0.94	0.321	0.929	0	0	0	0	0	0	0.973	0.442	0.895	0.944	0.433	0.916	0.858	0.394	0.953	0.879	0.459	0.998	0.9	0.276	0.778	0.88	0.22	0.852	0.845	0.305	0.885	0.833	0.437	0.935	0.877	0.307	0.893	0.866	0.294	0.932	0.829	0.314	0.913	0.94	0.319	0.948
20:14:16	55	0.906	0.301	1.155	0.943	0.325	0.926	0	0	0	0	0	0	0.976	0.449	0.889	0.944	0.435	0.91	0.853	0.4	0.95	0.877	0.46	0.993	0.906	0.278	0.772	0.882	0.222	0.846	0.822	0.307	0.879	0.831	0.448	0.931	0.875	0.309	0.886	0.869	0.29	0.935	0.822	0.319	0.91	0.941	0.322	0.946
20:19:16	54.9	0.907	0.305	1.154	0.946	0.328	0.924	0	0	0	0	0	0	0.98	0.453	0.885	0.944	0.44	0.908	0.85	0.408	0.95	0.879	0.462	0.992	0.903	0.28	0.769	0.881	0.225	0.839	0.826	0.31	0.873	0.832	0.46	0.93	0.874	0.312	0.881	0.869	0.292	0.927	0.822	0.321	0.909	0.942	0.326	0.946
20:24:16	55.1	0.908	0.309	1.153	0.947	0.333	0.92	0	0	0	0	0	0	0.979	0.454	0.882	0.945	0.444	0.903	0.849	0.415	0.948	0.876	0.465	0.991	0.905	0.282	0.761	0.879	0.227	0.833	0.835	0.311	0.867	0.835	0.484	0.929	0.874	0.315	0.881	0.867	0.291	0.921	0.833	0.325	0.908	0.943	0.33	0.945
20:29:16	54.9	0.91	0.312	1.149	0.95	0.334	0.92	0	0	0	0	0	0	0.979	0.465	0.879	0.945	0.445	0.901	0.845	0.423	0.948	0.872	0.468	0.989	0.9	0.284	0.758	0.884	0.231	0.828	0.839	0.312	0.863	0.832	0.507	0.925	0.874	0.317	0.885	0.871	0.295	0.921	0.831	0.327	0.908	0.947	0.332	0.943
20:34:16	55	0.912	0.314	1.148	0.952	0.338	0.92	0	0	0	0	0	0	0.978	0.465	0.875	0.946	0.454	0.898	0.841	0.423	0.949	0.872	0.47	0.986	0.904	0.287	0.826	0.889	0.234	0.824	0.845	0.303	0.86	0.828	0.53	0.922	0.871	0.32	0.881	0.868	0.298	0.902	0.82	0.33	0.908	0.947	0.337	0.945
20:39:16	55	0.915	0.318	1.147	0.953	0.341	0.915	0	0	0	0	0	0	0.983	0.47	0.872	0.946	0.454	0.893	0.839	0.429	0.947	0.867	0.472	0.984	0.907	0.288	0.838	0.89	0.236	0.817	0.847	0.264	0.856	0.823	0.566	0.92	0.872	0.322	0.879	0.869	0.298	0.912	0.83	0.334	0.907	0.951	0.341	0.942
20:44:16	55.1	0.914	0.323	1.149	0.955	0.343	0.914	0	0	0	0	0	0	0.978	0.468	0.868	0.947	0.457	0.891	0.844	0.437	0.946	0.871	0.474	0.983	0.908	0.289	0.831	0.885	0.24	0.815	0.845	0.259	0.852	0.832	0.607	0.916	0.873	0.325	0.876	0.875	0.296	0.902	0.824	0.339	0.907	0.955	0.343	0.94
20:49:16	54.9	0.916	0.327	1.145	0.957	0.349	0.909	0	0	0	0	0	0	0.982	0.471	0.864	0.948	0.467	0.887	0.84	0.446	0.944	0.869	0.476	0.979	0.91	0.291	0.82	0.889	0.243	0.805	0.839	0.253	0.849	0.831	0.652	0.911	0.873	0.328	0.873	0.87	0.294	0.897	0.832	0.344	0.906	0.958	0.347	0.936
20:54:16	55.1	0.915	0.328	1.142	0.956	0.352	0.908	0	0	0	0	0	0	0.987	0.48	0.859	0.948	0.466	0.883	0.841	0.457	0.938	0.873	0.477	0.976	0.912	0.293	0.822	0.887	0.246	0.795	0.833	0.257	0.846	0.836	0.736	0.914	0.873	0.331	0.868	0.865	0.283	0.893	0.829	0.348	0.906	0.956	0.351	0.936
20:59:16	54.9	0.915	0.334	1.146	0.955	0.355	0.91	0	0	0	0	0	0	0.986	0.48	0.856	0.949	0.469	0.878	0.842	0.466	0.937	0.873	0.479	0.978	0.914	0.293	0.817	0.886	0.25	0.792	0.835	0.258	0.843	0.835	0.824	0.908	0.873	0.334	0.86	0.865	0.267	0.884	0.852	0.35	0.906	0.953	0.357	0.935
21:04:16	55	0.916	0.338	1.142	0.955	0.361	0.912	0	0	0	0	0	0	0.982	0.485	0.85	0.951	0.472	0.872	0.84	0.476	0.933	0.87	0.481	0.972	0.913	0.294	0.811	0.885	0.253	0.787	0.83	0.262	0.84	0.84	0.942	0.905	0.873	0.337	0.85	0.859	0.27	0.877	0.84	0.354	0.904	0.953	0.361	0.94
21:09:16	55	0.917	0.345	1.142	0.958	0.363	0.913	0	0	0	0	0	0	0.982	0.488	0.848	0.951	0.476	0.869	0.835	0.488	0.935	0.866	0.484	0.978	0.916	0.294	0.806	0.894	0.257	0.783	0.835	0.263	0.838	0.838	1.031	0.898	0.873	0.339	0.85	0.865	0.273	0.866	0.844	0.361	0.906	0.954	0.366	0.94
21:14:16	55.1	0.915	0.344	1.139	0.955	0.367	0.911	0	0	0	0	0	0	0.984	0.488	0.843	0.952	0.48	0.864	0.837	0.502	0.928	0.869	0.486	0.97	0.914	0.295	0.803	0.891	0.261	0.783	0.829	0.266	0.837	0.84	1.049	0.898	0.872	0.342	0.84	0.866	0.276	0.856	0.869	0.363	0.906	0.951	0.369	0.939
21:19:16	55	0.917	0.348	1.135	0.957	0.372	0.912	0	0	0	0	0	0	0.986	0.494	0.839	0.952	0.483	0.86	0.833	0.522	0.931	0.866	0.487	0.965	0.915	0.296	0.796	0.896	0.265	0.778	0.832	0.269	0.837	0.817	1.056	0.888	0.871	0.345	0.835	0.867	0.276	0.849	0.858	0.368	0.907	0.951	0.374	0.936
21:24:16	55	0.918	0.349	1.137	0.953	0.377	0.909	0	0	0	0	0	0	0.987	0.503	0.834	0.952	0.486	0.854	0.837	0.541	0.925	0.867	0.49	0.959	0.915	0.296	0.795	0.894	0.271	0.773	0.824	0.272	0.836	0.821	1.063	0.891	0.87	0.347	0.831	0.865	0.278	0.84	0.849	0.372	0.907	0.948	0.378	0.941
21:29:16	55.1	0.917	0.356	1.133	0.953	0.38	0.906	0	0	0	0	0	0	0.986	0.509	0.829	0.952	0.488	0.848	0.83	0.563	0.921	0.862	0.49	0.954	0.916	0.297	0.789	0.895	0.277	0.769	0.829	0.275	0.835	0.813	1.062	0.886	0.872	0.35	0.826	0.868	0.281	0.836	0.858	0.375	0.906	0.947	0.38	0.941
21:34:16	55	0.916	0.353	1.128	0.951	0.384	0.906	0	0	0	0	0	0	0.99	0.506	0.823	0.952	0.494	0.843	0.838	0.587	0.915	0.864	0.491	0.949	0.916	0.298	0.785	0.891	0.286	0.766	0.826	0.279	0.833	0.81	1.071	0.882	0.871	0.353	0.821	0.864	0.284	0.83	0.862	0.376	0.904	0.945	0.385	0.946
21:39:16	55.1	0.916	0.359	1.131	0.95	0.386	0.906	0	0	0	0	0	0	0.99	0.512	0.818	0.953	0.494	0.837	0.842	0.613	0.915	0.866	0.492	0.947	0.918	0.299	0.782	0.888	0.299	0.757	0.829	0.282	0.833	0.813	1.067	0.878	0.872	0.356	0.817	0.858	0.288	0.828	0.866	0.38	0.903	0.942	0.389	0.942
21:44:16	55	0.92	0.367	1.128	0.951	0.392	0.907	0	0	0	0	0	0	0.991	0.511	0.813	0.953	0.5	0.833	0.841	0.647	0.914	0.868	0.494	0.945	0.917	0.301	0.775	0.895	0.314	0.747	0.832	0.286	0.829	0.809	1.066	0.867	0.871	0.358	0.81	0.86	0.291	0.822	0.87	0.389	0.901	0.943	0.393	0.943
21:49:16	55.1	0.921	0.365	1.126	0.947	0.394	0.906	0	0	0	0	0	0	0.992	0.517	0.808	0.953	0.499	0.827	0.84	0.677	0.907	0.867	0.495	0.939	0.919	0.303	0.771	0.89	0.33	0.74	0.836	0.289	0.817	0.811	1.067	0.87	0.871	0.362	0.81	0.862	0.294	0.818	0.882	0.388	0.901	0.939	0.397	0.946
21:54:16	55.1	0.92	0.37	1.129	0.945	0.397	0.905	0	0	0	0	0	0	0.992	0.518	0.804	0.953	0.501	0.821	0.839	0.727	0.899	0.867	0.497	0.933	0.918	0.305	0.767	0.881	0.416	0.728	0.846	0.296	0.81	0.816	1.081	0.867	0.874	0.364	0.8	0.856	0.298	0.821	0.872	0.391	0.9	0.936	0.402	0.945
21:59:16	55	0.923	0.368	1.126	0.944	0.402	0.907	0	0	0	0	0	0	0.99	0.519	0.799	0.952	0.506	0.815	0.84	0.765	0.907	0.865	0.498	0.933	0.927	0.307	0.761	0.89	0.333	0.736	0.85	0.303	0.79	0.815	1.085	0.855	0.873	0.368	0.798	0.86	0.301	0.816	0.876	0.396	0.899	0.936	0.403	0.946
22:04:16	55.1	0.925	0.379	1.124	0.943	0.405	0.907	0	0	0	0	0	0	0.99	0.526	0.794	0.95	0.509	0.811	0.836	0.806	0.904	0.864	0.499	0.928	0.926	0.31	0.755	0.893	0.332	0.726	0.819	0.309	0.785	0.815	1.081	0.848	0.872	0.37	0.791	0.861	0.305	0.811	0.883	0.398	0.897	0.935	0.407	0.943
22:09:16	55.1	0.927	0.385	1.107	0.942	0.408	0.907	0	0	0	0	0	0	0.858	0.529	0.791	0.95	0.51	0.807	0.827	0.82	0.897	0.857	0.502	0.927	0.926	0.313	0.75	0.896	0.345	0.732	0.802	0.316	0.786	0.804	1.083	0.842	0.871	0.372	0.787	0.865	0.309	0.805	0.888	0.4	0.898	0.934	0.412	0.943
22:14:16	54.9	0.927	0.388	1.106	0.941	0.413	0.906	0	0	0	0	0	0	0.983	0.53	0.786	0.951	0.515	0.804	0.834	0.857	0.889	0.86	0.503	0.921	0.924	0.315	0.745	0.892	0.362	0.736	0.819	0.329	0.783	0.808	0.885	0.845	0.871	0.376	0.782	0.862	0.313	0.802	0.875	0.405	0.898	0.932	0.417	0.943
22:19:16	55.1	0.926	0.392	1.102	0.94	0.416	0.906	0	0	0	0	0	0	0.984	0.532	0.782	0.952	0.517	0.8	0.837	0.903	0.888	0.861	0.504	0.919	0.923	0.318	0.742	0.891	0.383	0.735	0.842	0.342	0.779	0.807	0.938	0.842	0.872	0.379	0.777	0.855	0.317	0.798	0.85	0.41	0.897	0.93	0.418	0.942
22:24:16	55	0.928	0.395	1.087	0.938	0.418	0.905	0	0	0	0	0	0	0.984	0.53	0.777	0.952	0.523	0.795	0.835	0.943	0.884	0.86	0.505	0.913	0.923	0.32	0.736	0.894	0.408	0.724	0.885	0.357	0.773	0.806	0.994	0.837	0.872	0.382	0.771	0.859	0.32	0.794	0.843	0.411	0.896	0.929	0.422	0.942
22:29:16	55	0.927	0.4	1.081	0.936	0.426	0.906	0	0	0	0	0	0	0.985	0.532	0.774	0.951	0.526	0.792	0.837	1.018	0.885	0.863	0.507	0.91	0.926	0.323	0.731	0.891	0.432	0.716	0.907	0.372	0.767	0.806	1.038	0.833	0.871	0.384	0.766	0.855	0.325	0.789	0.84	0.414	0.895	0.927	0.428	0.94
22:34:16	55.1	0.928	0.404	1.078	0.936	0.43	0.906	0	0	0	0	0	0	0.987	0.538	0.77	0.952	0.533	0.791	0.836	1.143	0.882	0.864	0.507	0.907	0.923	0.325	0.726	0.892	0.457	0.711	0.907	0.39	0.759	0.806	1.085	0.83	0.871	0.387	0.763	0.853	0.337	0.785	0.844	0.419	0.895	0.927	0.432	0.94
22:39:16	55.1	0.928	0.401	1.094	0.936	0.431	0.907	0	0	0	0	0	0	0.987	0.538	0.767	0.951	0.534	0.788	0.836	1.223	0.879	0.864	0.509	0.907	0.922	0.328	0.721	0.895	0.487	0.708	0.906	0.41	0.754	0.804	1.135	0.825	0.873	0.39	0.76	0.847	0.333	0.78	0.839	0.425	0.896	0.927	0.437	0.939
22:44:16	55.1	0.927	0.42	1.073	0.934	0.436	0.905	0	0	0	0	0	0	0.978	0.552	0.762	0.949	0.538	0.783	0.832	1	0.871	0.863	0.512	0.9	0.92	0.33	0.714	0.896	0.517	0.706	0.906	0.431	0.749	0.801	1.172	0.815	0.872	0.393	0.754	0.853	0.337	0.774	0.842	0.431	0.893	0.926	0.44	0.933
22:49:16	55	0.925	0.413	1.068	0.929	0.442	0.903	0	0	0	0	0	0	0.976	0.555	0.758	0.949	0.538	0.779	0.837	1.001	0.865	0.866	0.512	0.895	0.92	0.333	0.709	0.894	0.552	0.702	0.906	0.458	0.745	0.805	1.218	0.816	0.873	0.395	0.748	0.845	0.341	0.778	0.839	0.436	0.892	0.925	0.443	0.936
22:54:16	55	0.924	0.421	1.073	0.933	0.445	0.907	0	0	0	0	0	0	0.978	0.548	0.758	0.947	0.547	0.779	0.831	1.004	0.869	0.865	0.51	0.9	0.92	0.336	0.703	0.898	0.589	0.701	0.91	0.483	0.744	0.801	1.259	0.81	0.874	0.398	0.747	0.847	0.346	0.767	0.841	0.438	0.895	0.928	0.448	0.93
22:59:16	55	0.922	0.421	1.066	0.929	0.45	0.905	0	0	0	0	0	0	0.97	0.554	0.754	0.946	0.547	0.775	0.827	0.997	0.865	0.86	0.509	0.891	0.921	0.338	0.699	0.895	0.626	0.7	0.914	0.512	0.741	0.801	1.257	0.81	0.874	0.401	0.742	0.844	0.351	0.763	0.84	0.441	0.893	0.926	0.451	0.924
23:04:16	55.1	0.922	0.432	1.061	0.928	0.452	0.905	0	0	0	0	0	0	0.97	0.54	0.75	0.946	0.549	0.771	0.828	0.987	0.859	0.86	0.51	0.886	0.92	0.341	0.694	0.894	0.67	0.696	0.915	0.547	0.737	0.805	1.236	0.805	0.876	0.404	0.738	0.845	0.356	0.76	0.84	0.446	0.891	0.926	0.456	0.921
23:09:16	55	0.923	0.436	1.059	0.925	0.456	0.901	0	0	0	0	0	0	0.967	0.547	0.746	0.945	0.552	0.767	0.821	0.981	0.856	0.858	0.511	0.879	0.916	0.344	0.691	0.894	0.712	0.694	0.914	0.58	0.732	0.804	1.216	0.802	0.874	0.406	0.731	0.841	0.36	0.757	0.839	0.45	0.888	0.925	0.458	0.92
23:14:16	54.9	0.923	0.437	1.054	0.923	0.458	0.899	0	0	0	0	0	0	0.963	0.551	0.743	0.944	0.554	0.761	0.825	0.973	0.853	0.86	0.511	0.874	0.912	0.347	0.687	0.894	0.756	0.692	0.914	0.619	0.728	0.807	1.201	0.796	0.875	0.409	0.726	0.843	0.365	0.746	0.839	0.456	0.887	0.924	0.462	0.923
23:19:16	55	0.923	0.436	1.052	0.921	0.462	0.896	0	0	0	0	0	0	0.963	0.564	0.739	0.942	0.557	0.757	0.828	0.965	0.851	0.86	0.51	0.87	0.912	0.35	0.684	0.894	0.807	0.69	0.913	0.662	0.724	0.807	1.187	0.793	0.874	0.411	0.72	0.84	0.37	0.737	0.842	0.459	0.885	0.921	0.465	0.923
23:24:16	55	0.922	0.443	1.048	0.921	0.468	0.894	0	0	0	0	0	0	0.963	0.545	0.736	0.941	0.558	0.753	0.826	0.953	0.847	0.857	0.512	0.868	0.912	0.354	0.68	0.894	0.854	0.688	0.912	0.71	0.72	0.805	1.169	0.788	0.872	0.414	0.716	0.841	0.376	0.737	0.845	0.464	0.884	0.922	0.469	0.923
23:29:16	55.1	0.922	0.453	1.048	0.923	0.471	0.894	0	0	0	0	0	0	0.965	0.571	0.734	0.939	0.558	0.752	0.82	0.952	0.849	0.858	0.506	0.869	0.917	0.359	0.676	0.896	0.904	0.686	0.912	0.755	0.717	0.8	1.156	0.783	0.873	0.416	0.714	0.842	0.381	0.738	0.848	0.47	0.883	0.923	0.472	0.922
23:34:16	55.1	0.925	0.452	0.791	0.922	0.479	0.892	0	0	0	0	0	0	0.961	0.566	0.73	0.938	0.562	0.748	0.816	0.945	0.846	0.858	0.502	0.863	0.918	0.419	0.672	0.899	0.956	0.683	0.913	0.805	0.713	0.8	1.141	0.774	0.872	0.419	0.709	0.845	0.388	0.738	0.809	0.475	0.878	0.924	0.477	0.922
23:39:16	55	0.924	0.46	0.795	0.916	0.476	0.887	0	0	0	0	0	0	0.958	0.571	0.725	0.936	0.561	0.743	0.818	0.938	0.84	0.856	0.501	0.856	0.92	0.406	0.67	0.893	1.009	0.68	0.912	0.849	0.714	0.802	1.139	0.78	0.871	0.421	0.703	0.837	0.397	0.735	0.824	0.479	0.875	0.922	0.481	0.922
23:44:16	55	0.926	0.465	0.8	0.916	0.482	0.888	0	0	0	0	0	0	0.952	0.571	0.722	0.934	0.564	0.74	0.815	0.931	0.835	0.858	0.503	0.852	0.917	0.405	0.666	0.895	1.054	0.678	0.912	0.899	0.714	0.801	0.448	0.774	0.871	0.424	0.698	0.84	0.403	0.731	0.825	0.485	0.874	0.924	0.483	0.921
23:49:16	55.1	0.925	0.466	0.803	0.915	0.483	0.89	0	0	0	0	0	0	0.95	0.576	0.719	0.933	0.563	0.737	0.818	0.93	0.835	0.859	0.499	0.851	0.915	0.402	0.662	0.893	1.079	0.676	0.912	0.961	0.714	0.804	0.471	0.773	0.87	0.427	0.694	0.836	0.409	0.727	0.84	0.49	0.873	0.924	0.486	0.919
23:54:16	55.1	0.925	0.472	0.804	0.915	0.488	0.886	0	0	0	0	0	0	0.949	0.563	0.715	0.931	0.568	0.732	0.816	0.927	0.828	0.863	0.506	0.848	0.914	0.4	0.658	0.895	1.121	0.674	0.913	1.021	0.711	0.805	0.477	0.766	0.869	0.429	0.69	0.834	0.417	0.724	0.846	0.494	0.87	0.925	0.49	0.918
23:59:16	55	0.923	0.478	0.804	0.915	0.493	0.884	0	0	0	0	0	0	0.95	0.585	0.713	0.929	0.564	0.729	0.815	0.924	0.825	0.86	0.526	0.846	0.914	0.398	0.654	0.895	1.158	0.672	0.917	1.062	0.709	0.807	0.476	0.764	0.869	0.432	0.687	0.833	0.426	0.719	0.846	0.499	0.868	0.924	0.493	0.917
1 day, 0:04:16	55	0.924	0.479	0.802	0.913	0.498	0.88	0	0	0	0	0	0	0.949	0.578	0.71	0.927	0.566	0.725	0.817	0.923	0.821	0.861	0.521	0.842	0.913	0.397	0.652	0.893	1.203	0.671	0.918	1.126	0.706	0.805	0.477	0.761	0.867	0.435	0.683	0.829	0.434	0.715	0.848	0.505	0.865	0.923	0.498	0.916
1 day, 0:09:16	55.1	0.926	0.482	0.8	0.913	0.497	0.878	0	0	0	0	0	0	0.947	0.581	0.706	0.925	0.569	0.721	0.817	0.919	0.82	0.859	0.531	0.839	0.913	0.394	0.649	0.894	1.244	0.669	0.92	1.175	0.702	0.805	0.478	0.754	0.865	0.436	0.678	0.831	0.446	0.711	0.851	0.51	0.862	0.923	0.5	0.915
1 day, 0:14:16	55	0.928	0.483	0.799	0.913	0.506	0.877	0	0	0	0	0	0	0.949	0.578	0.704	0.923	0.57	0.719	0.813	0.919	0.82	0.859	0.554	0.838	0.915	0.394	0.645	0.896	1.262	0.669	0.921	1.21	0.693	0.802	0.478	0.753	0.865	0.439	0.674	0.836	0.465	0.707	0.847	0.514	0.86	0.925	0.502	0.913
1 day, 0:19:16	55.1	0.929	0.492	0.798	0.914	0.508	0.877	0	0	0	0	0	0	0.949	0.58	0.702	0.922	0.573	0.717	0.808	0.918	0.819	0.857	0.535	0.836	0.916	0.394	0.641	0.893	0.466	0.667	0.924	1.234	0.685	0.799	0.478	0.754	0.866	0.441	0.677	0.83	0.48	0.701	0.832	0.519	0.86	0.925	0.506	0.911
1 day, 0:24:16	55	0.927	0.491	0.795	0.91	0.509	0.875	0	0	0	0	0	0	0.943	0.588	0.698	0.924	0.573	0.714	0.816	0.919	0.815	0.859	0.509	0.831	0.913	0.395	0.641	0.89	0.403	0.662	0.927	1.256	0.684	0.801	0.478	0.754	0.862	0.443	0.676	0.825	0.496	0.698	0.817	0.523	0.857	0.925	0.509	0.908
1 day, 0:29:16	55	0.926	0.499	0.797	0.912	0.512	0.875	0	0	0	0	0	0	0.947	0.59	0.696	0.923	0.577	0.713	0.813	0.913	0.814	0.859	0.499	0.832	0.914	0.396	0.637	0.891	0.355	0.66	0.932	1.26	0.677	0.799	0.48	0.748	0.863	0.446	0.68	0.824	0.513	0.694	0.814	0.528	0.855	0.927	0.513	0.908
1 day, 0:34:16	55.1	0.927	0.495	0.797	0.912	0.517	0.872	0	0	0	0	0	0	0.941	0.589	0.692	0.921	0.578	0.708	0.809	0.725	0.807	0.857	0.501	0.826	0.915	0.399	0.634	0.893	0.362	0.658	0.93	1.287	0.67	0.795	0.479	0.743	0.861	0.449	0.678	0.825	0.535	0.69	0.808	0.531	0.85	0.929	0.514	0.906
1 day, 0:39:16	55.1	0.928	0.504	0.796	0.915	0.524	0.873	0	0	0	0	0	0	0.946	0.582	0.691	0.919	0.581	0.708	0.799	0.717	0.811	0.851	0.489	0.827	0.915	0.393	0.63	0.894	0.365	0.656	0.927	1.29	0.67	0.788	0.479	0.738	0.862	0.451	0.676	0.826	0.56	0.687	0.81	0.535	0.85	0.929	0.52	0.904
1 day, 0:44:16	55	0.929	0.504	0.8	0.917	0.525	0.873	0	0	0	0	0	0	0.941	0.586	0.689	0.918	0.577	0.708	0.797	0.714	0.808	0.852	0.487	0.824	0.914	0.395	0.629	0.891	0.37	0.653	0.927	1.29	0.672	0.788	0.479	0.734	0.863	0.455	0.671	0.826	0.587	0.683	0.807	0.54	0.848	0.931	0.522	0.902
1 day, 0:49:16	54.9	0.928	0.51	0.8	0.913	0.529	0.866	0	0	0	0	0	0	0.939	0.6	0.683	0.917	0.579	0.705	0.799	0.709	0.802	0.85	0.483	0.815	0.914	0.416	0.627	0.889	0.376	0.649	0.93	1.274	0.67	0.786	0.48	0.739	0.858	0.457	0.663	0.819	0.617	0.682	0.805	0.546	0.845	0.931	0.526	0.899
1 day, 0:54:16	55	0.931	0.51	0.8	0.913	0.535	0.864	0	0	0	0	0	0	0.933	0.58	0.681	0.914	0.581	0.704	0.797	0.706	0.8	0.847	0.482	0.813	0.917	0.427	0.625	0.892	0.381	0.649	0.933	1.271	0.669	0.777	0.479	0.731	0.855	0.458	0.658	0.82	0.652	0.678	0.807	0.551	0.843	0.933	0.526	0.895
1 day, 0:59:16	55.1	0.928	0.51	0.794	0.912	0.537	0.857	0	0	0	0	0	0	0.933	0.588	0.676	0.913	0.581	0.7	0.8	0.701	0.798	0.851	0.507	0.809	0.919	0.421	0.616	0.889	0.383	0.647	0.934	1.238	0.667	0.782	0.48	0.734	0.857	0.461	0.652	0.814	0.683	0.674	0.803	0.556	0.841	0.934	0.53	0.894
1 day, 1:04:16	55	0.928	0.515	0.797	0.913	0.539	0.853	0	0	0	0	0	0	0.926	0.581	0.674	0.911	0.581	0.699	0.798	0.699	0.797	0.849	0.564	0.806	0.918	0.415	0.612	0.891	0.386	0.645	0.935	1.22	0.663	0.776	0.479	0.727	0.855	0.462	0.648	0.816	0.993	0.67	0.804	0.563	0.837	0.935	0.533	0.889
1 day, 1:09:16	54.9	0.931	0.509	0.796	0.916	0.542	0.852	0	0	0	0	0	0	0.933	0.575	0.672	0.908	0.584	0.698	0.79	0.708	0.793	0.842	0.515	0.806	0.917	0.413	0.605	0.891	0.391	0.643	0.936	1.169	0.66	0.768	0.479	0.726	0.854	0.464	0.646	0.817	0.83	0.667	0.809	0.566	0.834	0.937	0.536	0.885
1 day, 1:14:16	55	0.931	0.523	0.795	0.914	0.543	0.846	0	0	0	0	0	0	0.917	0.574	0.667	0.906	0.588	0.693	0.79	0.708	0.79	0.841	0.538	0.798	0.918	0.397	0.602	0.888	0.394	0.639	0.935	1.164	0.657	0.768	0.479	0.725	0.851	0.466	0.641	0.82	0.838	0.663	0.805	0.569	0.827	0.937	0.539	0.882
1 day, 1:19:16	55.1	0.929	0.531	0.793	0.913	0.547	0.841	0	0	0	0	0	0	0.907	0.59	0.662	0.904	0.587	0.688	0.79	0.708	0.783	0.843	0.533	0.792	0.919	0.39	0.601	0.888	0.398	0.635	0.936	1.125	0.657	0.769	0.479	0.721	0.85	0.468	0.635	0.815	1.081	0.66	0.801	0.573	0.823	0.936	0.543	0.881
1 day, 1:24:16	55	0.928	0.524	0.795	0.912	0.548	0.838	0	0	0	0	0	0	0.908	0.593	0.658	0.902	0.587	0.684	0.789	0.708	0.78	0.839	0.531	0.791	0.918	0.383	0.601	0.886	0.4	0.632	0.936	1.079	0.655	0.766	0.479	0.721	0.85	0.47	0.632	0.813	1.103	0.656	0.799	0.576	0.822	0.936	0.546	0.878
1 day, 1:29:16	55.1	0.927	0.534	0.797	0.912	0.551	0.839	0	0	0	0	0	0	0.915	0.589	0.656	0.9	0.587	0.682	0.789	0.713	0.782	0.836	0.488	0.79	0.918	0.393	0.608	0.882	0.405	0.63	0.936	1.018	0.655	0.767	0.479	0.715	0.849	0.472	0.628	0.812	1.131	0.653	0.798	0.582	0.823	0.936	0.545	0.875
1 day, 1:34:16	55.1	0.926	0.541	0.797	0.912	0.552	0.839	0	0	0	0	0	0	0.911	0.592	0.653	0.898	0.585	0.678	0.784	0.714	0.776	0.836	0.488	0.787	0.92	0.394	0.617	0.883	0.41	0.628	0.937	0.977	0.654	0.764	0.478	0.711	0.848	0.473	0.627	0.811	1.166	0.65	0.799	0.584	0.82	0.937	0.55	0.873
1 day, 1:39:16	55.1	0.926	0.54	0.796	0.913	0.554	0.838	0	0	0	0	0	0	0.909	0.589	0.65	0.897	0.588	0.676	0.783	0.717	0.775	0.833	0.49	0.787	0.921	0.408	0.625	0.881	0.416	0.626	0.938	0.936	0.65	0.762	0.477	0.702	0.847	0.475	0.623	0.81	1.023	0.648	0.797	0.589	0.815	0.937	0.552	0.87
1 day, 1:44:16	55	0.928	0.546	0.795	0.911	0.556	0.834	0	0	0	0	0	0	0.895	0.59	0.646	0.894	0.584	0.672	0.781	0.72	0.769	0.83	0.507	0.782	0.92	0.417	0.632	0.883	0.417	0.625	0.939	0.901	0.646	0.76	0.477	0.698	0.846	0.478	0.62	0.808	1.041	0.645	0.797	0.59	0.81	0.937	0.554	0.867
1 day, 1:49:16	54.9	0.929	0.545	0.794	0.912	0.56	0.834	0	0	0	0	0	0	0.898	0.596	0.644	0.893	0.586	0.671	0.78	0.724	0.771	0.827	0.52	0.781	0.92	0.403	0.64	0.884	0.419	0.623	0.94	0.864	0.646	0.758	0.477	0.696	0.846	0.48	0.618	0.809	1.065	0.645	0.797	0.596	0.81	0.936	0.555	0.866
1 day, 1:54:16	55.1	0.928	0.548	0.796	0.912	0.564	0.829	0	0	0	0	0	0	0.888	0.591	0.641	0.89	0.587	0.668	0.775	0.727	0.768	0.827	0.538	0.78	0.915	0.425	0.643	0.886	0.426	0.621	0.94	0.829	0.643	0.757	0.476	0.691	0.844	0.482	0.614	0.807	1.093	0.644	0.795	0.601	0.81	0.937	0.559	0.862
1 day, 1:59:16	55.1	0.928	0.554	0.797	0.911	0.565	0.825	0	0	0	0	0	0	0.894	0.592	0.638	0.888	0.585	0.665	0.775	0.73	0.765	0.822	0.552	0.777	0.91	0.412	0.648	0.884	0.425	0.62	0.942	0.792	0.642	0.755	0.476	0.69	0.843	0.485	0.611	0.804	1.128	0.641	0.796	0.607	0.807	0.935	0.56	0.858
1 day, 2:04:16	55	0.929	0.55	0.799	0.91	0.569	0.823	0	0	0	0	0	0	0.885	0.587	0.635	0.887	0.579	0.663	0.778	0.735	0.765	0.821	0.521	0.774	0.908	0.409	0.645	0.887	0.427	0.62	0.941	0.761	0.641	0.753	0.476	0.687	0.841	0.486	0.61	0.803	1.16	0.641	0.798	0.611	0.803	0.937	0.564	0.856
1 day, 2:09:16	55	0.932	0.563	0.804	0.914	0.57	0.823	0	0	0	0	0	0	0.91	0.581	0.634	0.885	0.571	0.662	0.772	0.738	0.761	0.817	0.507	0.778	0.906	0.414	0.644	0.892	0.431	0.62	0.943	0.73	0.639	0.748	0.475	0.683	0.841	0.488	0.608	0.806	1.188	0.639	0.805	0.618	0.801	0.937	0.566	0.852
1 day, 2:14:16	55.1	0.933	0.562	0.808	0.913	0.573	0.819	0	0	0	0	0	0	0.905	0.594	0.631	0.883	0.575	0.658	0.772	0.744	0.764	0.814	0.498	0.774	0.903	0.42	0.643	0.891	0.431	0.618	0.943	0.697	0.638	0.746	0.475	0.685	0.84	0.491	0.606	0.801	0.6	0.637	0.806	0.616	0.796	0.935	0.564	0.849
1 day, 2:19:16	55.1	0.934	0.56	0.808	0.915	0.577	0.818	0	0	0	0	0	0	0.905	0.584	0.629	0.881	0.575	0.657	0.765	0.747	0.761	0.81	0.489	0.774	0.901	0.423	0.641	0.893	0.435	0.618	0.941	0.668	0.638	0.74	0.475	0.681	0.839	0.492	0.604	0.803	0.583	0.635	0.811	0.616	0.794	0.934	0.568	0.846
1 day, 2:24:16	55.1	0.934	0.561	0.801	0.916	0.58	0.818	0	0	0	0	0	0	0.899	0.59	0.627	0.879	0.57	0.656	0.76	0.752	0.761	0.808	0.529	0.773	0.9	0.426	0.639	0.894	0.439	0.616	0.94	0.638	0.638	0.735	0.474	0.678	0.838	0.494	0.602	0.806	0.565	0.632	0.812	0.572	0.791	0.934	0.573	0.843
1 day, 2:29:16	55	0.934	0.568	0.795	0.915	0.58	0.818	0	0	0	0	0	0	0.894	0.585	0.625	0.877	0.573	0.652	0.758	0.753	0.759	0.803	0.544	0.77	0.899	0.429	0.64	0.895	0.442	0.615	0.941	0.614	0.633	0.733	0.473	0.68	0.837	0.495	0.599	0.802	0.554	0.63	0.816	0.575	0.787	0.935	0.573	0.839
1 day, 2:34:16	55.1	0.933	0.573	0.785	0.912	0.581	0.815	0	0	0	0	0	0	0.886	0.594	0.621	0.876	0.568	0.648	0.761	0.759	0.754	0.8	0.529	0.762	0.893	0.431	0.638	0.894	0.444	0.614	0.94	0.593	0.632	0.73	0.472	0.684	0.834	0.496	0.596	0.798	0.548	0.63	0.815	0.58	0.783	0.935	0.576	0.84
1 day, 2:39:16	55	0.933	0.575	0.773	0.911	0.584	0.812	0	0	0	0	0	0	0.879	0.588	0.619	0.873	0.583	0.645	0.76	0.764	0.751	0.797	0.535	0.76	0.896	0.433	0.637	0.89	0.447	0.612	0.939	0.574	0.641	0.73	0.472	0.684	0.832	0.497	0.593	0.797	0.543	0.629	0.816	0.583	0.783	0.932	0.575	0.838
1 day, 2:44:16	55.1	0.932	0.573	0.765	0.906	0.584	0.805	0	0	0	0	0	0	0.871	0.585	0.615	0.872	0.575	0.642	0.758	0.769	0.747	0.801	0.552	0.754	0.894	0.435	0.634	0.885	0.451	0.609	0.939	0.56	0.644	0.73	0.471	0.683	0.832	0.497	0.589	0.792	0.538	0.627	0.81	0.586	0.782	0.93	0.575	0.837
1 day, 2:49:16	55	0.931	0.579	0.764	0.907	0.586	0.8	0	0	0	0	0	0	0.876	0.584	0.614	0.871	0.565	0.64	0.76	0.775	0.746	0.799	0.493	0.755	0.895	0.436	0.633	0.883	0.453	0.604	0.94	0.551	0.642	0.729	0.471	0.679	0.831	0.494	0.587	0.789	0.535	0.626	0.81	0.589	0.777	0.931	0.58	0.833
1 day, 2:54:16	55.1	0.929	0.576	0.765	0.903	0.587	0.794	0	0	0	0	0	0	0.878	0.583	0.611	0.867	0.559	0.636	0.76	0.779	0.739	0.8	0.5	0.751	0.892	0.438	0.633	0.883	0.454	0.598	0.941	0.537	0.64	0.732	0.47	0.677	0.83	0.49	0.584	0.788	0.53	0.622	0.807	0.572	0.776	0.928	0.58	0.831
1 day, 2:59:16	55	0.925	0.585	0.759	0.901	0.589	0.796	0	0	0	0	0	0	0.875	0.579	0.611	0.864	0.557	0.634	0.752	0.784	0.739	0.79	0.508	0.75	0.894	0.44	0.632	0.876	0.455	0.597	0.942	0.525	0.64	0.722	0.469	0.677	0.83	0.491	0.583	0.788	0.522	0.62	0.802	0.582	0.779	0.925	0.58	0.828
1 day, 3:04:16	54.9	0.928	0.584	0.768	0.9	0.59	0.796	0	0	0	0	0	0	0.86	0.587	0.608	0.863	0.558	0.631	0.757	0.792	0.739	0.795	0.532	0.747	0.889	0.441	0.63	0.884	0.459	0.591	0.94	0.51	0.638	0.724	0.469	0.668	0.827	0.491	0.58	0.789	0.509	0.616	0.801	0.619	0.772	0.929	0.581	0.826
1 day, 3:09:16	55	0.928	0.588	0.766	0.899	0.591	0.794	0	0	0	0	0	0	0.855	0.579	0.605	0.86	0.558	0.628	0.747	0.796	0.734	0.796	0.566	0.746	0.887	0.443	0.629	0.88	0.465	0.587	0.939	0.495	0.636	0.723	0.469	0.663	0.826	0.487	0.577	0.784	0.491	0.612	0.799	0.626	0.765	0.928	0.581	0.825
1 day, 3:14:15	55	0.925	0.586	0.755	0.897	0.592	0.794	0	0	0	0	0	0	0.855	0.584	0.601	0.857	0.557	0.625	0.744	0.469	0.735	0.789	0.553	0.744	0.883	0.451	0.629	0.875	0.467	0.583	0.939	0.488	0.634	0.72	0.468	0.659	0.824	0.485	0.576	0.783	0.491	0.609	0.796	0.626	0.763	0.925	0.583	0.824
1 day, 3:19:16	55.1	0.927	0.588	0.759	0.897	0.594	0.793	0	0	0	0	0	0	0.844	0.579	0.598	0.855	0.562	0.621	0.738	0.47	0.731	0.789	0.524	0.74	0.881	0.94	0.626	0.88	0.471	0.58	0.94	0.476	0.633	0.722	0.467	0.656	0.823	0.487	0.571	0.785	0.491	0.608	0.797	0.629	0.763	0.927	0.584	0.822
1 day, 3:24:16	55	0.926	0.588	0.753	0.894	0.59	0.79	0	0	0	0	0	0	0.847	0.567	0.595	0.853	0.563	0.618	0.736	0.47	0.736	0.783	0.511	0.738	0.879	0.469	0.626	0.872	0.471	0.578	0.941	0.469	0.631	0.723	0.467	0.658	0.823	0.487	0.571	0.778	0.488	0.606	0.795	0.631	0.763	0.923	0.582	0.82
1 day, 3:29:16	54.9	0.924	0.591	0.755	0.895	0.593	0.79	0	0	0	0	0	0	0.845	0.585	0.594	0.851	0.567	0.617	0.734	0.47	0.724	0.784	0.511	0.737	0.876	0.48	0.626	0.873	0.473	0.576	0.939	0.46	0.629	0.722	0.466	0.654	0.821	0.519	0.568	0.778	0.488	0.603	0.795	0.63	0.762	0.923	0.585	0.819
1 day, 3:34:16	54.9	0.923	0.594	0.757	0.895	0.592	0.784	0	0	0	0	0	0	0.839	0.58	0.593	0.85	0.567	0.616	0.737	0.47	0.728	0.783	0.573	0.735	0.875	0.487	0.625	0.874	0.474	0.575	0.939	0.454	0.628	0.721	0.465	0.652	0.821	0.522	0.566	0.776	0.485	0.601	0.796	0.629	0.757	0.922	0.584	0.815
1 day, 3:39:16	55.1	0.923	0.596	0.749	0.895	0.594	0.78	0	0	0	0	0	0	0.834	0.575	0.592	0.849	0.561	0.613	0.743	0.47	0.727	0.779	0.565	0.733	0.873	0.493	0.621	0.877	0.478	0.574	0.938	0.446	0.625	0.716	0.465	0.649	0.818	0.547	0.565	0.782	0.481	0.599	0.8	0.629	0.751	0.924	0.586	0.813
1 day, 3:44:16	54.9	0.923	0.597	0.751	0.894	0.594	0.779	0	0	0	0	0	0	0.831	0.576	0.589	0.847	0.558	0.611	0.754	0.471	0.723	0.781	0.554	0.732	0.871	0.497	0.621	0.867	0.478	0.574	0.936	0.44	0.623	0.719	0.464	0.649	0.818	0.557	0.561	0.776	0.484	0.596	0.796	0.623	0.75	0.92	0.587	0.809
1 day, 3:49:16	55	0.922	0.596	0.752	0.893	0.597	0.777	0	0	0	0	0	0	0.832	0.571	0.587	0.846	0.56	0.61	0.747	0.47	0.722	0.776	0.562	0.729	0.87	0.457	0.62	0.862	0.48	0.575	0.937	0.436	0.623	0.716	0.464	0.648	0.818	0.555	0.561	0.773	0.483	0.594	0.795	0.616	0.751	0.918	0.587	0.804
1 day, 3:54:16	55	0.923	0.598	0.764	0.893	0.597	0.772	0	0	0	0	0	0	0.825	0.562	0.584	0.843	0.558	0.607	0.744	0.469	0.72	0.775	0.569	0.727	0.864	0.458	0.619	0.863	0.481	0.574	0.938	0.431	0.621	0.714	0.464	0.646	0.815	0.554	0.561	0.771	0.486	0.592	0.797	0.618	0.751	0.92	0.586	0.803
1 day, 3:59:16	55	0.923	0.594	0.772	0.894	0.596	0.773	0	0	0	0	0	0	0.825	0.579	0.582	0.842	0.551	0.605	0.744	0.469	0.719	0.775	0.518	0.725	0.86	0.46	0.618	0.858	0.484	0.575	0.938	0.427	0.619	0.714	0.463	0.646	0.815	0.57	0.557	0.768	0.488	0.591	0.796	0.606	0.751	0.917	0.587	0.8
1 day, 4:04:16	55	0.924	0.602	0.772	0.894	0.598	0.774	0	0	0	0	0	0	0.825	0.568	0.58	0.841	0.551	0.604	0.734	0.468	0.718	0.772	0.52	0.723	0.861	0.462	0.617	0.861	0.487	0.574	0.938	0.423	0.617	0.708	0.463	0.645	0.813	0.57	0.558	0.767	0.491	0.588	0.802	0.601	0.749	0.918	0.587	0.799
1 day, 4:09:16	55.1	0.924	0.593	0.764	0.895	0.597	0.772	0	0	0	0	0	0	0.822	0.576	0.58	0.838	0.552	0.603	0.727	0.468	0.719	0.772	0.542	0.727	0.858	0.465	0.616	0.865	0.488	0.576	0.938	0.419	0.617	0.705	0.463	0.643	0.812	0.559	0.557	0.768	0.493	0.585	0.804	0.597	0.743	0.917	0.59	0.795
1 day, 4:14:16	55.1	0.923	0.595	0.753	0.894	0.599	0.766	0	0	0	0	0	0	0.818	0.571	0.58	0.836	0.552	0.6	0.721	0.467	0.715	0.767	0.566	0.722	0.856	0.467	0.615	0.868	0.491	0.575	0.935	0.417	0.617	0.701	0.462	0.641	0.812	0.564	0.557	0.767	0.493	0.583	0.802	0.593	0.739	0.918	0.588	0.792
1 day, 4:19:16	55	0.924	0.605	0.748	0.894	0.598	0.764	0	0	0	0	0	0	0.814	0.562	0.578	0.834	0.553	0.599	0.719	0.467	0.714	0.765	0.532	0.72	0.855	0.469	0.612	0.864	0.491	0.573	0.934	0.414	0.617	0.694	0.462	0.637	0.809	0.575	0.552	0.765	0.494	0.582	0.805	0.595	0.741	0.918	0.589	0.789
1 day, 4:24:16	55	0.926	0.598	0.749	0.891	0.597	0.76	0	0	0	0	0	0	0.808	0.574	0.574	0.833	0.548	0.595	0.717	0.467	0.71	0.765	0.517	0.714	0.85	0.471	0.611	0.862	0.493	0.575	0.933	0.412	0.617	0.692	0.461	0.637	0.805	0.578	0.549	0.763	0.494	0.581	0.802	0.594	0.739	0.917	0.588	0.787
1 day, 4:29:16	55	0.925	0.599	0.75	0.888	0.595	0.759	0	0	0	0	0	0	0.803	0.567	0.571	0.831	0.546	0.591	0.72	0.466	0.708	0.763	0.522	0.708	0.848	0.472	0.609	0.858	0.493	0.572	0.93	0.41	0.615	0.69	0.461	0.634	0.803	0.566	0.546	0.762	0.504	0.58	0.801	0.593	0.732	0.915	0.587	0.787
1 day, 4:34:16	55.1	0.925	0.606	0.767	0.888	0.597	0.759	0	0	0	0	0	0	0.804	0.565	0.57	0.83	0.545	0.59	0.72	0.465	0.707	0.761	0.589	0.71	0.847	0.474	0.609	0.853	0.492	0.571	0.929	0.409	0.613	0.687	0.461	0.633	0.802	0.576	0.545	0.76	0.506	0.579	0.8	0.595	0.732	0.914	0.587	0.786
1 day, 4:39:16	55	0.923	0.599	0.766	0.889	0.597	0.76	0	0	0	0	0	0	0.801	0.573	0.569	0.829	0.546	0.589	0.719	0.465	0.707	0.762	0.552	0.709	0.847	0.476	0.608	0.856	0.49	0.568	0.931	0.424	0.611	0.688	0.46	0.635	0.803	0.584	0.546	0.758	0.51	0.577	0.801	0.596	0.735	0.911	0.587	0.786
1 day, 4:44:16	54.9	0.921	0.603	0.741	0.886	0.596	0.758	0	0	0	0	0	0	0.796	0.567	0.568	0.827	0.544	0.584	0.718	0.465	0.701	0.757	0.576	0.702	0.842	0.478	0.609	0.853	0.49	0.565	0.929	0.43	0.611	0.685	0.46	0.634	0.8	0.581	0.541	0.756	0.511	0.578	0.799	0.599	0.734	0.909	0.586	0.783
1 day, 4:49:16	55	0.921	0.606	0.741	0.884	0.594	0.758	0	0	0	0	0	0	0.793	0.564	0.567	0.825	0.542	0.583	0.716	0.464	0.7	0.758	0.581	0.7	0.841	0.48	0.607	0.848	0.494	0.561	0.929	0.434	0.61	0.681	0.46	0.633	0.798	0.579	0.542	0.753	0.514	0.577	0.801	0.599	0.729	0.909	0.587	0.785
1 day, 4:54:16	55	0.919	0.596	0.752	0.882	0.593	0.756	0	0	0	0	0	0	0.79	0.569	0.564	0.822	0.541	0.581	0.72	0.464	0.696	0.755	0.551	0.699	0.837	0.481	0.605	0.841	0.496	0.556	0.927	0.435	0.609	0.681	0.46	0.628	0.797	0.591	0.538	0.752	0.516	0.575	0.799	0.597	0.722	0.906	0.585	0.785
1 day, 4:59:16	55	0.919	0.601	0.785	0.882	0.592	0.756	0	0	0	0	0	0	0.787	0.574	0.562	0.822	0.541	0.58	0.721	0.464	0.696	0.753	0.558	0.699	0.837	0.482	0.604	0.834	0.499	0.553	0.927	0.436	0.608	0.681	0.459	0.624	0.796	0.596	0.539	0.752	0.519	0.575	0.801	0.598	0.717	0.906	0.585	0.785
1 day, 5:04:16	55.1	0.921	0.596	0.788	0.882	0.592	0.754	0	0	0	0	0	0	0.784	0.566	0.558	0.819	0.54	0.578	0.725	0.464	0.693	0.751	0.577	0.697	0.834	0.484	0.603	0.843	0.5	0.548	0.927	0.44	0.609	0.68	0.459	0.617	0.794	0.587	0.535	0.75	0.52	0.574	0.801	0.598	0.713	0.905	0.585	0.782
1 day, 5:09:16	55.1	0.919	0.596	0.788	0.88	0.592	0.75	0	0	0	0	0	0	0.786	0.571	0.557	0.818	0.539	0.577	0.723	0.463	0.689	0.749	0.607	0.696	0.832	0.485	0.604	0.838	0.498	0.546	0.926	0.44	0.608	0.677	0.458	0.61	0.793	0.591	0.537	0.749	0.522	0.573	0.804	0.598	0.713	0.902	0.584	0.781
1 day, 5:14:16	54.9	0.919	0.603	0.792	0.88	0.591	0.748	0	0	0	0	0	0	0.78	0.566	0.556	0.816	0.537	0.575	0.718	0.463	0.688	0.745	0.585	0.694	0.83	0.486	0.603	0.832	0.499	0.543	0.927	0.44	0.609	0.678	0.457	0.61	0.792	0.606	0.533	0.745	0.524	0.572	0.801	0.598	0.714	0.902	0.583	0.78
1 day, 5:19:16	55	0.916	0.6	0.795	0.883	0.592	0.747	0	0	0	0	0	0	0.778	0.56	0.556	0.815	0.537	0.574	0.711	0.462	0.687	0.741	0.573	0.692	0.827	0.488	0.601	0.829	0.501	0.542	0.927	0.439	0.608	0.674	0.457	0.608	0.789	0.607	0.533	0.746	0.526	0.571	0.802	0.598	0.715	0.903	0.583	0.778
1 day, 5:24:16	55.1	0.914	0.599	0.793	0.881	0.59	0.744	0	0	0	0	0	0	0.776	0.55	0.554	0.812	0.535	0.572	0.708	0.462	0.684	0.74	0.568	0.687	0.824	0.489	0.6	0.834	0.5	0.537	0.926	0.44	0.608	0.673	0.456	0.606	0.787	0.595	0.529	0.742	0.529	0.569	0.802	0.598	0.715	0.9	0.581	0.778
1 day, 5:29:16	55.1	0.913	0.599	0.791	0.881	0.591	0.743	0	0	0	0	0	0	0.775	0.561	0.554	0.81	0.534	0.571	0.706	0.462	0.685	0.738	0.61	0.689	0.821	0.49	0.6	0.827	0.501	0.536	0.926	0.442	0.607	0.673	0.456	0.608	0.787	0.605	0.53	0.741	0.53	0.568	0.799	0.599	0.716	0.898	0.582	0.777
1 day, 5:34:16	55.1	0.912	0.599	0.788	0.881	0.591	0.743	0	0	0	0	0	0	0.774	0.56	0.554	0.809	0.532	0.57	0.705	0.462	0.684	0.735	0.585	0.688	0.818	0.49	0.598	0.818	0.502	0.534	0.926	0.443	0.606	0.67	0.456	0.608	0.786	0.621	0.529	0.739	0.53	0.567	0.796	0.599	0.719	0.897	0.58	0.772
1 day, 5:39:16	55.1	0.914	0.593	0.787	0.881	0.592	0.74	0	0	0	0	0	0	0.775	0.566	0.553	0.807	0.532	0.569	0.7	0.462	0.682	0.73	0.583	0.686	0.816	0.492	0.595	0.825	0.504	0.531	0.925	0.442	0.606	0.668	0.456	0.607	0.785	0.616	0.531	0.737	0.532	0.566	0.8	0.599	0.715	0.897	0.58	0.768
1 day, 5:44:16	55.1	0.912	0.597	0.784	0.879	0.588	0.737	0	0	0	0	0	0	0.771	0.554	0.549	0.806	0.531	0.567	0.697	0.461	0.68	0.724	0.599	0.685	0.813	0.493	0.594	0.826	0.504	0.53	0.923	0.441	0.605	0.666	0.455	0.607	0.782	0.595	0.53	0.737	0.533	0.564	0.798	0.6	0.706	0.895	0.579	0.767
1 day, 5:49:16	55	0.914	0.59	0.779	0.881	0.589	0.739	0	0	0	0	0	0	0.774	0.547	0.548	0.805	0.53	0.568	0.695	0.461	0.676	0.724	0.581	0.687	0.813	0.493	0.594	0.822	0.505	0.529	0.923	0.441	0.607	0.668	0.455	0.609	0.783	0.607	0.532	0.737	0.535	0.563	0.796	0.599	0.703	0.897	0.578	0.763
1 day, 5:54:16	55	0.913	0.598	0.778	0.883	0.59	0.735	0	0	0	0	0	0	0.769	0.561	0.546	0.803	0.528	0.565	0.683	0.461	0.681	0.718	0.563	0.686	0.813	0.494	0.595	0.826	0.503	0.531	0.923	0.44	0.61	0.653	0.455	0.607	0.78	0.623	0.53	0.736	0.538	0.563	0.807	0.597	0.7	0.902	0.578	0.764
1 day, 5:59:16	54.9	0.91	0.591	0.77	0.881	0.589	0.724	0	0	0	0	0	0	0.771	0.552	0.545	0.801	0.526	0.563	0.68	0.46	0.685	0.716	0.579	0.681	0.809	0.493	0.596	0.825	0.497	0.529	0.92	0.439	0.603	0.653	0.455	0.61	0.779	0.61	0.528	0.731	0.536	0.563	0.801	0.596	0.698	0.9	0.577	0.759
1 day, 6:04:16	54.9	0.912	0.593	0.765	0.881	0.587	0.72	0	0	0	0	0	0	0.768	0.547	0.546	0.8	0.525	0.564	0.678	0.46	0.684	0.716	0.581	0.679	0.806	0.493	0.595	0.823	0.498	0.529	0.918	0.439	0.604	0.654	0.454	0.606	0.778	0.627	0.525	0.731	0.54	0.563	0.801	0.596	0.701	0.903	0.577	0.753
1 day, 6:09:16	54.9	0.913	0.591	0.763	0.878	0.586	0.716	0	0	0	0	0	0	0.764	0.553	0.547	0.799	0.522	0.561	0.675	0.46	0.668	0.712	0.564	0.679	0.803	0.493	0.594	0.815	0.498	0.528	0.915	0.439	0.599	0.65	0.453	0.605	0.776	0.642	0.522	0.729	0.542	0.563	0.799	0.595	0.702	0.904	0.576	0.753
1 day, 6:14:16	54.9	0.91	0.585	0.75	0.875	0.584	0.716	0	0	0	0	0	0	0.762	0.542	0.545	0.797	0.521	0.56	0.672	0.46	0.675	0.711	0.548	0.668	0.803	0.494	0.592	0.811	0.496	0.523	0.912	0.439	0.597	0.651	0.454	0.605	0.776	0.63	0.521	0.722	0.542	0.562	0.795	0.595	0.702	0.902	0.575	0.753
1 day, 6:19:16	54.9	0.91	0.585	0.737	0.874	0.585	0.721	0	0	0	0	0	0	0.761	0.535	0.541	0.796	0.519	0.56	0.675	0.46	0.666	0.712	0.598	0.669	0.802	0.494	0.592	0.82	0.494	0.521	0.912	0.438	0.599	0.653	0.453	0.604	0.774	0.606	0.521	0.723	0.543	0.562	0.794	0.594	0.703	0.902	0.574	0.753
1 day, 6:24:16	55.1	0.91	0.581	0.721	0.877	0.584	0.716	0	0	0	0	0	0	0.757	0.55	0.54	0.795	0.517	0.56	0.669	0.46	0.673	0.711	0.568	0.671	0.797	0.494	0.59	0.817	0.496	0.525	0.911	0.437	0.605	0.646	0.453	0.603	0.774	0.617	0.521	0.721	0.546	0.561	0.795	0.593	0.703	0.904	0.573	0.754
1 day, 6:29:16	55	0.909	0.583	0.708	0.875	0.583	0.712	0	0	0	0	0	0	0.757	0.546	0.54	0.794	0.514	0.558	0.668	0.46	0.668	0.707	0.592	0.667	0.789	0.494	0.59	0.813	0.495	0.522	0.907	0.437	0.596	0.648	0.452	0.601	0.771	0.63	0.519	0.716	0.545	0.56	0.793	0.592	0.698	0.901	0.573	0.749
1 day, 6:34:16	54.9	0.908	0.576	0.703	0.874	0.58	0.712	0	0	0	0	0	0	0.755	0.535	0.54	0.791	0.513	0.556	0.667	0.459	0.668	0.705	0.589	0.663	0.786	0.494	0.589	0.822	0.497	0.52	0.905	0.437	0.598	0.644	0.452	0.597	0.769	0.616	0.517	0.711	0.439	0.558	0.793	0.591	0.691	0.899	0.571	0.749
1 day, 6:39:16	54.9	0.908	0.573	0.712	0.873	0.581	0.715	0	0	0	0	0	0	0.751	0.541	0.542	0.79	0.511	0.555	0.667	0.459	0.667	0.704	0.565	0.664	0.784	0.496	0.587	0.814	0.496	0.517	0.904	0.438	0.596	0.639	0.451	0.596	0.767	0.641	0.516	0.711	0.441	0.556	0.79	0.59	0.685	0.897	0.57	0.747
1 day, 6:44:16	55	0.906	0.576	0.732	0.872	0.58	0.713	0	0	0	0	0	0	0.749	0.532	0.541	0.789	0.508	0.554	0.671	0.459	0.664	0.704	0.574	0.664	0.782	0.495	0.588	0.802	0.494	0.515	0.902	0.437	0.594	0.641	0.452	0.593	0.765	0.648	0.516	0.708	0.442	0.555	0.79	0.589	0.682	0.893	0.57	0.746
1 day, 6:49:16	55	0.909	0.573	0.752	0.873	0.579	0.704	0	0	0	0	0	0	0.748	0.53	0.539	0.787	0.506	0.553	0.671	0.459	0.663	0.705	0.602	0.662	0.784	0.496	0.587	0.801	0.495	0.517	0.902	0.437	0.595	0.636	0.451	0.59	0.764	0.636	0.514	0.71	0.442	0.555	0.793	0.588	0.682	0.893	0.57	0.746
1 day, 6:54:16	55.1	0.904	0.575	0.748	0.87	0.579	0.699	0	0	0	0	0	0	0.753	0.52	0.535	0.787	0.504	0.551	0.676	0.459	0.663	0.706	0.599	0.66	0.784	0.496	0.588	0.805	0.489	0.512	0.901	0.436	0.59	0.638	0.451	0.595	0.765	0.629	0.515	0.705	0.435	0.556	0.79	0.586	0.685	0.885	0.568	0.74
1 day, 6:59:16	54.9	0.903	0.575	0.759	0.87	0.577	0.702	0	0	0	0	0	0	0.746	0.54	0.533	0.784	0.501	0.55	0.673	0.458	0.656	0.702	0.582	0.657	0.783	0.496	0.588	0.809	0.487	0.514	0.897	0.436	0.584	0.636	0.451	0.588	0.762	0.628	0.512	0.701	0.434	0.556	0.792	0.586	0.685	0.887	0.566	0.74
1 day, 7:04:16	54.9	0.902	0.572	0.763	0.869	0.576	0.703	0	0	0	0	0	0	0.744	0.523	0.533	0.782	0.498	0.549	0.673	0.458	0.651	0.701	0.579	0.657	0.781	0.497	0.587	0.8	0.485	0.514	0.895	0.435	0.583	0.634	0.45	0.586	0.76	0.648	0.511	0.701	0.433	0.556	0.791	0.585	0.685	0.884	0.565	0.737
1 day, 7:09:16	55.1	0.902	0.574	0.768	0.869	0.575	0.703	0	0	0	0	0	0	0.743	0.523	0.533	0.78	0.496	0.547	0.67	0.457	0.65	0.702	0.621	0.655	0.778	0.497	0.586	0.81	0.488	0.514	0.893	0.435	0.588	0.631	0.449	0.582	0.757	0.633	0.51	0.698	0.432	0.556	0.791	0.583	0.685	0.883	0.564	0.737
1 day, 7:14:16	55.1	0.894	0.572	0.768	0.867	0.575	0.695	0	0	0	0	0	0	0.74	0.515	0.535	0.779	0.493	0.546	0.673	0.457	0.654	0.701	0.588	0.656	0.777	0.497	0.586	0.804	0.486	0.512	0.891	0.435	0.583	0.633	0.449	0.58	0.756	0.658	0.509	0.697	0.432	0.555	0.789	0.582	0.684	0.881	0.563	0.734
1 day, 7:19:16	54.9	0.896	0.564	0.766	0.868	0.574	0.691	0	0	0	0	0	0	0.738	0.525	0.536	0.778	0.489	0.547	0.669	0.457	0.651	0.695	0.607	0.652	0.775	0.497	0.587	0.791	0.483	0.514	0.89	0.434	0.588	0.628	0.448	0.579	0.755	0.658	0.51	0.694	0.431	0.556	0.787	0.581	0.682	0.877	0.562	0.729
1 day, 7:24:16	54.9	0.898	0.57	0.767	0.869	0.573	0.695	0	0	0	0	0	0	0.738	0.519	0.534	0.777	0.485	0.548	0.667	0.456	0.657	0.693	0.583	0.652	0.771	0.498	0.586	0.791	0.484	0.516	0.889	0.433	0.597	0.626	0.448	0.576	0.753	0.653	0.509	0.696	0.43	0.555	0.796	0.579	0.676	0.875	0.561	0.728
1 day, 7:29:16	54.9	0.895	0.564	0.766	0.866	0.572	0.696	0	0	0	0	0	0	0.744	0.51	0.53	0.775	0.482	0.546	0.667	0.455	0.65	0.688	0.56	0.651	0.765	0.498	0.586	0.801	0.479	0.515	0.887	0.433	0.583	0.622	0.447	0.576	0.751	0.63	0.509	0.693	0.429	0.553	0.79	0.578	0.669	0.871	0.56	0.725
1 day, 7:34:16	55.1	0.898	0.558	0.765	0.868	0.572	0.697	0	0	0	0	0	0	0.743	0.514	0.529	0.774	0.479	0.546	0.659	0.455	0.647	0.687	0.585	0.65	0.765	0.499	0.585	0.804	0.48	0.518	0.886	0.433	0.583	0.617	0.447	0.576	0.751	0.628	0.508	0.696	0.429	0.553	0.795	0.577	0.668	0.871	0.559	0.721
1 day, 7:39:16	55.1	0.895	0.558	0.763	0.866	0.57	0.697	0	0	0	0	0	0	0.747	0.506	0.531	0.772	0.477	0.546	0.667	0.454	0.652	0.689	0.578	0.649	0.761	0.499	0.586	0.792	0.475	0.517	0.885	0.432	0.575	0.619	0.446	0.575	0.749	0.65	0.509	0.692	0.429	0.553	0.798	0.576	0.669	0.867	0.557	0.719
1 day, 7:44:16	54.9	0.893	0.554	0.762	0.866	0.568	0.687	0	0	0	0	0	0	0.754	0.505	0.533	0.77	0.474	0.546	0.675	0.454	0.649	0.684	0.552	0.648	0.761	0.499	0.585	0.804	0.472	0.518	0.883	0.431	0.573	0.618	0.445	0.573	0.748	0.644	0.509	0.692	0.428	0.552	0.791	0.574	0.672	0.868	0.557	0.712
1 day, 7:49:16	54.9	0.895	0.558	0.763	0.866	0.567	0.689	0	0	0	0	0	0	0.749	0.5	0.534	0.77	0.471	0.545	0.68	0.453	0.651	0.676	0.586	0.647	0.76	0.499	0.584	0.801	0.473	0.518	0.882	0.431	0.576	0.613	0.445	0.571	0.746	0.662	0.505	0.692	0.427	0.552	0.797	0.573	0.674	0.871	0.556	0.708
1 day, 7:54:16	54.9	0.89	0.555	0.761	0.861	0.565	0.688	0	0	0	0	0	0	0.748	0.493	0.53	0.769	0.468	0.543	0.693	0.453	0.645	0.676	0.548	0.641	0.761	0.5	0.583	0.786	0.469	0.515	0.88	0.43	0.569	0.611	0.444	0.573	0.744	0.673	0.503	0.688	0.428	0.551	0.794	0.571	0.673	0.868	0.555	0.707
1 day, 7:59:16	55.1	0.891	0.551	0.758	0.863	0.565	0.688	0	0	0	0	0	0	0.746	0.486	0.529	0.768	0.466	0.546	0.707	0.452	0.648	0.673	0.562	0.643	0.765	0.501	0.583	0.777	0.47	0.514	0.879	0.429	0.574	0.61	0.443	0.569	0.744	0.659	0.505	0.689	0.428	0.552	0.793	0.57	0.673	0.869	0.553	0.703
1 day, 8:04:16	55.1	0.889	0.552	0.754	0.861	0.563	0.68	0	0	0	0	0	0	0.746	0.501	0.525	0.765	0.463	0.544	0.689	0.453	0.644	0.671	0.538	0.641	0.769	0.502	0.582	0.787	0.471	0.515	0.876	0.428	0.578	0.605	0.442	0.568	0.741	0.664	0.503	0.689	0.426	0.552	0.794	0.568	0.665	0.873	0.551	0.703
1 day, 8:09:16	55.1	0.889	0.55	0.752	0.86	0.562	0.676	0	0	0	0	0	0	0.75	0.498	0.524	0.765	0.461	0.544	0.688	0.453	0.641	0.673	0.531	0.638	0.772	0.501	0.582	0.795	0.472	0.512	0.874	0.429	0.578	0.603	0.442	0.568	0.74	0.639	0.504	0.688	0.427	0.552	0.792	0.566	0.663	0.871	0.55	0.698
1 day, 8:14:16	55	0.889	0.545	0.752	0.857	0.56	0.672	0	0	0	0	0	0	0.751	0.499	0.525	0.763	0.458	0.543	0.686	0.453	0.641	0.67	0.549	0.635	0.771	0.501	0.582	0.787	0.474	0.511	0.872	0.429	0.577	0.603	0.441	0.567	0.738	0.65	0.504	0.69	0.426	0.552	0.789	0.564	0.662	0.87	0.548	0.695
1 day, 8:19:16	54.9	0.892	0.546	0.752	0.856	0.559	0.674	0	0	0	0	0	0	0.746	0.487	0.526	0.761	0.456	0.542	0.682	0.453	0.641	0.668	0.556	0.637	0.771	0.502	0.582	0.788	0.474	0.511	0.869	0.428	0.578	0.598	0.44	0.566	0.736	0.641	0.502	0.691	0.426	0.552	0.79	0.562	0.658	0.874	0.547	0.695
1 day, 8:24:16	55	0.89	0.544	0.751	0.853	0.558	0.676	0	0	0	0	0	0	0.743	0.494	0.528	0.759	0.454	0.54	0.675	0.452	0.638	0.662	0.548	0.632	0.774	0.501	0.582	0.797	0.474	0.51	0.866	0.428	0.577	0.595	0.44	0.563	0.734	0.632	0.5	0.692	0.426	0.552	0.787	0.56	0.657	0.871	0.544	0.694
1 day, 8:29:16	55	0.89	0.544	0.751	0.852	0.556	0.677	0	0	0	0	0	0	0.74	0.483	0.53	0.758	0.452	0.539	0.675	0.452	0.636	0.661	0.542	0.633	0.777	0.501	0.582	0.787	0.473	0.508	0.865	0.428	0.577	0.597	0.439	0.561	0.732	0.661	0.501	0.691	0.425	0.55	0.786	0.559	0.658	0.867	0.543	0.692
1 day, 8:34:16	54.9	0.885	0.542	0.745	0.85	0.554	0.678	0	0	0	0	0	0	0.747	0.483	0.529	0.757	0.449	0.539	0.67	0.451	0.634	0.652	0.58	0.631	0.781	0.501	0.582	0.777	0.47	0.505	0.865	0.427	0.577	0.596	0.439	0.565	0.733	0.658	0.501	0.688	0.425	0.549	0.785	0.556	0.658	0.86	0.54	0.687
1 day, 8:39:16	55	0.885	0.539	0.741	0.85	0.552	0.675	0	0	0	0	0	0	0.752	0.477	0.525	0.757	0.447	0.538	0.668	0.451	0.636	0.648	0.555	0.629	0.782	0.501	0.582	0.765	0.471	0.504	0.866	0.426	0.578	0.597	0.438	0.567	0.732	0.674	0.502	0.684	0.425	0.549	0.787	0.555	0.65	0.858	0.539	0.684
1 day, 8:44:16	54.9	0.884	0.539	0.742	0.849	0.55	0.668	0	0	0	0	0	0	0.748	0.492	0.52	0.755	0.445	0.536	0.661	0.45	0.635	0.645	0.575	0.628	0.779	0.501	0.581	0.77	0.47	0.506	0.862	0.426	0.578	0.594	0.437	0.56	0.729	0.651	0.497	0.688	0.424	0.549	0.784	0.552	0.647	0.857	0.536	0.685
1 day, 8:49:16	55	0.884	0.538	0.743	0.848	0.549	0.668	0	0	0	0	0	0	0.744	0.486	0.52	0.753	0.445	0.536	0.654	0.449	0.635	0.64	0.554	0.627	0.778	0.5	0.581	0.783	0.469	0.508	0.86	0.426	0.577	0.59	0.436	0.557	0.726	0.654	0.495	0.688	0.423	0.548	0.785	0.55	0.649	0.855	0.534	0.686
1 day, 8:54:16	54.9	0.879	0.536	0.743	0.847	0.546	0.67	0	0	0	0	0	0	0.735	0.478	0.521	0.752	0.444	0.534	0.653	0.448	0.629	0.642	0.543	0.625	0.776	0.501	0.58	0.785	0.47	0.506	0.859	0.426	0.579	0.593	0.435	0.553	0.724	0.642	0.495	0.691	0.423	0.548	0.787	0.548	0.65	0.853	0.532	0.688
1 day, 8:59:16	55	0.879	0.535	0.739	0.847	0.544	0.668	0	0	0	0	0	0	0.731	0.473	0.522	0.751	0.443	0.533	0.651	0.448	0.63	0.643	0.561	0.626	0.775	0.5	0.579	0.778	0.47	0.507	0.858	0.426	0.576	0.591	0.435	0.553	0.723	0.652	0.496	0.69	0.422	0.548	0.781	0.545	0.646	0.852	0.53	0.686
1 day, 9:04:16	55.1	0.879	0.535	0.734	0.847	0.542	0.661	0	0	0	0	0	0	0.729	0.48	0.525	0.749	0.442	0.532	0.647	0.446	0.631	0.639	0.557	0.626	0.776	0.499	0.579	0.77	0.469	0.506	0.858	0.426	0.575	0.59	0.434	0.553	0.721	0.67	0.496	0.688	0.422	0.549	0.779	0.543	0.645	0.852	0.527	0.681
1 day, 9:09:16	55.1	0.881	0.532	0.727	0.847	0.539	0.654	0	0	0	0	0	0	0.732	0.469	0.526	0.748	0.445	0.532	0.642	0.443	0.63	0.636	0.537	0.625	0.776	0.5	0.58	0.786	0.469	0.508	0.859	0.425	0.577	0.586	0.433	0.554	0.721	0.665	0.496	0.687	0.422	0.551	0.786	0.54	0.647	0.854	0.524	0.681
1 day, 9:14:16	55.1	0.879	0.531	0.724	0.844	0.536	0.652	0	0	0	0	0	0	0.737	0.47	0.523	0.747	0.446	0.53	0.64	0.442	0.627	0.633	0.528	0.623	0.77	0.499	0.579	0.782	0.466	0.507	0.858	0.425	0.574	0.585	0.432	0.555	0.718	0.657	0.496	0.692	0.421	0.549	0.783	0.537	0.641	0.853	0.521	0.675
1 day, 9:19:16	55	0.88	0.53	0.722	0.846	0.534	0.659	0	0	0	0	0	0	0.736	0.466	0.52	0.746	0.445	0.531	0.635	0.44	0.631	0.632	0.538	0.626	0.772	0.499	0.579	0.768	0.467	0.508	0.858	0.425	0.573	0.585	0.432	0.553	0.717	0.632	0.496	0.682	0.421	0.549	0.78	0.534	0.639	0.855	0.519	0.672
1 day, 9:24:16	55.1	0.878	0.528	0.715	0.845	0.531	0.662	0	0	0	0	0	0	0.742	0.467	0.517	0.744	0.436	0.531	0.627	0.44	0.628	0.629	0.541	0.625	0.769	0.497	0.579	0.764	0.463	0.508	0.857	0.425	0.572	0.58	0.431	0.554	0.716	0.657	0.495	0.674	0.42	0.549	0.783	0.531	0.64	0.857	0.516	0.664
1 day, 9:29:16	55	0.878	0.526	0.715	0.845	0.528	0.662	0	0	0	0	0	0	0.747	0.475	0.516	0.743	0.435	0.53	0.625	0.44	0.625	0.626	0.536	0.621	0.766	0.498	0.579	0.775	0.462	0.509	0.857	0.424	0.57	0.579	0.43	0.552	0.714	0.66	0.496	0.672	0.419	0.549	0.78	0.528	0.63	0.858	0.514	0.661
1 day, 9:34:16	54.9	0.877	0.524	0.716	0.843	0.525	0.66	0	0	0	0	0	0	0.745	0.463	0.515	0.742	0.439	0.529	0.617	0.439	0.627	0.619	0.52	0.618	0.764	0.497	0.58	0.781	0.459	0.507	0.854	0.424	0.569	0.574	0.43	0.552	0.711	0.666	0.496	0.678	0.419	0.549	0.781	0.525	0.629	0.857	0.511	0.659
1 day, 9:39:16	55	0.875	0.522	0.718	0.839	0.522	0.654	0	0	0	0	0	0	0.743	0.462	0.516	0.741	0.442	0.528	0.619	0.438	0.621	0.622	0.528	0.613	0.758	0.497	0.58	0.774	0.458	0.506	0.854	0.423	0.567	0.578	0.429	0.552	0.709	0.683	0.496	0.685	0.419	0.548	0.777	0.522	0.629	0.856	0.508	0.66
1 day, 9:44:16	55	0.874	0.52	0.719	0.839	0.52	0.647	0	0	0	0	0	0	0.74	0.454	0.518	0.738	0.443	0.528	0.618	0.437	0.619	0.618	0.524	0.613	0.754	0.497	0.58	0.765	0.46	0.503	0.852	0.424	0.565	0.578	0.429	0.549	0.708	0.683	0.491	0.691	0.419	0.548	0.775	0.519	0.633	0.855	0.505	0.661
1 day, 9:49:16	55	0.874	0.518	0.72	0.836	0.516	0.645	0	0	0	0	0	0	0.737	0.463	0.519	0.736	0.436	0.527	0.616	0.437	0.617	0.617	0.512	0.611	0.753	0.497	0.577	0.773	0.464	0.503	0.851	0.424	0.564	0.576	0.428	0.549	0.705	0.665	0.486	0.694	0.418	0.548	0.775	0.516	0.627	0.854	0.502	0.661
1 day, 9:54:16	55.1	0.873	0.515	0.718	0.838	0.514	0.651	0	0	0	0	0	0	0.737	0.458	0.522	0.735	0.433	0.528	0.611	0.436	0.623	0.618	0.519	0.613	0.749	0.497	0.577	0.777	0.462	0.501	0.85	0.424	0.562	0.574	0.427	0.549	0.705	0.641	0.49	0.678	0.418	0.55	0.773	0.513	0.625	0.854	0.5	0.659
1 day, 9:59:16	55.1	0.872	0.513	0.719	0.836	0.511	0.649	0	0	0	0	0	0	0.731	0.459	0.522	0.733	0.433	0.526	0.613	0.436	0.619	0.615	0.529	0.608	0.745	0.496	0.579	0.767	0.463	0.501	0.849	0.423	0.563	0.572	0.427	0.548	0.703	0.675	0.489	0.689	0.418	0.55	0.773	0.511	0.626	0.852	0.497	0.658
1 day, 10:04:16	55	0.872	0.51	0.723	0.836	0.508	0.649	0	0	0	0	0	0	0.712	0.456	0.522	0.731	0.446	0.526	0.609	0.437	0.616	0.616	0.524	0.606	0.743	0.496	0.577	0.761	0.466	0.504	0.848	0.422	0.564	0.572	0.426	0.547	0.7	0.666	0.489	0.693	0.418	0.549	0.774	0.508	0.626	0.853	0.494	0.66
1 day, 10:09:16	55.1	0.87	0.508	0.723	0.835	0.505	0.649	0	0	0	0	0	0	0.708	0.468	0.52	0.731	0.452	0.525	0.614	0.436	0.617	0.617	0.544	0.608	0.74	0.496	0.576	0.766	0.465	0.5	0.847	0.423	0.563	0.573	0.426	0.546	0.699	0.675	0.49	0.691	0.417	0.549	0.769	0.505	0.624	0.85	0.492	0.659
1 day, 10:14:16	55.1	0.87	0.505	0.725	0.834	0.502	0.644	0	0	0	0	0	0	0.705	0.456	0.517	0.73	0.431	0.524	0.619	0.435	0.618	0.615	0.533	0.608	0.735	0.495	0.576	0.771	0.465	0.5	0.844	0.422	0.562	0.57	0.426	0.545	0.698	0.639	0.49	0.691	0.417	0.549	0.77	0.503	0.624	0.849	0.489	0.658
1 day, 10:19:16	55.1	0.868	0.502	0.726	0.832	0.499	0.638	0	0	0	0	0	0	0.702	0.453	0.514	0.729	0.421	0.523	0.614	0.433	0.614	0.614	0.512	0.606	0.733	0.496	0.576	0.77	0.464	0.498	0.844	0.421	0.561	0.568	0.425	0.546	0.696	0.674	0.49	0.691	0.417	0.549	0.77	0.5	0.618	0.846	0.486	0.656
1 day, 10:24:16	55.1	0.869	0.5	0.727	0.832	0.497	0.63	0	0	0	0	0	0	0.698	0.441	0.511	0.727	0.411	0.521	0.62	0.432	0.61	0.612	0.528	0.604	0.728	0.494	0.576	0.765	0.466	0.5	0.842	0.421	0.562	0.567	0.425	0.541	0.694	0.67	0.488	0.688	0.416	0.549	0.773	0.497	0.611	0.845	0.484	0.656
1 day, 10:29:16	55	0.869	0.497	0.727	0.831	0.495	0.627	0	0	0	0	0	0	0.693	0.457	0.511	0.728	0.409	0.521	0.614	0.431	0.613	0.611	0.536	0.604	0.725	0.494	0.575	0.76	0.464	0.497	0.841	0.421	0.561	0.564	0.424	0.542	0.693	0.672	0.488	0.685	0.416	0.548	0.769	0.495	0.61	0.843	0.482	0.653
1 day, 10:34:16	55	0.868	0.495	0.726	0.83	0.492	0.63	0	0	0	0	0	0	0.689	0.447	0.511	0.726	0.412	0.521	0.61	0.43	0.616	0.609	0.528	0.604	0.717	0.494	0.575	0.77	0.464	0.499	0.84	0.421	0.559	0.564	0.424	0.541	0.692	0.645	0.488	0.687	0.415	0.548	0.769	0.492	0.613	0.844	0.479	0.65
1 day, 10:39:16	55	0.867	0.492	0.725	0.828	0.49	0.632	0	0	0	0	0	0	0.686	0.447	0.51	0.724	0.411	0.521	0.61	0.429	0.614	0.607	0.515	0.602	0.707	0.493	0.575	0.774	0.465	0.497	0.84	0.421	0.56	0.565	0.423	0.542	0.691	0.688	0.488	0.69	0.415	0.547	0.772	0.489	0.615	0.842	0.476	0.652
1 day, 10:44:16	55.1	0.866	0.49	0.725	0.827	0.487	0.632	0	0	0	0	0	0	0.68	0.448	0.51	0.722	0.413	0.52	0.606	0.429	0.609	0.603	0.541	0.601	0.701	0.493	0.576	0.765	0.461	0.496	0.839	0.421	0.559	0.563	0.423	0.542	0.691	0.681	0.491	0.689	0.415	0.548	0.77	0.487	0.617	0.841	0.474	0.645
1 day, 10:49:16	55	0.867	0.487	0.726	0.827	0.485	0.635	0	0	0	0	0	0	0.673	0.441	0.511	0.72	0.42	0.52	0.602	0.428	0.615	0.603	0.524	0.601	0.695	0.493	0.575	0.759	0.465	0.49	0.84	0.421	0.558	0.558	0.422	0.54	0.688	0.672	0.486	0.678	0.414	0.547	0.769	0.485	0.616	0.842	0.471	0.642
1 day, 10:54:16	55.1	0.865	0.483	0.724	0.826	0.483	0.632	0	0	0	0	0	0	0.672	0.456	0.513	0.72	0.423	0.521	0.599	0.428	0.611	0.602	0.543	0.602	0.692	0.492	0.575	0.758	0.461	0.489	0.839	0.421	0.556	0.561	0.422	0.539	0.688	0.683	0.482	0.669	0.414	0.549	0.773	0.483	0.607	0.84	0.47	0.638
1 day, 10:59:16	55.1	0.862	0.482	0.723	0.823	0.481	0.623	0	0	0	0	0	0	0.67	0.443	0.512	0.717	0.429	0.518	0.599	0.427	0.606	0.599	0.532	0.598	0.687	0.492	0.575	0.764	0.46	0.488	0.839	0.42	0.555	0.559	0.422	0.539	0.686	0.689	0.482	0.685	0.415	0.548	0.774	0.48	0.604	0.837	0.467	0.638
1 day, 11:04:16	55.1	0.863	0.48	0.722	0.825	0.478	0.625	0	0	0	0	0	0	0.669	0.44	0.515	0.716	0.429	0.52	0.597	0.426	0.616	0.593	0.52	0.602	0.685	0.49	0.575	0.767	0.458	0.49	0.837	0.42	0.554	0.558	0.421	0.539	0.686	0.691	0.485	0.671	0.414	0.55	0.778	0.478	0.61	0.837	0.465	0.636
1 day, 11:09:16	54.9	0.864	0.479	0.709	0.826	0.476	0.629	0	0	0	0	0	0	0.665	0.422	0.516	0.715	0.424	0.52	0.594	0.426	0.609	0.589	0.533	0.605	0.685	0.491	0.573	0.764	0.457	0.495	0.834	0.42	0.554	0.557	0.421	0.538	0.685	0.702	0.487	0.664	0.413	0.55	0.781	0.475	0.615	0.838	0.463	0.629
1 day, 11:14:16	55	0.862	0.476	0.701	0.823	0.474	0.63	0	0	0	0	0	0	0.664	0.443	0.515	0.714	0.42	0.519	0.593	0.425	0.612	0.583	0.509	0.602	0.682	0.49	0.572	0.76	0.454	0.494	0.831	0.419	0.553	0.556	0.42	0.537	0.683	0.725	0.487	0.663	0.413	0.549	0.78	0.473	0.608	0.836	0.461	0.625
1 day, 11:19:16	54.9	0.862	0.473	0.701	0.821	0.472	0.627	0	0	0	0	0	0	0.663	0.434	0.514	0.712	0.411	0.52	0.598	0.424	0.608	0.578	0.494	0.597	0.677	0.49	0.573	0.767	0.451	0.495	0.829	0.418	0.553	0.557	0.42	0.538	0.682	0.705	0.489	0.671	0.413	0.549	0.781	0.471	0.604	0.834	0.459	0.625
1 day, 11:24:16	55	0.861	0.471	0.7	0.819	0.469	0.618	0	0	0	0	0	0	0.66	0.436	0.513	0.71	0.407	0.519	0.602	0.423	0.609	0.574	0.5	0.595	0.67	0.489	0.572	0.773	0.451	0.495	0.827	0.418	0.551	0.555	0.419	0.537	0.68	0.713	0.487	0.679	0.413	0.55	0.782	0.469	0.599	0.833	0.457	0.628
1 day, 11:29:16	55.1	0.86	0.468	0.699	0.819	0.468	0.618	0	0	0	0	0	0	0.658	0.428	0.513	0.71	0.405	0.521	0.604	0.422	0.609	0.566	0.492	0.596	0.663	0.49	0.571	0.767	0.453	0.497	0.824	0.418	0.552	0.553	0.419	0.534	0.681	0.721	0.488	0.682	0.413	0.55	0.782	0.467	0.601	0.833	0.454	0.623
1 day, 11:34:16	55.1	0.86	0.467	0.693	0.818	0.466	0.62	0	0	0	0	0	0	0.656	0.441	0.511	0.707	0.403	0.52	0.603	0.422	0.602	0.562	0.512	0.597	0.66	0.489	0.571	0.76	0.454	0.5	0.822	0.418	0.567	0.552	0.419	0.533	0.677	0.73	0.486	0.684	0.413	0.55	0.783	0.466	0.601	0.833	0.452	0.625
1 day, 11:39:16	54.9	0.86	0.464	0.694	0.817	0.464	0.623	0	0	0	0	0	0	0.654	0.427	0.51	0.708	0.399	0.52	0.602	0.421	0.61	0.558	0.487	0.594	0.664	0.489	0.57	0.757	0.455	0.501	0.82	0.418	0.561	0.551	0.419	0.533	0.678	0.693	0.487	0.684	0.412	0.55	0.782	0.464	0.605	0.833	0.45	0.619
1 day, 11:44:16	55	0.86	0.462	0.693	0.816	0.462	0.624	0	0	0	0	0	0	0.654	0.421	0.508	0.706	0.395	0.519	0.602	0.421	0.604	0.556	0.498	0.591	0.662	0.488	0.569	0.758	0.456	0.502	0.819	0.417	0.55	0.552	0.418	0.531	0.676	0.733	0.488	0.688	0.412	0.549	0.782	0.462	0.606	0.832	0.448	0.619
1 day, 11:49:16	55.1	0.855	0.457	0.689	0.813	0.46	0.62	0	0	0	0	0	0	0.652	0.415	0.506	0.705	0.393	0.518	0.606	0.421	0.603	0.555	0.509	0.589	0.668	0.487	0.568	0.759	0.457	0.499	0.819	0.418	0.55	0.556	0.418	0.533	0.675	0.726	0.488	0.69	0.412	0.549	0.778	0.46	0.606	0.829	0.447	0.617
1 day, 11:54:16	55.1	0.856	0.455	0.689	0.813	0.458	0.612	0	0	0	0	0	0	0.655	0.409	0.507	0.703	0.385	0.519	0.611	0.421	0.602	0.552	0.502	0.589	0.667	0.486	0.567	0.761	0.458	0.498	0.819	0.417	0.551	0.56	0.418	0.531	0.673	0.728	0.481	0.686	0.412	0.549	0.778	0.458	0.604	0.829	0.443	0.621
1 day, 11:59:16	55.1	0.855	0.454	0.689	0.811	0.456	0.608	0	0	0	0	0	0	0.653	0.42	0.509	0.7	0.379	0.518	0.61	0.419	0.596	0.546	0.492	0.589	0.673	0.486	0.565	0.762	0.459	0.498	0.816	0.417	0.551	0.556	0.417	0.529	0.671	0.743	0.48	0.688	0.412	0.549	0.779	0.456	0.599	0.828	0.441	0.624
1 day, 12:04:16	55.1	0.855	0.453	0.686	0.809	0.454	0.609	0	0	0	0	0	0	0.65	0.414	0.51	0.698	0.382	0.516	0.605	0.419	0.606	0.54	0.527	0.59	0.675	0.485	0.565	0.759	0.459	0.499	0.814	0.417	0.552	0.571	0.417	0.528	0.671	0.704	0.481	0.684	0.411	0.549	0.778	0.455	0.592	0.826	0.44	0.623
1 day, 12:09:16	55.1	0.855	0.452	0.683	0.81	0.452	0.611	0	0	0	0	0	0	0.647	0.42	0.511	0.697	0.39	0.516	0.603	0.419	0.595	0.532	0.503	0.59	0.675	0.485	0.563	0.755	0.464	0.499	0.814	0.417	0.553	0.59	0.416	0.525	0.668	0.738	0.481	0.683	0.411	0.55	0.78	0.453	0.587	0.827	0.438	0.623
1 day, 12:14:16	55	0.852	0.448	0.668	0.808	0.451	0.614	0	0	0	0	0	0	0.644	0.412	0.513	0.696	0.375	0.516	0.602	0.418	0.602	0.528	0.529	0.592	0.674	0.484	0.563	0.754	0.458	0.496	0.815	0.416	0.551	0.588	0.416	0.532	0.671	0.739	0.483	0.689	0.411	0.551	0.774	0.451	0.587	0.821	0.436	0.613
1 day, 12:19:16	55	0.851	0.446	0.66	0.809	0.449	0.615	0	0	0	0	0	0	0.644	0.425	0.513	0.693	0.363	0.515	0.597	0.418	0.598	0.526	0.528	0.591	0.675	0.483	0.561	0.764	0.466	0.496	0.812	0.417	0.556	0.592	0.416	0.527	0.67	0.736	0.483	0.685	0.411	0.551	0.77	0.449	0.588	0.824	0.435	0.613
1 day, 12:24:16	55.1	0.849	0.445	0.653	0.806	0.446	0.608	0	0	0	0	0	0	0.64	0.415	0.51	0.689	0.367	0.513	0.595	0.417	0.604	0.523	0.515	0.591	0.675	0.481	0.562	0.761	0.465	0.495	0.811	0.416	0.556	0.585	0.415	0.527	0.666	0.743	0.483	0.681	0.41	0.552	0.772	0.447	0.59	0.822	0.432	0.616
1 day, 12:29:16	54.9	0.848	0.442	0.649	0.804	0.446	0.602	0	0	0	0	0	0	0.637	0.405	0.508	0.687	0.371	0.513	0.594	0.416	0.596	0.522	0.528	0.589	0.672	0.481	0.562	0.754	0.464	0.494	0.808	0.416	0.554	0.587	0.415	0.525	0.665	0.725	0.483	0.679	0.409	0.551	0.768	0.445	0.593	0.82	0.431	0.612
1 day, 12:34:16	55	0.849	0.442	0.648	0.806	0.443	0.604	0	0	0	0	0	0	0.651	0.399	0.507	0.683	0.377	0.514	0.585	0.416	0.605	0.52	0.51	0.588	0.67	0.479	0.562	0.749	0.463	0.497	0.809	0.414	0.551	0.581	0.414	0.524	0.665	0.748	0.484	0.682	0.409	0.553	0.767	0.443	0.589	0.82	0.429	0.608
1 day, 12:39:16	54.9	0.849	0.44	0.649	0.804	0.441	0.605	0	0	0	0	0	0	0.65	0.389	0.505	0.685	0.38	0.514	0.584	0.415	0.596	0.519	0.49	0.585	0.673	0.479	0.561	0.748	0.466	0.498	0.81	0.413	0.553	0.578	0.414	0.524	0.662	0.747	0.481	0.687	0.409	0.551	0.769	0.443	0.584	0.822	0.427	0.61
1 day, 12:44:16	55.1	0.847	0.437	0.646	0.802	0.44	0.608	0	0	0	0	0	0	0.649	0.401	0.504	0.684	0.37	0.514	0.583	0.415	0.601	0.518	0.519	0.587	0.675	0.477	0.561	0.748	0.465	0.493	0.81	0.413	0.551	0.58	0.414	0.525	0.662	0.749	0.482	0.689	0.409	0.551	0.768	0.44	0.584	0.82	0.424	0.607
1 day, 12:49:16	54.9	0.849	0.434	0.64	0.804	0.438	0.607	0	0	0	0	0	0	0.655	0.391	0.502	0.681	0.357	0.513	0.569	0.414	0.594	0.517	0.498	0.587	0.678	0.475	0.561	0.749	0.468	0.496	0.81	0.413	0.552	0.575	0.413	0.524	0.66	0.762	0.483	0.683	0.408	0.552	0.769	0.439	0.585	0.821	0.424	0.603
1 day, 12:54:16	55	0.848	0.433	0.634	0.802	0.436	0.605	0	0	0	0	0	0	0.66	0.395	0.502	0.679	0.356	0.512	0.561	0.413	0.599	0.516	0.522	0.587	0.677	0.475	0.561	0.75	0.466	0.497	0.811	0.412	0.552	0.574	0.412	0.524	0.658	0.739	0.484	0.684	0.408	0.552	0.77	0.436	0.585	0.819	0.422	0.601
1 day, 12:59:16	54.9	0.847	0.431	0.63	0.802	0.434	0.601	0	0	0	0	0	0	0.664	0.387	0.504	0.678	0.359	0.512	0.553	0.412	0.601	0.515	0.504	0.587	0.672	0.472	0.56	0.751	0.466	0.495	0.811	0.409	0.553	0.566	0.411	0.525	0.655	0.76	0.48	0.667	0.407	0.552	0.77	0.434	0.587	0.821	0.42	0.596
1 day, 13:04:16	55.1	0.845	0.428	0.628	0.801	0.432	0.594	0	0	0	0	0	0	0.664	0.401	0.506	0.678	0.358	0.511	0.555	0.411	0.593	0.515	0.507	0.585	0.673	0.472	0.559	0.75	0.466	0.491	0.811	0.41	0.554	0.571	0.412	0.522	0.654	0.759	0.474	0.675	0.407	0.55	0.767	0.432	0.588	0.817	0.418	0.593
1 day, 13:09:16	55.1	0.843	0.426	0.628	0.801	0.43	0.593	0	0	0	0	0	0	0.661	0.387	0.508	0.677	0.357	0.512	0.549	0.41	0.598	0.514	0.498	0.585	0.674	0.471	0.559	0.745	0.467	0.49	0.813	0.409	0.551	0.568	0.41	0.52	0.655	0.756	0.477	0.684	0.407	0.551	0.768	0.43	0.585	0.815	0.415	0.588
1 day, 13:14:16	55.1	0.843	0.425	0.628	0.799	0.428	0.595	0	0	0	0	0	0	0.659	0.38	0.508	0.674	0.357	0.511	0.548	0.41	0.592	0.513	0.489	0.583	0.677	0.469	0.559	0.744	0.472	0.49	0.814	0.408	0.55	0.564	0.41	0.522	0.652	0.764	0.477	0.682	0.406	0.549	0.768	0.428	0.577	0.817	0.413	0.592
1 day, 13:19:16	55.1	0.842	0.423	0.638	0.797	0.426	0.597	0	0	0	0	0	0	0.656	0.377	0.508	0.671	0.355	0.511	0.548	0.409	0.598	0.513	0.499	0.582	0.679	0.468	0.559	0.755	0.475	0.491	0.811	0.408	0.553	0.566	0.41	0.517	0.65	0.735	0.477	0.687	0.406	0.549	0.769	0.426	0.57	0.815	0.412	0.596
1 day, 13:24:16	55	0.842	0.421	0.632	0.797	0.424	0.598	0	0	0	0	0	0	0.656	0.365	0.508	0.667	0.348	0.511	0.542	0.408	0.587	0.512	0.493	0.582	0.68	0.467	0.559	0.754	0.476	0.493	0.81	0.407	0.549	0.561	0.409	0.518	0.651	0.761	0.478	0.684	0.406	0.549	0.768	0.424	0.568	0.813	0.41	0.591
1 day, 13:29:16	54.9	0.841	0.419	0.634	0.794	0.422	0.596	0	0	0	0	0	0	0.653	0.381	0.508	0.665	0.354	0.51	0.543	0.407	0.591	0.512	0.504	0.58	0.679	0.466	0.56	0.747	0.479	0.493	0.809	0.407	0.552	0.561	0.408	0.518	0.65	0.761	0.478	0.687	0.406	0.548	0.766	0.421	0.568	0.812	0.407	0.59
1 day, 13:34:16	54.9	0.84	0.416	0.634	0.795	0.42	0.598	0	0	0	0	0	0	0.651	0.368	0.507	0.663	0.36	0.511	0.54	0.407	0.593	0.511	0.505	0.582	0.68	0.464	0.561	0.744	0.479	0.494	0.811	0.408	0.55	0.562	0.408	0.523	0.651	0.753	0.48	0.683	0.406	0.552	0.766	0.419	0.572	0.809	0.405	0.587
1 day, 13:39:16	55.1	0.841	0.415	0.645	0.793	0.418	0.597	0	0	0	0	0	0	0.649	0.374	0.506	0.663	0.342	0.51	0.539	0.406	0.589	0.511	0.488	0.58	0.684	0.463	0.56	0.742	0.487	0.493	0.811	0.408	0.551	0.559	0.407	0.519	0.65	0.756	0.478	0.684	0.406	0.55	0.764	0.416	0.574	0.81	0.403	0.584
1 day, 13:44:16	55.1	0.839	0.411	0.65	0.792	0.416	0.594	0	0	0	0	0	0	0.646	0.376	0.505	0.662	0.346	0.509	0.538	0.406	0.59	0.51	0.509	0.579	0.682	0.462	0.561	0.739	0.492	0.493	0.813	0.408	0.553	0.562	0.406	0.523	0.65	0.717	0.477	0.684	0.407	0.551	0.766	0.414	0.576	0.808	0.401	0.583
1 day, 13:49:16	54.9	0.838	0.41	0.648	0.79	0.414	0.586	0	0	0	0	0	0	0.644	0.378	0.503	0.66	0.337	0.508	0.538	0.405	0.585	0.509	0.517	0.579	0.688	0.46	0.561	0.737	0.496	0.493	0.813	0.409	0.552	0.56	0.406	0.523	0.651	0.743	0.478	0.683	0.407	0.55	0.759	0.412	0.577	0.806	0.399	0.583
1 day, 13:54:16	55.1	0.838	0.408	0.652	0.791	0.412	0.583	0	0	0	0	0	0	0.643	0.384	0.503	0.659	0.341	0.508	0.533	0.404	0.594	0.508	0.499	0.578	0.688	0.46	0.562	0.737	0.501	0.496	0.813	0.409	0.553	0.56	0.405	0.522	0.649	0.744	0.478	0.683	0.406	0.552	0.757	0.41	0.577	0.809	0.397	0.583
1 day, 13:59:16	55.1	0.839	0.407	0.645	0.789	0.41	0.587	0	0	0	0	0	0	0.642	0.371	0.502	0.656	0.333	0.508	0.533	0.404	0.586	0.507	0.479	0.579	0.686	0.459	0.562	0.737	0.5	0.499	0.813	0.406	0.55	0.557	0.404	0.522	0.648	0.744	0.481	0.686	0.405	0.551	0.759	0.407	0.578	0.807	0.394	0.582
1 day, 14:04:16	55.1	0.838	0.405	0.646	0.788	0.408	0.588	0	0	0	0	0	0	0.642	0.368	0.5	0.655	0.327	0.507	0.531	0.403	0.585	0.506	0.511	0.577	0.686	0.458	0.562	0.735	0.503	0.499	0.811	0.405	0.549	0.555	0.403	0.52	0.647	0.755	0.479	0.685	0.405	0.55	0.761	0.405	0.579	0.806	0.392	0.581
1 day, 14:09:16	55.1	0.837	0.402	0.641	0.787	0.406	0.591	0	0	0	0	0	0	0.643	0.354	0.5	0.656	0.33	0.508	0.531	0.402	0.588	0.505	0.485	0.578	0.685	0.456	0.563	0.734	0.505	0.497	0.812	0.405	0.551	0.558	0.403	0.523	0.649	0.732	0.473	0.682	0.405	0.551	0.757	0.403	0.578	0.803	0.39	0.577
1 day, 14:14:16	55	0.837	0.4	0.648	0.787	0.404	0.59	0	0	0	0	0	0	0.642	0.359	0.499	0.657	0.334	0.506	0.53	0.402	0.591	0.505	0.511	0.576	0.683	0.456	0.561	0.736	0.509	0.497	0.81	0.404	0.552	0.559	0.402	0.523	0.648	0.741	0.472	0.681	0.404	0.551	0.752	0.4	0.572	0.804	0.388	0.576
1 day, 14:19:16	55.1	0.835	0.398	0.649	0.784	0.402	0.589	0	0	0	0	0	0	0.64	0.369	0.499	0.657	0.334	0.505	0.531	0.4	0.586	0.504	0.512	0.575	0.683	0.455	0.561	0.736	0.508	0.498	0.808	0.403	0.551	0.55	0.402	0.519	0.647	0.746	0.473	0.678	0.403	0.55	0.749	0.398	0.564	0.8	0.385	0.573
1 day, 14:24:16	55	0.836	0.396	0.643	0.785	0.399	0.59	0	0	0	0	0	0	0.64	0.361	0.501	0.656	0.331	0.506	0.526	0.4	0.588	0.503	0.492	0.578	0.679	0.454	0.562	0.737	0.51	0.501	0.808	0.401	0.55	0.547	0.401	0.523	0.648	0.738	0.475	0.675	0.403	0.552	0.748	0.395	0.563	0.799	0.383	0.568
1 day, 14:29:16	55.1	0.835	0.395	0.639	0.783	0.397	0.583	0	0	0	0	0	0	0.636	0.365	0.502	0.654	0.349	0.505	0.524	0.399	0.584	0.502	0.51	0.578	0.673	0.453	0.561	0.737	0.511	0.499	0.807	0.399	0.552	0.541	0.4	0.522	0.646	0.74	0.475	0.678	0.402	0.552	0.751	0.393	0.564	0.8	0.382	0.571
1 day, 14:34:16	55	0.836	0.393	0.64	0.784	0.395	0.578	0	0	0	0	0	0	0.634	0.356	0.504	0.655	0.345	0.506	0.524	0.398	0.593	0.501	0.493	0.58	0.677	0.451	0.56	0.734	0.513	0.498	0.807	0.398	0.552	0.542	0.399	0.524	0.646	0.72	0.476	0.677	0.402	0.552	0.753	0.391	0.566	0.801	0.379	0.57
1 day, 14:39:16	55	0.834	0.39	0.633	0.782	0.393	0.577	0	0	0	0	0	0	0.634	0.37	0.504	0.654	0.327	0.506	0.523	0.397	0.583	0.501	0.478	0.58	0.675	0.45	0.56	0.733	0.512	0.497	0.806	0.397	0.555	0.539	0.398	0.526	0.645	0.708	0.477	0.676	0.4	0.553	0.756	0.388	0.568	0.799	0.376	0.569
1 day, 14:44:16	55	0.835	0.389	0.634	0.782	0.391	0.582	0	0	0	0	0	0	0.633	0.361	0.504	0.655	0.327	0.505	0.52	0.397	0.586	0.5	0.493	0.579	0.672	0.449	0.559	0.74	0.514	0.5	0.805	0.396	0.555	0.54	0.397	0.524	0.645	0.706	0.479	0.671	0.399	0.551	0.752	0.386	0.572	0.8	0.374	0.563
1 day, 14:49:16	55	0.834	0.386	0.634	0.781	0.388	0.585	0	0	0	0	0	0	0.633	0.352	0.504	0.653	0.321	0.505	0.519	0.396	0.59	0.499	0.494	0.579	0.667	0.449	0.556	0.743	0.514	0.505	0.803	0.394	0.563	0.539	0.397	0.525	0.644	0.688	0.477	0.668	0.397	0.551	0.747	0.383	0.575	0.799	0.372	0.559
1 day, 14:54:16	55.1	0.831	0.384	0.643	0.78	0.386	0.584	0	0	0	0	0	0	0.634	0.344	0.504	0.653	0.33	0.505	0.519	0.395	0.582	0.499	0.496	0.574	0.665	0.448	0.555	0.738	0.515	0.504	0.802	0.394	0.549	0.537	0.396	0.524	0.643	0.695	0.476	0.673	0.397	0.551	0.744	0.381	0.57	0.796	0.369	0.555
1 day, 14:59:16	54.9	0.832	0.382	0.635	0.779	0.384	0.584	0	0	0	0	0	0	0.632	0.334	0.503	0.65	0.32	0.505	0.519	0.394	0.588	0.498	0.482	0.574	0.663	0.448	0.555	0.731	0.518	0.503	0.801	0.392	0.553	0.532	0.395	0.525	0.641	0.65	0.475	0.674	0.395	0.55	0.749	0.378	0.562	0.798	0.368	0.559
1 day, 15:04:16	55	0.833	0.38	0.642	0.781	0.381	0.587	0	0	0	0	0	0	0.631	0.353	0.504	0.65	0.316	0.506	0.517	0.393	0.585	0.497	0.496	0.575	0.67	0.446	0.554	0.73	0.523	0.506	0.801	0.389	0.544	0.525	0.394	0.523	0.64	0.676	0.478	0.67	0.394	0.55	0.75	0.376	0.561	0.799	0.365	0.554
1 day, 15:09:16	55	0.831	0.378	0.638	0.778	0.379	0.583	0	0	0	0	0	0	0.632	0.342	0.503	0.648	0.315	0.505	0.519	0.392	0.589	0.497	0.487	0.574	0.667	0.446	0.553	0.728	0.522	0.504	0.8	0.389	0.549	0.526	0.393	0.525	0.639	0.666	0.479	0.673	0.393	0.55	0.747	0.373	0.56	0.798	0.363	0.554
1 day, 15:14:16	55	0.834	0.376	0.636	0.779	0.377	0.577	0	0	0	0	0	0	0.631	0.346	0.502	0.646	0.315	0.506	0.518	0.391	0.582	0.496	0.469	0.574	0.674	0.445	0.553	0.726	0.525	0.496	0.8	0.386	0.546	0.517	0.392	0.525	0.637	0.668	0.472	0.67	0.392	0.55	0.741	0.371	0.561	0.8	0.361	0.551
1 day, 15:19:16	55	0.832	0.374	0.645	0.777	0.374	0.572	0	0	0	0	0	0	0.632	0.349	0.501	0.646	0.314	0.505	0.52	0.391	0.582	0.496	0.49	0.571	0.677	0.445	0.553	0.724	0.525	0.494	0.799	0.386	0.547	0.513	0.391	0.525	0.637	0.685	0.469	0.671	0.391	0.549	0.71	0.368	0.563	0.797	0.358	0.552
1 day, 15:24:16	55.1	0.828	0.372	0.649	0.775	0.372	0.571	0	0	0	0	0	0	0.632	0.341	0.499	0.645	0.335	0.504	0.522	0.39	0.584	0.495	0.466	0.57	0.678	0.444	0.552	0.722	0.524	0.493	0.797	0.385	0.547	0.509	0.39	0.526	0.637	0.633	0.47	0.673	0.391	0.548	0.693	0.365	0.564	0.793	0.355	0.552
1 day, 15:29:16	55.1	0.827	0.37	0.652	0.774	0.369	0.574	0	0	0	0	0	0	0.634	0.357	0.498	0.648	0.318	0.503	0.525	0.389	0.577	0.495	0.486	0.57	0.673	0.443	0.552	0.721	0.526	0.495	0.795	0.385	0.547	0.505	0.39	0.524	0.636	0.657	0.471	0.674	0.391	0.548	0.689	0.363	0.565	0.792	0.353	0.553
1 day, 15:34:16	55	0.825	0.368	0.644	0.774	0.367	0.578	0	0	0	0	0	0	0.636	0.35	0.498	0.65	0.32	0.504	0.526	0.389	0.577	0.495	0.483	0.57	0.683	0.442	0.554	0.721	0.526	0.497	0.795	0.385	0.547	0.505	0.389	0.532	0.639	0.648	0.473	0.673	0.391	0.55	0.683	0.361	0.566	0.787	0.351	0.546
1 day, 15:39:16	55	0.826	0.365	0.649	0.775	0.365	0.578	0	0	0	0	0	0	0.636	0.345	0.497	0.65	0.313	0.503	0.523	0.388	0.58	0.494	0.469	0.569	0.669	0.442	0.554	0.722	0.53	0.498	0.792	0.384	0.548	0.503	0.388	0.531	0.638	0.648	0.473	0.672	0.39	0.551	0.676	0.359	0.566	0.791	0.349	0.545
1 day, 15:44:16	55.1	0.825	0.363	0.642	0.773	0.363	0.579	0	0	0	0	0	0	0.636	0.34	0.496	0.649	0.317	0.503	0.519	0.387	0.577	0.493	0.486	0.57	0.667	0.441	0.554	0.722	0.527	0.498	0.791	0.384	0.547	0.502	0.387	0.533	0.637	0.667	0.474	0.672	0.39	0.551	0.678	0.357	0.564	0.787	0.347	0.544
1 day, 15:49:16	54.9	0.825	0.361	0.641	0.772	0.36	0.579	0	0	0	0	0	0	0.637	0.331	0.497	0.648	0.308	0.503	0.512	0.386	0.581	0.493	0.486	0.569	0.667	0.44	0.554	0.721	0.527	0.497	0.787	0.384	0.547	0.498	0.387	0.528	0.636	0.623	0.475	0.671	0.388	0.55	0.676	0.354	0.558	0.787	0.345	0.543
1 day, 15:54:16	54.9	0.825	0.359	0.641	0.771	0.359	0.578	0	0	0	0	0	0	0.636	0.347	0.498	0.649	0.306	0.503	0.51	0.385	0.577	0.493	0.472	0.571	0.662	0.44	0.555	0.722	0.528	0.501	0.786	0.384	0.548	0.5	0.386	0.529	0.636	0.646	0.474	0.668	0.388	0.551	0.673	0.352	0.556	0.787	0.343	0.541
1 day, 15:59:16	55	0.828	0.357	0.647	0.77	0.356	0.577	0	0	0	0	0	0	0.632	0.342	0.498	0.648	0.307	0.502	0.506	0.384	0.579	0.491	0.463	0.569	0.66	0.442	0.554	0.723	0.527	0.505	0.784	0.381	0.546	0.495	0.384	0.528	0.632	0.644	0.473	0.669	0.387	0.55	0.689	0.35	0.555	0.788	0.341	0.547
1 day, 16:04:16	55	0.825	0.354	0.647	0.768	0.355	0.575	0	0	0	0	0	0	0.632	0.342	0.498	0.647	0.303	0.502	0.505	0.383	0.582	0.491	0.483	0.567	0.66	0.442	0.553	0.723	0.528	0.503	0.781	0.38	0.545	0.494	0.384	0.523	0.632	0.635	0.472	0.663	0.386	0.548	0.689	0.348	0.554	0.784	0.339	0.542
1 day, 16:09:16	55.1	0.823	0.352	0.647	0.769	0.352	0.573	0	0	0	0	0	0	0.632	0.343	0.5	0.647	0.326	0.502	0.501	0.382	0.577	0.49	0.471	0.567	0.658	0.439	0.554	0.724	0.53	0.498	0.782	0.38	0.546	0.492	0.382	0.526	0.632	0.642	0.473	0.666	0.386	0.551	0.687	0.346	0.557	0.783	0.336	0.537
1 day, 16:14:16	55	0.824	0.351	0.644	0.768	0.35	0.569	0	0	0	0	0	0	0.625	0.337	0.5	0.644	0.317	0.501	0.501	0.381	0.578	0.489	0.492	0.568	0.65	0.438	0.553	0.722	0.531	0.501	0.78	0.379	0.549	0.491	0.381	0.527	0.63	0.603	0.474	0.665	0.386	0.551	0.696	0.345	0.558	0.785	0.336	0.541
1 day, 16:19:16	55.1	0.822	0.348	0.644	0.768	0.349	0.565	0	0	0	0	0	0	0.628	0.347	0.501	0.644	0.307	0.502	0.502	0.381	0.576	0.489	0.469	0.571	0.653	0.437	0.553	0.72	0.532	0.502	0.779	0.379	0.552	0.491	0.381	0.524	0.629	0.619	0.476	0.662	0.386	0.55	0.69	0.343	0.559	0.782	0.334	0.535
1 day, 16:24:16	55	0.823	0.347	0.635	0.767	0.347	0.563	0	0	0	0	0	0	0.626	0.339	0.5	0.64	0.305	0.502	0.5	0.379	0.583	0.488	0.483	0.572	0.656	0.437	0.552	0.721	0.531	0.5	0.78	0.377	0.552	0.489	0.38	0.525	0.627	0.605	0.471	0.664	0.384	0.552	0.696	0.341	0.561	0.783	0.332	0.538
1 day, 16:29:16	55	0.824	0.346	0.633	0.768	0.345	0.567	0	0	0	0	0	0	0.624	0.333	0.5	0.64	0.307	0.502	0.502	0.379	0.579	0.488	0.477	0.573	0.658	0.436	0.553	0.721	0.531	0.495	0.778	0.377	0.554	0.49	0.379	0.521	0.626	0.605	0.467	0.661	0.384	0.551	0.696	0.34	0.561	0.782	0.331	0.534
1 day, 16:34:16	55.1	0.826	0.345	0.639	0.767	0.344	0.57	0	0	0	0	0	0	0.621	0.325	0.5	0.643	0.299	0.502	0.499	0.377	0.577	0.487	0.455	0.573	0.662	0.437	0.553	0.722	0.532	0.497	0.78	0.377	0.555	0.489	0.378	0.523	0.625	0.599	0.469	0.657	0.383	0.551	0.695	0.338	0.559	0.783	0.329	0.527
1 day, 16:39:16	55	0.827	0.344	0.623	0.765	0.342	0.574	0	0	0	0	0	0	0.62	0.32	0.5	0.647	0.302	0.503	0.5	0.377	0.582	0.486	0.477	0.572	0.661	0.438	0.554	0.722	0.528	0.499	0.781	0.377	0.556	0.487	0.377	0.528	0.626	0.6	0.472	0.66	0.384	0.552	0.698	0.337	0.555	0.782	0.327	0.519
1 day, 16:44:16	55.1	0.824	0.342	0.638	0.763	0.34	0.571	0	0	0	0	0	0	0.623	0.337	0.496	0.651	0.302	0.501	0.505	0.376	0.578	0.486	0.472	0.568	0.662	0.436	0.555	0.728	0.532	0.492	0.783	0.377	0.556	0.489	0.376	0.521	0.625	0.601	0.47	0.662	0.383	0.55	0.688	0.335	0.547	0.78	0.325	0.527
1 day, 16:49:16	55	0.825	0.341	0.643	0.765	0.338	0.571	0	0	0	0	0	0	0.622	0.329	0.496	0.651	0.31	0.501	0.502	0.374	0.575	0.485	0.477	0.569	0.662	0.435	0.554	0.729	0.538	0.491	0.783	0.375	0.554	0.49	0.375	0.52	0.624	0.588	0.472	0.662	0.382	0.55	0.692	0.333	0.548	0.781	0.324	0.527
1 day, 16:54:16	54.9	0.825	0.34	0.645	0.764	0.337	0.567	0	0	0	0	0	0	0.622	0.335	0.496	0.649	0.323	0.501	0.504	0.374	0.577	0.485	0.463	0.568	0.66	0.434	0.554	0.722	0.538	0.491	0.783	0.375	0.556	0.494	0.374	0.522	0.623	0.607	0.472	0.66	0.382	0.549	0.698	0.331	0.55	0.782	0.323	0.53
1 day, 16:59:16	55	0.827	0.338	0.644	0.766	0.335	0.565	0	0	0	0	0	0	0.623	0.336	0.496	0.646	0.312	0.502	0.501	0.373	0.574	0.484	0.491	0.569	0.654	0.433	0.554	0.718	0.538	0.492	0.772	0.374	0.556	0.491	0.373	0.524	0.622	0.583	0.474	0.658	0.382	0.549	0.698	0.319	0.553	0.782	0.321	0.528
1 day, 17:04:16	55	0.826	0.337	0.646	0.768	0.334	0.566	0	0	0	0	0	0	0.62	0.335	0.496	0.644	0.311	0.503	0.499	0.371	0.578	0.484	0.482	0.569	0.655	0.433	0.553	0.716	0.538	0.493	0.763	0.374	0.556	0.492	0.373	0.518	0.621	0.604	0.473	0.656	0.381	0.55	0.694	0.319	0.555	0.782	0.32	0.522
1 day, 17:09:16	55.1	0.826	0.335	0.647	0.765	0.332	0.565	0	0	0	0	0	0	0.621	0.341	0.496	0.64	0.308	0.502	0.5	0.371	0.58	0.483	0.465	0.563	0.655	0.432	0.553	0.715	0.536	0.494	0.76	0.373	0.555	0.495	0.372	0.52	0.62	0.603	0.471	0.658	0.381	0.55	0.698	0.317	0.555	0.78	0.318	0.523
1 day, 17:14:16	55.1	0.823	0.333	0.65	0.763	0.331	0.565	0	0	0	0	0	0	0.623	0.333	0.494	0.638	0.308	0.5	0.501	0.37	0.57	0.482	0.485	0.562	0.653	0.432	0.554	0.714	0.532	0.494	0.762	0.374	0.555	0.498	0.371	0.517	0.618	0.597	0.469	0.659	0.38	0.548	0.69	0.316	0.555	0.777	0.317	0.526
1 day, 17:19:16	55.1	0.822	0.332	0.644	0.762	0.329	0.568	0	0	0	0	0	0	0.624	0.328	0.494	0.633	0.309	0.5	0.502	0.369	0.575	0.482	0.463	0.561	0.651	0.431	0.554	0.714	0.529	0.498	0.76	0.373	0.554	0.494	0.37	0.519	0.618	0.616	0.469	0.661	0.38	0.549	0.689	0.315	0.556	0.773	0.315	0.525
1 day, 17:24:16	55	0.822	0.33	0.647	0.762	0.328	0.568	0	0	0	0	0	0	0.626	0.322	0.494	0.619	0.311	0.5	0.503	0.368	0.569	0.481	0.479	0.561	0.652	0.431	0.554	0.713	0.526	0.502	0.759	0.373	0.554	0.492	0.369	0.52	0.618	0.571	0.471	0.661	0.38	0.549	0.69	0.313	0.554	0.774	0.314	0.525
1 day, 17:29:16	55	0.821	0.329	0.644	0.761	0.327	0.568	0	0	0	0	0	0	0.628	0.315	0.495	0.612	0.319	0.5	0.505	0.367	0.571	0.481	0.471	0.563	0.653	0.43	0.554	0.712	0.523	0.502	0.76	0.373	0.557	0.492	0.368	0.524	0.619	0.596	0.473	0.659	0.38	0.551	0.687	0.312	0.552	0.772	0.313	0.521
1 day, 17:34:16	55.1	0.82	0.328	0.643	0.762	0.325	0.569	0	0	0	0	0	0	0.627	0.332	0.496	0.613	0.335	0.5	0.506	0.366	0.574	0.48	0.477	0.564	0.656	0.429	0.552	0.711	0.522	0.503	0.757	0.372	0.556	0.496	0.367	0.523	0.619	0.592	0.469	0.657	0.379	0.55	0.686	0.311	0.546	0.773	0.312	0.521
1 day, 17:39:16	55.1	0.819	0.326	0.644	0.761	0.324	0.567	0	0	0	0	0	0	0.624	0.333	0.497	0.615	0.315	0.499	0.505	0.365	0.569	0.48	0.489	0.564	0.66	0.428	0.549	0.71	0.52	0.498	0.757	0.373	0.556	0.495	0.366	0.519	0.62	0.6	0.467	0.656	0.379	0.55	0.682	0.308	0.544	0.771	0.31	0.519
1 day, 17:44:16	54.9	0.821	0.325	0.648	0.76	0.323	0.564	0	0	0	0	0	0	0.624	0.334	0.497	0.611	0.313	0.499	0.501	0.364	0.573	0.479	0.477	0.565	0.668	0.428	0.547	0.712	0.519	0.492	0.756	0.371	0.553	0.489	0.366	0.521	0.619	0.617	0.468	0.658	0.379	0.551	0.687	0.307	0.543	0.773	0.309	0.523
1 day, 17:49:16	55	0.821	0.324	0.649	0.76	0.322	0.56	0	0	0	0	0	0	0.624	0.331	0.498	0.618	0.309	0.499	0.501	0.363	0.566	0.479	0.483	0.566	0.665	0.427	0.546	0.711	0.519	0.49	0.758	0.371	0.55	0.485	0.365	0.519	0.618	0.578	0.469	0.657	0.378	0.55	0.686	0.306	0.543	0.771	0.308	0.521
1 day, 17:54:16	55	0.822	0.323	0.644	0.761	0.32	0.559	0	0	0	0	0	0	0.623	0.329	0.499	0.614	0.309	0.501	0.498	0.362	0.574	0.478	0.476	0.568	0.676	0.426	0.545	0.711	0.519	0.492	0.759	0.369	0.553	0.485	0.364	0.521	0.618	0.611	0.47	0.654	0.377	0.552	0.69	0.305	0.545	0.771	0.307	0.518
1 day, 17:59:16	55	0.821	0.322	0.642	0.76	0.319	0.558	0	0	0	0	0	0	0.622	0.334	0.498	0.613	0.31	0.5	0.497	0.361	0.573	0.478	0.482	0.567	0.674	0.425	0.543	0.713	0.52	0.494	0.759	0.368	0.552	0.483	0.363	0.52	0.618	0.593	0.47	0.654	0.377	0.552	0.691	0.305	0.546	0.77	0.306	0.515
1 day, 18:04:16	55.1	0.822	0.321	0.641	0.761	0.319	0.559	0	0	0	0	0	0	0.622	0.327	0.498	0.611	0.311	0.501	0.496	0.36	0.569	0.477	0.468	0.568	0.68	0.425	0.541	0.713	0.516	0.495	0.759	0.368	0.55	0.482	0.362	0.521	0.617	0.602	0.47	0.652	0.377	0.551	0.695	0.304	0.548	0.771	0.305	0.515
1 day, 18:09:16	55.1	0.821	0.319	0.637	0.757	0.318	0.561	0	0	0	0	0	0	0.621	0.323	0.497	0.616	0.321	0.5	0.495	0.359	0.568	0.477	0.482	0.565	0.67	0.423	0.54	0.712	0.511	0.496	0.756	0.368	0.55	0.482	0.361	0.52	0.616	0.592	0.47	0.649	0.376	0.551	0.692	0.303	0.549	0.769	0.304	0.511
1 day, 18:14:16	55	0.824	0.319	0.635	0.759	0.317	0.564	0	0	0	0	0	0	0.618	0.312	0.497	0.62	0.32	0.5	0.493	0.358	0.572	0.476	0.459	0.565	0.671	0.423	0.538	0.712	0.507	0.496	0.754	0.367	0.548	0.481	0.36	0.524	0.614	0.598	0.47	0.645	0.376	0.552	0.699	0.302	0.551	0.772	0.304	0.508
1 day, 18:19:16	55.1	0.825	0.318	0.642	0.759	0.316	0.565	0	0	0	0	0	0	0.618	0.317	0.497	0.624	0.297	0.5	0.491	0.357	0.575	0.476	0.449	0.56	0.673	0.424	0.536	0.713	0.511	0.494	0.755	0.367	0.551	0.48	0.359	0.521	0.613	0.604	0.47	0.643	0.375	0.551	0.7	0.302	0.551	0.771	0.302	0.504
1 day, 18:24:16	55.1	0.821	0.317	0.644	0.756	0.315	0.564	0	0	0	0	0	0	0.617	0.325	0.497	0.625	0.295	0.499	0.494	0.356	0.569	0.475	0.467	0.559	0.674	0.421	0.536	0.714	0.512	0.493	0.755	0.366	0.548	0.481	0.359	0.518	0.611	0.607	0.469	0.638	0.375	0.55	0.699	0.3	0.552	0.768	0.302	0.503
1 day, 18:29:16	55.1	0.823	0.316	0.64	0.756	0.314	0.564	0	0	0	0	0	0	0.617	0.326	0.497	0.625	0.283	0.499	0.493	0.355	0.574	0.475	0.471	0.559	0.67	0.408	0.535	0.713	0.511	0.49	0.754	0.365	0.548	0.48	0.358	0.523	0.61	0.632	0.468	0.635	0.375	0.551	0.702	0.3	0.552	0.77	0.301	0.504
1 day, 18:34:16	55.1	0.822	0.315	0.646	0.754	0.313	0.562	0	0	0	0	0	0	0.615	0.33	0.496	0.623	0.287	0.498	0.493	0.354	0.566	0.475	0.484	0.558	0.675	0.408	0.533	0.711	0.512	0.489	0.753	0.365	0.551	0.482	0.357	0.522	0.608	0.611	0.467	0.641	0.374	0.549	0.702	0.299	0.55	0.768	0.3	0.507
1 day, 18:39:16	54.9	0.819	0.314	0.644	0.753	0.312	0.562	0	0	0	0	0	0	0.619	0.324	0.496	0.621	0.282	0.498	0.493	0.354	0.566	0.474	0.467	0.559	0.678	0.408	0.533	0.711	0.514	0.491	0.753	0.366	0.548	0.484	0.356	0.519	0.609	0.616	0.47	0.636	0.374	0.551	0.698	0.298	0.547	0.764	0.299	0.508
1 day, 18:44:16	55	0.819	0.312	0.64	0.755	0.311	0.557	0	0	0	0	0	0	0.616	0.329	0.496	0.619	0.281	0.498	0.494	0.353	0.569	0.474	0.466	0.559	0.676	0.408	0.533	0.712	0.516	0.489	0.752	0.365	0.546	0.482	0.355	0.518	0.609	0.615	0.468	0.625	0.373	0.552	0.698	0.297	0.543	0.766	0.298	0.507
1 day, 18:49:16	55	0.818	0.311	0.64	0.754	0.31	0.553	0	0	0	0	0	0	0.615	0.328	0.495	0.611	0.284	0.498	0.493	0.351	0.569	0.474	0.442	0.559	0.669	0.407	0.531	0.712	0.519	0.487	0.751	0.365	0.546	0.481	0.354	0.521	0.609	0.609	0.465	0.614	0.373	0.551	0.698	0.298	0.539	0.765	0.296	0.507
1 day, 18:54:16	54.9	0.818	0.311	0.647	0.752	0.309	0.552	0	0	0	0	0	0	0.613	0.322	0.495	0.598	0.281	0.497	0.495	0.351	0.565	0.474	0.45	0.56	0.67	0.407	0.532	0.711	0.521	0.484	0.752	0.365	0.544	0.482	0.354	0.52	0.61	0.628	0.465	0.62	0.372	0.55	0.699	0.297	0.538	0.763	0.296	0.508
1 day, 18:59:16	54.9	0.816	0.31	0.647	0.752	0.308	0.554	0	0	0	0	0	0	0.609	0.319	0.495	0.592	0.293	0.497	0.494	0.35	0.561	0.473	0.442	0.559	0.667	0.406	0.531	0.71	0.525	0.484	0.753	0.365	0.546	0.481	0.353	0.522	0.61	0.584	0.467	0.614	0.372	0.55	0.699	0.298	0.538	0.762	0.295	0.506
1 day, 19:04:16	55	0.815	0.309	0.645	0.75	0.308	0.558	0	0	0	0	0	0	0.602	0.313	0.495	0.596	0.287	0.497	0.495	0.349	0.566	0.473	0.454	0.559	0.666	0.405	0.531	0.71	0.527	0.482	0.751	0.366	0.544	0.48	0.353	0.522	0.612	0.609	0.468	0.613	0.372	0.551	0.697	0.298	0.54	0.76	0.294	0.505
1 day, 19:09:16	55.1	0.816	0.309	0.643	0.752	0.307	0.56	0	0	0	0	0	0	0.608	0.317	0.495	0.598	0.276	0.497	0.492	0.348	0.569	0.472	0.451	0.56	0.668	0.405	0.529	0.711	0.525	0.482	0.75	0.363	0.543	0.476	0.351	0.519	0.612	0.602	0.469	0.622	0.372	0.55	0.699	0.296	0.543	0.762	0.293	0.506
1 day, 19:14:16	55.1	0.817	0.308	0.643	0.752	0.306	0.56	0	0	0	0	0	0	0.606	0.322	0.495	0.594	0.278	0.497	0.491	0.348	0.562	0.471	0.452	0.561	0.669	0.404	0.528	0.71	0.523	0.48	0.749	0.362	0.542	0.474	0.351	0.52	0.611	0.61	0.469	0.613	0.372	0.551	0.705	0.297	0.544	0.762	0.293	0.51
1 day, 19:19:16	55	0.817	0.307	0.64	0.75	0.305	0.561	0	0	0	0	0	0	0.603	0.321	0.495	0.598	0.271	0.497	0.491	0.347	0.566	0.471	0.443	0.561	0.673	0.403	0.528	0.71	0.521	0.473	0.749	0.362	0.541	0.473	0.35	0.52	0.61	0.627	0.469	0.612	0.371	0.549	0.706	0.297	0.545	0.761	0.292	0.508
1 day, 19:24:16	54.9	0.817	0.307	0.644	0.751	0.304	0.561	0	0	0	0	0	0	0.604	0.324	0.495	0.608	0.274	0.497	0.491	0.346	0.57	0.47	0.42	0.562	0.673	0.403	0.527	0.709	0.518	0.474	0.749	0.362	0.541	0.473	0.349	0.519	0.609	0.605	0.47	0.613	0.37	0.547	0.71	0.296	0.546	0.763	0.292	0.508
1 day, 19:29:16	55	0.817	0.306	0.646	0.75	0.304	0.561	0	0	0	0	0	0	0.602	0.318	0.495	0.619	0.271	0.497	0.488	0.345	0.566	0.47	0.431	0.562	0.673	0.402	0.526	0.709	0.516	0.474	0.747	0.361	0.544	0.472	0.348	0.517	0.608	0.617	0.471	0.61	0.37	0.549	0.712	0.295	0.548	0.761	0.291	0.503
1 day, 19:34:16	55	0.816	0.305	0.645	0.748	0.303	0.559	0	0	0	0	0	0	0.596	0.319	0.494	0.625	0.273	0.497	0.49	0.344	0.564	0.47	0.418	0.558	0.673	0.401	0.525	0.708	0.513	0.471	0.748	0.361	0.546	0.472	0.347	0.519	0.608	0.604	0.47	0.608	0.369	0.55	0.714	0.293	0.546	0.76	0.29	0.504
1 day, 19:39:16	55.1	0.814	0.305	0.642	0.748	0.302	0.558	0	0	0	0	0	0	0.594	0.324	0.494	0.63	0.273	0.496	0.489	0.344	0.561	0.469	0.431	0.558	0.672	0.401	0.523	0.706	0.511	0.469	0.749	0.361	0.544	0.474	0.346	0.517	0.607	0.61	0.468	0.608	0.369	0.545	0.719	0.293	0.543	0.76	0.289	0.508
1 day, 19:44:16	55.1	0.812	0.304	0.637	0.747	0.302	0.558	0	0	0	0	0	0	0.591	0.32	0.494	0.63	0.269	0.497	0.487	0.343	0.57	0.469	0.419	0.56	0.674	0.4	0.526	0.706	0.508	0.471	0.748	0.361	0.547	0.473	0.346	0.521	0.609	0.62	0.469	0.602	0.368	0.55	0.72	0.293	0.54	0.757	0.289	0.505
1 day, 19:49:16	55	0.814	0.303	0.642	0.749	0.301	0.555	0	0	0	0	0	0	0.594	0.315	0.494	0.628	0.285	0.497	0.487	0.341	0.568	0.469	0.421	0.561	0.675	0.399	0.527	0.705	0.501	0.467	0.746	0.36	0.545	0.472	0.345	0.52	0.606	0.608	0.468	0.606	0.367	0.552	0.724	0.292	0.536	0.76	0.288	0.504
1 day, 19:54:16	55	0.813	0.303	0.646	0.747	0.3	0.552	0	0	0	0	0	0	0.592	0.308	0.494	0.621	0.274	0.498	0.486	0.341	0.563	0.468	0.391	0.564	0.679	0.398	0.527	0.705	0.498	0.468	0.747	0.359	0.544	0.471	0.344	0.518	0.607	0.614	0.47	0.604	0.367	0.551	0.722	0.291	0.537	0.759	0.288	0.501
1 day, 19:59:16	55	0.814	0.302	0.646	0.748	0.3	0.551	0	0	0	0	0	0	0.595	0.304	0.493	0.607	0.268	0.498	0.483	0.34	0.569	0.468	0.411	0.565	0.681	0.397	0.524	0.705	0.498	0.466	0.744	0.358	0.546	0.469	0.344	0.519	0.606	0.61	0.469	0.607	0.366	0.553	0.724	0.292	0.537	0.76	0.288	0.499
1 day, 20:04:16	54.9	0.817	0.301	0.646	0.75	0.299	0.553	0	0	0	0	0	0	0.598	0.314	0.493	0.597	0.262	0.499	0.482	0.339	0.566	0.468	0.408	0.566	0.672	0.397	0.522	0.705	0.502	0.464	0.74	0.356	0.545	0.467	0.343	0.52	0.604	0.632	0.466	0.614	0.365	0.554	0.728	0.291	0.539	0.761	0.287	0.496
1 day, 20:09:16	55	0.817	0.301	0.643	0.748	0.299	0.554	0	0	0	0	0	0	0.595	0.304	0.492	0.596	0.265	0.498	0.483	0.338	0.567	0.467	0.405	0.563	0.666	0.396	0.522	0.706	0.506	0.462	0.74	0.357	0.545	0.467	0.342	0.517	0.603	0.6	0.465	0.606	0.365	0.553	0.73	0.29	0.54	0.759	0.287	0.498
1 day, 20:14:16	54.9	0.818	0.301	0.644	0.747	0.299	0.554	0	0	0	0	0	0	0.587	0.304	0.492	0.602	0.263	0.497	0.485	0.337	0.567	0.467	0.406	0.561	0.672	0.395	0.521	0.705	0.507	0.461	0.739	0.357	0.548	0.467	0.341	0.518	0.6	0.621	0.465	0.604	0.364	0.551	0.733	0.291	0.54	0.759	0.286	0.501
1 day, 20:19:16	54.9	0.817	0.3	0.644	0.743	0.297	0.553	0	0	0	0	0	0	0.578	0.304	0.491	0.609	0.261	0.495	0.486	0.336	0.559	0.467	0.392	0.555	0.676	0.394	0.518	0.703	0.506	0.461	0.738	0.357	0.545	0.468	0.341	0.515	0.6	0.612	0.466	0.598	0.364	0.552	0.731	0.29	0.541	0.756	0.285	0.5
1 day, 20:24:16	55	0.818	0.299	0.645	0.743	0.296	0.554	0	0	0	0	0	0	0.574	0.296	0.491	0.613	0.266	0.495	0.486	0.335	0.556	0.466	0.373	0.554	0.676	0.394	0.517	0.703	0.503	0.458	0.744	0.356	0.544	0.467	0.34	0.515	0.6	0.614	0.467	0.597	0.364	0.552	0.734	0.288	0.541	0.755	0.285	0.498
1 day, 20:29:16	55.1	0.819	0.298	0.642	0.746	0.296	0.555	0	0	0	0	0	0	0.572	0.309	0.494	0.615	0.262	0.496	0.483	0.334	0.561	0.466	0.405	0.557	0.677	0.393	0.515	0.701	0.498	0.458	0.745	0.356	0.547	0.466	0.339	0.516	0.601	0.627	0.468	0.596	0.364	0.55	0.737	0.288	0.544	0.756	0.285	0.498
1 day, 20:34:16	55	0.817	0.298	0.644	0.743	0.295	0.552	0	0	0	0	0	0	0.569	0.301	0.493	0.615	0.269	0.495	0.484	0.334	0.558	0.466	0.395	0.554	0.678	0.392	0.514	0.701	0.493	0.456	0.747	0.355	0.545	0.466	0.338	0.514	0.6	0.608	0.466	0.595	0.363	0.546	0.737	0.287	0.542	0.754	0.284	0.496
1 day, 20:39:16	55.1	0.815	0.297	0.647	0.743	0.295	0.549	0	0	0	0	0	0	0.567	0.296	0.493	0.615	0.273	0.494	0.484	0.333	0.559	0.465	0.41	0.554	0.678	0.39	0.513	0.702	0.492	0.455	0.747	0.355	0.544	0.466	0.338	0.515	0.599	0.619	0.467	0.595	0.362	0.544	0.74	0.287	0.541	0.755	0.284	0.5
1 day, 20:44:16	55	0.814	0.297	0.648	0.742	0.294	0.547	0	0	0	0	0	0	0.565	0.292	0.494	0.609	0.264	0.495	0.484	0.332	0.556	0.464	0.385	0.555	0.678	0.39	0.511	0.702	0.497	0.454	0.748	0.355	0.542	0.465	0.337	0.512	0.599	0.606	0.468	0.592	0.362	0.54	0.741	0.287	0.539	0.752	0.283	0.5
1 day, 20:49:16	55.1	0.814	0.296	0.649	0.739	0.293	0.547	0	0	0	0	0	0	0.557	0.292	0.495	0.598	0.267	0.494	0.485	0.331	0.555	0.464	0.384	0.554	0.679	0.389	0.511	0.702	0.504	0.449	0.751	0.354	0.544	0.465	0.336	0.514	0.601	0.609	0.467	0.588	0.362	0.538	0.738	0.285	0.535	0.749	0.283	0.494
1 day, 20:54:16	54.9	0.815	0.296	0.648	0.739	0.293	0.548	0	0	0	0	0	0	0.548	0.278	0.494	0.591	0.264	0.494	0.484	0.331	0.561	0.464	0.368	0.555	0.678	0.388	0.51	0.703	0.506	0.445	0.752	0.354	0.545	0.465	0.336	0.517	0.602	0.622	0.467	0.588	0.361	0.541	0.74	0.284	0.532	0.75	0.282	0.493
1 day, 20:59:16	55.1	0.815	0.295	0.644	0.742	0.292	0.549	0	0	0	0	0	0	0.544	0.291	0.493	0.585	0.267	0.494	0.483	0.329	0.557	0.463	0.37	0.552	0.678	0.387	0.509	0.704	0.504	0.443	0.747	0.352	0.544	0.464	0.335	0.514	0.601	0.612	0.466	0.587	0.359	0.539	0.742	0.285	0.532	0.751	0.282	0.494
1 day, 21:04:16	55.1	0.814	0.295	0.644	0.741	0.291	0.551	0	0	0	0	0	0	0.541	0.289	0.493	0.59	0.264	0.494	0.485	0.329	0.553	0.463	0.391	0.553	0.68	0.386	0.507	0.703	0.498	0.44	0.748	0.352	0.545	0.464	0.334	0.512	0.599	0.62	0.467	0.587	0.358	0.537	0.744	0.285	0.531	0.751	0.281	0.493
1 day, 21:09:16	55.1	0.813	0.294	0.645	0.741	0.291	0.552	0	0	0	0	0	0	0.538	0.279	0.493	0.597	0.262	0.495	0.484	0.328	0.559	0.463	0.391	0.553	0.681	0.385	0.507	0.703	0.492	0.437	0.747	0.35	0.548	0.464	0.334	0.513	0.599	0.612	0.469	0.587	0.357	0.536	0.746	0.284	0.532	0.75	0.281	0.494
1 day, 21:14:16	55.1	0.81	0.294	0.646	0.74	0.29	0.552	0	0	0	0	0	0	0.533	0.28	0.492	0.598	0.265	0.494	0.485	0.327	0.561	0.462	0.386	0.553	0.683	0.385	0.508	0.702	0.486	0.431	0.748	0.35	0.546	0.464	0.333	0.514	0.598	0.618	0.468	0.587	0.357	0.537	0.743	0.283	0.533	0.749	0.28	0.491
1 day, 21:19:16	55.1	0.81	0.293	0.646	0.741	0.29	0.552	0	0	0	0	0	0	0.531	0.283	0.492	0.6	0.26	0.494	0.486	0.326	0.561	0.462	0.381	0.554	0.682	0.383	0.507	0.703	0.485	0.429	0.747	0.349	0.541	0.464	0.332	0.514	0.598	0.613	0.466	0.587	0.356	0.54	0.745	0.283	0.534	0.749	0.28	0.49
1 day, 21:24:16	55.1	0.81	0.293	0.643	0.741	0.289	0.553	0	0	0	0	0	0	0.528	0.281	0.493	0.587	0.277	0.496	0.483	0.326	0.56	0.461	0.369	0.558	0.682	0.383	0.508	0.705	0.489	0.428	0.745	0.348	0.54	0.464	0.331	0.514	0.598	0.613	0.467	0.587	0.356	0.545	0.75	0.283	0.536	0.75	0.28	0.491
1 day, 21:29:16	54.9	0.81	0.292	0.642	0.74	0.289	0.552	0	0	0	0	0	0	0.527	0.296	0.493	0.569	0.268	0.496	0.483	0.325	0.563	0.461	0.344	0.557	0.679	0.382	0.508	0.705	0.492	0.427	0.744	0.346	0.537	0.463	0.331	0.512	0.598	0.61	0.467	0.585	0.355	0.542	0.75	0.283	0.537	0.75	0.279	0.488
1 day, 21:34:16	54.9	0.809	0.292	0.646	0.739	0.289	0.55	0	0	0	0	0	0	0.525	0.292	0.492	0.556	0.26	0.496	0.481	0.324	0.556	0.461	0.362	0.553	0.68	0.381	0.509	0.705	0.493	0.426	0.745	0.347	0.538	0.463	0.33	0.512	0.597	0.605	0.466	0.584	0.355	0.538	0.751	0.282	0.538	0.75	0.279	0.488
1 day, 21:39:16	54.9	0.812	0.291	0.643	0.741	0.288	0.55	0	0	0	0	0	0	0.524	0.287	0.493	0.553	0.259	0.497	0.48	0.323	0.563	0.46	0.368	0.557	0.681	0.38	0.507	0.704	0.492	0.424	0.744	0.348	0.542	0.463	0.33	0.51	0.595	0.622	0.467	0.586	0.354	0.54	0.75	0.282	0.54	0.75	0.278	0.484
1 day, 21:44:16	55	0.812	0.291	0.639	0.742	0.288	0.546	0	0	0	0	0	0	0.523	0.284	0.493	0.548	0.255	0.497	0.478	0.322	0.566	0.46	0.359	0.558	0.683	0.379	0.506	0.704	0.488	0.425	0.74	0.344	0.519	0.462	0.329	0.51	0.592	0.598	0.467	0.589	0.353	0.54	0.75	0.282	0.54	0.752	0.278	0.48
1 day, 21:49:16	55.1	0.812	0.291	0.636	0.741	0.288	0.546	0	0	0	0	0	0	0.522	0.278	0.493	0.548	0.254	0.497	0.477	0.322	0.564	0.46	0.36	0.557	0.684	0.378	0.506	0.704	0.485	0.424	0.74	0.343	0.517	0.462	0.328	0.51	0.589	0.61	0.468	0.588	0.353	0.539	0.749	0.281	0.54	0.751	0.278	0.479
1 day, 21:54:16	55	0.813	0.29	0.638	0.741	0.287	0.548	0	0	0	0	0	0	0.521	0.276	0.492	0.543	0.253	0.497	0.476	0.32	0.562	0.459	0.342	0.557	0.682	0.377	0.504	0.703	0.481	0.42	0.738	0.341	0.511	0.461	0.327	0.509	0.587	0.601	0.468	0.586	0.352	0.538	0.751	0.281	0.539	0.751	0.277	0.479
1 day, 21:59:16	54.9	0.811	0.29	0.645	0.739	0.287	0.548	0	0	0	0	0	0	0.519	0.295	0.491	0.541	0.257	0.495	0.478	0.32	0.558	0.459	0.344	0.554	0.682	0.376	0.503	0.702	0.479	0.414	0.739	0.341	0.516	0.461	0.326	0.511	0.585	0.605	0.466	0.583	0.353	0.536	0.754	0.28	0.538	0.75	0.277	0.482
1 day, 22:04:16	54.9	0.811	0.289	0.641	0.738	0.286	0.549	0	0	0	0	0	0	0.517	0.285	0.491	0.54	0.255	0.495	0.479	0.319	0.553	0.459	0.343	0.554	0.684	0.375	0.501	0.702	0.476	0.401	0.738	0.34	0.535	0.461	0.326	0.51	0.586	0.61	0.467	0.582	0.355	0.532	0.757	0.279	0.538	0.749	0.276	0.484
1 day, 22:09:16	55.1	0.812	0.289	0.633	0.74	0.285	0.551	0	0	0	0	0	0	0.517	0.286	0.492	0.534	0.255	0.496	0.478	0.319	0.555	0.459	0.349	0.557	0.682	0.374	0.497	0.702	0.473	0.393	0.737	0.34	0.535	0.46	0.325	0.509	0.588	0.6	0.467	0.584	0.355	0.537	0.756	0.279	0.538	0.75	0.276	0.483
1 day, 22:14:16	55.1	0.811	0.289	0.63	0.739	0.285	0.55	0	0	0	0	0	0	0.516	0.29	0.492	0.529	0.267	0.495	0.478	0.318	0.556	0.458	0.328	0.554	0.683	0.373	0.499	0.7	0.475	0.389	0.736	0.339	0.534	0.459	0.324	0.51	0.587	0.604	0.466	0.581	0.354	0.537	0.76	0.279	0.538	0.748	0.276	0.481
1 day, 22:19:16	55	0.81	0.288	0.63	0.738	0.284	0.548	0	0	0	0	0	0	0.514	0.285	0.491	0.524	0.26	0.494	0.477	0.317	0.554	0.458	0.334	0.552	0.683	0.372	0.499	0.702	0.48	0.385	0.734	0.339	0.532	0.459	0.324	0.508	0.585	0.59	0.465	0.58	0.353	0.536	0.759	0.279	0.535	0.748	0.275	0.481
1 day, 22:24:16	55.1	0.809	0.288	0.626	0.736	0.284	0.547	0	0	0	0	0	0	0.514	0.291	0.49	0.526	0.258	0.494	0.481	0.317	0.557	0.457	0.327	0.551	0.684	0.371	0.5	0.701	0.483	0.385	0.735	0.338	0.524	0.459	0.323	0.508	0.582	0.605	0.465	0.582	0.352	0.532	0.761	0.279	0.533	0.747	0.275	0.482
1 day, 22:29:16	55.1	0.809	0.287	0.631	0.733	0.284	0.546	0	0	0	0	0	0	0.512	0.299	0.49	0.526	0.258	0.493	0.483	0.316	0.549	0.457	0.34	0.551	0.685	0.371	0.502	0.7	0.483	0.382	0.737	0.34	0.539	0.459	0.323	0.511	0.58	0.603	0.465	0.581	0.354	0.535	0.764	0.279	0.532	0.744	0.275	0.482
1 day, 22:34:16	55	0.809	0.286	0.63	0.733	0.283	0.546	0	0	0	0	0	0	0.511	0.292	0.491	0.524	0.256	0.493	0.483	0.315	0.557	0.457	0.374	0.545	0.685	0.37	0.502	0.7	0.482	0.382	0.736	0.34	0.535	0.459	0.322	0.507	0.579	0.603	0.464	0.58	0.354	0.535	0.762	0.279	0.53	0.745	0.274	0.479
1 day, 22:39:16	55	0.808	0.286	0.631	0.733	0.283	0.544	0	0	0	0	0	0	0.51	0.288	0.49	0.523	0.257	0.492	0.483	0.314	0.554	0.457	0.367	0.546	0.685	0.369	0.502	0.698	0.478	0.381	0.735	0.339	0.533	0.459	0.322	0.506	0.579	0.608	0.465	0.58	0.354	0.535	0.766	0.278	0.527	0.744	0.274	0.48
1 day, 22:44:16	55	0.809	0.286	0.626	0.735	0.283	0.542	0	0	0	0	0	0	0.51	0.288	0.488	0.521	0.255	0.492	0.48	0.313	0.553	0.456	0.349	0.546	0.683	0.368	0.501	0.698	0.474	0.382	0.73	0.337	0.532	0.458	0.321	0.505	0.577	0.608	0.464	0.578	0.351	0.533	0.765	0.278	0.526	0.745	0.274	0.481
1 day, 22:49:16	55	0.81	0.286	0.62	0.733	0.282	0.541	0	0	0	0	0	0	0.511	0.277	0.489	0.521	0.26	0.493	0.482	0.313	0.557	0.456	0.356	0.548	0.684	0.367	0.502	0.698	0.471	0.382	0.731	0.338	0.533	0.458	0.32	0.505	0.577	0.622	0.467	0.576	0.352	0.531	0.766	0.278	0.526	0.744	0.273	0.481
1 day, 22:54:16	55.1	0.81	0.285	0.619	0.732	0.281	0.541	0	0	0	0	0	0	0.509	0.273	0.489	0.518	0.256	0.493	0.481	0.312	0.552	0.455	0.344	0.549	0.685	0.366	0.503	0.697	0.469	0.382	0.732	0.337	0.533	0.458	0.319	0.505	0.577	0.589	0.467	0.574	0.354	0.534	0.767	0.277	0.527	0.744	0.273	0.482
1 day, 22:59:16	55	0.81	0.284	0.616	0.729	0.282	0.542	0	0	0	0	0	0	0.507	0.294	0.49	0.517	0.257	0.493	0.484	0.311	0.549	0.456	0.326	0.549	0.686	0.365	0.503	0.697	0.463	0.382	0.733	0.336	0.537	0.458	0.319	0.505	0.578	0.604	0.467	0.571	0.355	0.537	0.771	0.276	0.527	0.741	0.273	0.48
1 day, 23:04:16	55.1	0.811	0.284	0.619	0.733	0.281	0.542	0	0	0	0	0	0	0.507	0.283	0.49	0.515	0.269	0.493	0.483	0.31	0.557	0.455	0.345	0.549	0.685	0.364	0.502	0.7	0.458	0.383	0.731	0.335	0.536	0.457	0.318	0.505	0.577	0.592	0.467	0.571	0.353	0.537	0.771	0.276	0.528	0.743	0.272	0.478
1 day, 23:09:16	55	0.81	0.284	0.622	0.733	0.281	0.544	0	0	0	0	0	0	0.507	0.281	0.49	0.514	0.259	0.493	0.481	0.31	0.553	0.455	0.33	0.551	0.686	0.363	0.502	0.698	0.46	0.383	0.73	0.335	0.537	0.456	0.318	0.506	0.577	0.597	0.466	0.572	0.354	0.533	0.772	0.275	0.53	0.743	0.272	0.477
1 day, 23:14:16	55.1	0.811	0.283	0.622	0.736	0.281	0.545	0	0	0	0	0	0	0.506	0.283	0.49	0.513	0.254	0.495	0.48	0.309	0.561	0.455	0.322	0.554	0.686	0.363	0.502	0.698	0.463	0.383	0.728	0.333	0.541	0.456	0.317	0.505	0.578	0.589	0.467	0.574	0.353	0.539	0.773	0.275	0.532	0.744	0.272	0.476
1 day, 23:19:16	55	0.81	0.283	0.62	0.735	0.28	0.543	0	0	0	0	0	0	0.506	0.278	0.488	0.511	0.26	0.494	0.481	0.308	0.55	0.454	0.323	0.553	0.683	0.362	0.502	0.697	0.466	0.383	0.727	0.333	0.539	0.456	0.316	0.506	0.577	0.594	0.466	0.572	0.354	0.532	0.777	0.274	0.532	0.742	0.271	0.475
1 day, 23:24:16	55	0.812	0.282	0.616	0.737	0.28	0.545	0	0	0	0	0	0	0.505	0.287	0.489	0.51	0.264	0.495	0.482	0.308	0.563	0.454	0.323	0.557	0.683	0.361	0.502	0.696	0.467	0.384	0.725	0.33	0.537	0.455	0.316	0.504	0.577	0.591	0.467	0.578	0.351	0.535	0.774	0.274	0.534	0.743	0.271	0.474
1 day, 23:29:16	55.1	0.81	0.282	0.613	0.735	0.28	0.546	0	0	0	0	0	0	0.504	0.289	0.49	0.508	0.258	0.495	0.482	0.307	0.558	0.453	0.326	0.556	0.684	0.36	0.502	0.697	0.467	0.383	0.725	0.33	0.542	0.455	0.315	0.504	0.578	0.601	0.466	0.574	0.348	0.533	0.779	0.274	0.533	0.741	0.271	0.47
1 day, 23:34:16	55.1	0.81	0.281	0.616	0.734	0.279	0.546	0	0	0	0	0	0	0.505	0.281	0.49	0.507	0.256	0.495	0.481	0.306	0.557	0.453	0.333	0.554	0.684	0.359	0.501	0.697	0.466	0.383	0.723	0.328	0.537	0.454	0.315	0.503	0.581	0.582	0.468	0.578	0.345	0.531	0.777	0.273	0.533	0.742	0.27	0.469
1 day, 23:39:16	55	0.81	0.281	0.626	0.734	0.279	0.543	0	0	0	0	0	0	0.504	0.275	0.489	0.507	0.249	0.494	0.482	0.306	0.561	0.453	0.335	0.554	0.683	0.359	0.502	0.697	0.471	0.382	0.722	0.328	0.539	0.454	0.314	0.503	0.582	0.594	0.469	0.572	0.345	0.53	0.779	0.273	0.534	0.741	0.27	0.47
1 day, 23:44:16	55	0.809	0.281	0.626	0.733	0.279	0.539	0	0	0	0	0	0	0.503	0.275	0.489	0.507	0.252	0.494	0.48	0.305	0.551	0.453	0.328	0.552	0.683	0.358	0.502	0.696	0.469	0.382	0.719	0.327	0.53	0.454	0.313	0.503	0.583	0.579	0.469	0.569	0.344	0.528	0.782	0.273	0.535	0.74	0.27	0.472
1 day, 23:49:16	54.9	0.808	0.281	0.622	0.732	0.279	0.538	0	0	0	0	0	0	0.502	0.261	0.489	0.506	0.252	0.493	0.477	0.304	0.558	0.453	0.324	0.55	0.682	0.357	0.502	0.697	0.468	0.382	0.719	0.326	0.532	0.454	0.313	0.501	0.583	0.582	0.467	0.566	0.343	0.526	0.782	0.272	0.533	0.739	0.269	0.473
1 day, 23:54:16	55.1	0.809	0.281	0.619	0.732	0.278	0.541	0	0	0	0	0	0	0.502	0.276	0.489	0.505	0.251	0.493	0.478	0.304	0.553	0.452	0.32	0.551	0.68	0.357	0.501	0.696	0.466	0.383	0.718	0.324	0.522	0.454	0.312	0.5	0.584	0.577	0.464	0.565	0.342	0.527	0.783	0.273	0.53	0.739	0.269	0.471
1 day, 23:59:16	54.9	0.808	0.28	0.617	0.732	0.277	0.544	0	0	0	0	0	0	0.501	0.276	0.491	0.504	0.265	0.493	0.476	0.303	0.558	0.452	0.317	0.55	0.68	0.356	0.5	0.696	0.462	0.382	0.718	0.324	0.521	0.453	0.312	0.498	0.584	0.584	0.464	0.564	0.344	0.527	0.782	0.272	0.53	0.739	0.269	0.467
[truncated: 385 more rows]
[truncated: 48 more columns]

## Sheet: P3
Time	T	A1	A2	A3	A4	A5	A6	A7	A8	A9	A10	A11	A12	B1	B2	B3	B4	B5	B6	B7	B8	B9	B10	B11	B12	C1	C2	C3	C4	C5	C6	C7	C8	C9	C10	C11	C12	D1	D2	D3	D4	D5	D6	D7	D8	D9	D10	D11	D12
[truncated: 961 more rows]
[truncated: 48 more columns]

## Sheet: P4
Time	T	A1	A2	A3	A4	A5	A6	A7	A8	A9	A10	A11	A12	B1	B2	B3	B4	B5	B6	B7	B8	B9	B10	B11	B12	C1	C2	C3	C4	C5	C6	C7	C8	C9	C10	C11	C12	D1	D2	D3	D4	D5	D6	D7	D8	D9	D10	D11	D12
[truncated: 961 more rows]
[truncated: 48 more columns]

[truncated: 9 more sheets: P5, P6, P7, P8, P9, P10, P11, P12, P13]
